# Supplementary material for: Genomic variation of human microRNAs and its association with functional features
Source: Cell Mol Life Sci. 2025 Nov 19;82(1):411. doi: 10.1007/s00018-025-05936-x (PMC12630522; doi:10.1007/s00018-025-05936-x)
Supplement: Supplementary file 1 — Supplementary file1 This table includes all scoring values for mature miRNAs. Specifically, it presents the SCS, NSCS, PCS, TSV parameters, and resulting OCS values for all mature miRNAs. (XLSX 122 KB) [file 18_2025_5936_MOESM1_ESM.xlsx]

## Sheet: conservation_scores
miRNA	SCS	NSCS	PCS	TVS	OCS
hsa-miR-4537	0.999975	0.999963	0.181818	0.0188679	0.410969
hsa-miR-4521	0.999971	0.999982	0.227273	0.0434783	0.440704
hsa-miR-639	0.999989	0.999838	0.391304	0.05	0.539764
hsa-miR-937-3p	0.99996	0.999992	0.409091	0.0625	0.551696
hsa-miR-1281	0.999966	0.99998	0.411765	0.0833333	0.555383
hsa-miR-6798-3p	0.999998	0.999981	0.428571	0.0666667	0.563807
hsa-miR-10392-5p	0.999676	0.999818	0.434783	0.05	0.565787
hsa-miR-6726-3p	0.983865	0.999975	0.45	0.0833333	0.575104
hsa-miR-302d-5p	0.999996	0.999855	0.454545	0.0555556	0.578268
hsa-miR-4538	0.999971	0.998768	0.454545	0.0666667	0.579265
hsa-miR-6821-3p	0.999974	0.99996	0.47619	0.0714286	0.592848
hsa-miR-339-3p	0.999988	0.998944	0.478261	0.0769231	0.594541
hsa-miR-1225-5p	0.999991	0.999976	0.5	0.0588235	0.605878
hsa-miR-637	0.999704	0.99981	0.5	0.0625	0.606172
hsa-miR-3610	0.999995	0.999907	0.5	0.0714286	0.607132
hsa-miR-6125	0.999983	0.999993	0.5	0.0769231	0.607688
hsa-miR-6850-5p	0.999998	0.999986	0.5	0.0769231	0.60769
hsa-miR-1228-3p	0.999999	0.999949	0.5	0.0833333	0.608328
hsa-miR-4749-3p	0.999952	0.998472	0.5	0.0909091	0.608928
hsa-miR-1248	0.999997	0.999995	0.518519	0.0588235	0.616992
hsa-miR-1292-5p	0.999997	0.999948	0.52	0.0666667	0.618661
hsa-miR-6727-5p	0.999953	0.999866	0.521739	0.0625	0.619271
hsa-miR-602	0.99706	0.999966	0.521739	0.0769231	0.620144
hsa-miR-2277-3p	0.999961	0.999812	0.52381	0.0666667	0.620926
hsa-miR-6845-5p	0.999349	0.999532	0.526316	0.0833333	0.623946
hsa-miR-2277-5p	0.999995	0.999946	0.541667	0.0769231	0.632686
hsa-miR-4738-3p	0.999404	0.999969	0.545455	0.0714286	0.634293
hsa-miR-320a-5p	0.99995	0.999985	0.545455	0.0714286	0.634404
hsa-miR-4515	0.999951	0.999967	0.545455	0.0769231	0.634952
hsa-miR-4741	0.947419	0.999932	0.565217	0.0666667	0.635274
hsa-miR-4720-5p	0.99992	0.999991	0.545455	0.0909091	0.636347
hsa-miR-1225-3p	0.999994	0.999991	0.545455	0.0909091	0.636361
hsa-miR-4507	0.999987	0.99999	0.55	0.0909091	0.639087
hsa-miR-6885-5p	0.999951	0.988505	0.56	0.0666667	0.641507
hsa-miR-598-5p	0.999975	0.999971	0.565217	0.0714286	0.646265
hsa-miR-6821-5p	0.99999	0.999989	0.565217	0.0769231	0.64682
hsa-miR-4745-5p	0.999995	0.988401	0.565217	0.0909091	0.64706
hsa-miR-4665-5p	0.999965	0.999992	0.565217	0.0833333	0.647456
hsa-miR-6738-5p	0.999978	0.999993	0.565217	0.0833333	0.647459
hsa-miR-4783-3p	0.999993	0.999966	0.565217	0.0909091	0.648217
hsa-miR-1181	0.999981	0.999993	0.571429	0.0666667	0.649519
hsa-miR-1237-3p	0.999991	0.999978	0.571429	0.0833333	0.651186
hsa-miR-520b-5p	0.999994	0.999565	0.571429	0.0909091	0.651903
hsa-miR-940	0.999998	0.999907	0.571429	0.0909091	0.651938
hsa-miR-6726-5p	0.999928	0.999993	0.571429	0.1	0.652842
hsa-miR-6769a-5p	0.999994	0.999995	0.571429	0.1	0.652855
hsa-miR-6090	0.999971	0.999994	0.578947	0.1	0.657362
hsa-miR-4781-3p	0.985615	0.999967	0.590909	0.1	0.661665
hsa-miR-5195-5p	0.999998	0.999965	0.590909	0.0769231	0.662234
hsa-miR-302c-5p	0.999998	0.999996	0.590909	0.0769231	0.662237
hsa-miR-320a-3p	0.999998	0.999995	0.590909	0.0833333	0.662878
hsa-miR-4675	0.999984	0.999989	0.590909	0.0909091	0.663632
hsa-miR-323b-3p	0.999996	0.999983	0.590909	0.0909091	0.663634
hsa-miR-4539	0.999967	0.99836	0.590909	0.1	0.664375
hsa-miR-1469	0.999254	0.99999	0.590909	0.1	0.664395
hsa-miR-6883-3p	0.999973	0.999607	0.590909	0.1	0.664501
hsa-miR-6766-3p	0.999989	0.999681	0.590909	0.1	0.664511
hsa-miR-1303	0.999859	0.999979	0.590909	0.1	0.664515
hsa-miR-192-3p	0.99998	0.999938	0.590909	0.1	0.664535
hsa-miR-3940-3p	0.999992	0.999936	0.590909	0.1	0.664537
hsa-miR-4750-3p	0.999968	0.999997	0.590909	0.1	0.664539
hsa-miR-4719	0.999989	0.999954	0.590909	0.1	0.664539
hsa-miR-4704-5p	0.999987	0.999982	0.590909	0.1	0.664541
hsa-miR-889-5p	0.999997	0.99999	0.590909	0.1	0.664544
hsa-miR-3161	0.260235	0.999994	0.826087	0.2	0.667699
hsa-miR-8072	0.999994	0.999876	0.6	0.0909091	0.669077
hsa-miR-6802-5p	0.999995	0.999989	0.6	0.1	0.669998
hsa-miR-412-3p	0.999998	0.953749	0.608696	0.1	0.670592
hsa-miR-520d-5p	0.999994	0.999987	0.6	0.111111	0.671109
hsa-miR-4701-3p	0.999991	0.999997	0.6	0.111111	0.671109
hsa-miR-4745-3p	0.99999	0.999913	0.608696	0.0769231	0.672899
hsa-miR-6815-5p	0.999998	0.999894	0.608696	0.0909091	0.674297
hsa-miR-5087	0.999994	0.993448	0.608696	0.1	0.674561
hsa-miR-636	0.999991	0.999919	0.608696	0.1	0.675208
hsa-miR-668-3p	0.999982	0.999985	0.608696	0.1	0.675212
hsa-miR-6800-5p	0.999999	0.999984	0.619048	0.0769231	0.679119
hsa-miR-518f-3p	0.999967	0.999983	0.619048	0.0833333	0.679754
hsa-miR-6800-3p	0.999993	0.999981	0.619048	0.0833333	0.679759
hsa-miR-6786-5p	0.99997	0.999888	0.619048	0.0909091	0.680502
hsa-miR-1199-3p	0.999937	0.999978	0.619048	0.1	0.681414
hsa-miR-519a-2-5p	0.999978	0.999947	0.619048	0.1	0.681419
hsa-miR-7160-5p	0.999988	0.999944	0.619048	0.1	0.68142
hsa-miR-1237-5p	0.999988	0.999947	0.619048	0.1	0.681421
hsa-miR-3195	0.999937	0.838211	0.647059	0.111111	0.683155
hsa-miR-10392-3p	0.999993	0.999997	0.625	0.0909091	0.684089
hsa-miR-449c-3p	0.932296	0.999918	0.652174	0.1	0.687755
hsa-miR-6787-5p	0.999994	0.999989	0.636364	0.0714286	0.688959
hsa-miR-3689b-3p	0.999994	0.997643	0.636364	0.0833333	0.689915
hsa-miR-564	0.999953	0.999992	0.631579	0.111111	0.690048
hsa-miR-101-2-5p	0.999967	0.999985	0.636364	0.0909091	0.690901
hsa-miR-2682-3p	0.991845	0.999973	0.636364	0.111111	0.691296
hsa-miR-936	0.999232	0.998702	0.636364	0.1	0.691535
hsa-miR-4725-3p	0.999996	0.999339	0.636364	0.1	0.691751
hsa-miR-2110	0.999962	0.99995	0.636364	0.1	0.691806
hsa-miR-135a-3p	0.999997	0.999968	0.636364	0.1	0.691814
hsa-miR-584-3p	0.999991	0.999981	0.636364	0.1	0.691814
hsa-miR-520f-5p	0.999996	0.999518	0.636364	0.111111	0.69288
hsa-miR-525-3p	0.999972	0.999751	0.636364	0.111111	0.692899
hsa-miR-5004-5p	0.999994	0.999881	0.636364	0.111111	0.692916
hsa-miR-655-5p	0.999979	0.999963	0.636364	0.111111	0.692921
hsa-miR-6741-3p	0.999971	0.999991	0.636364	0.111111	0.692923
hsa-miR-144-5p	0.999987	0.999969	0.636364	0.111111	0.692924
hsa-miR-6767-3p	0.999994	0.999956	0.636364	0.111111	0.692924
hsa-miR-100-5p	0.999996	0.999954	0.636364	0.111111	0.692924
hsa-miR-373-5p	0.999983	0.999986	0.636364	0.111111	0.692925
hsa-miR-1263	0.999994	0.99999	0.636364	0.111111	0.692927
hsa-miR-181a-2-3p	0.999996	0.999988	0.636364	0.111111	0.692927
hsa-miR-518b	0.999998	0.999996	0.636364	0.111111	0.692929
hsa-miR-1227-5p	0.999992	0.999923	0.647059	0.0909091	0.697317
hsa-miR-6786-3p	0.999983	0.999982	0.652174	0.0833333	0.699633
hsa-miR-1238-3p	0.999986	0.999979	0.65	0.1	0.699995
hsa-miR-302c-3p	0.990392	0.999975	0.652174	0.111111	0.700491
hsa-miR-1275	0.999967	0.999971	0.647059	0.125	0.700726
hsa-miR-6515-3p	0.999231	0.999957	0.65	0.111111	0.700953
hsa-miR-4633-5p	0.999982	0.999878	0.65	0.111111	0.701095
hsa-miR-466	0.999984	0.998962	0.652174	0.1	0.701197
hsa-miR-302a-5p	0.999543	0.999994	0.652174	0.1	0.701212
hsa-miR-523-3p	0.999841	0.999986	0.652174	0.1	0.701271
hsa-miR-371b-3p	0.99998	0.999993	0.652174	0.1	0.7013
hsa-miR-611	0.999996	0.999976	0.652174	0.1	0.701301
hsa-miR-7113-3p	0.999998	0.999979	0.652174	0.1	0.701302
hsa-miR-4665-3p	0.999998	0.999995	0.653846	0.0909091	0.701398
hsa-miR-6850-3p	0.998057	0.99995	0.65	0.125	0.702106
hsa-miR-922	0.999988	0.999927	0.652174	0.111111	0.702406
hsa-miR-1266-5p	0.999977	0.999987	0.652174	0.111111	0.70241
hsa-miR-4768-3p	0.999985	0.999536	0.65	0.125	0.702451
hsa-miR-527	0.999975	0.999991	0.65	0.125	0.702494
hsa-miR-4485-3p	0.999984	0.999993	0.65	0.125	0.702496
hsa-miR-6763-3p	0.64621	0.999994	0.761905	0.166667	0.703051
hsa-miR-146a-3p	0.636581	0.999994	0.772727	0.166667	0.707619
hsa-miR-5001-5p	0.999981	0.999956	0.666667	0.0769231	0.707684
hsa-miR-3613-3p	0.999993	0.999969	0.666667	0.0909091	0.709087
hsa-miR-6729-3p	0.999995	0.999983	0.666667	0.0909091	0.709088
hsa-miR-4482-5p	0.952657	0.999992	0.681818	0.1	0.709622
hsa-miR-3615	0.999862	0.999967	0.666667	0.1	0.709969
hsa-miR-4519	0.999955	0.999977	0.666667	0.1	0.709989
hsa-miR-6789-5p	0.999999	0.999994	0.666667	0.1	0.709999
hsa-miR-6808-3p	0.999998	0.999996	0.666667	0.1	0.709999
hsa-miR-6854-3p	0.999982	0.999991	0.666667	0.111111	0.711107
hsa-miR-1307-5p	0.999984	0.999993	0.666667	0.111111	0.711107
hsa-miR-6768-3p	0.999995	0.999977	0.666667	0.111111	0.711108
hsa-miR-4720-3p	0.999992	0.999984	0.666667	0.111111	0.711108
hsa-miR-4667-3p	0.99999	0.999995	0.666667	0.111111	0.711109
hsa-miR-6836-3p	0.999999	0.99998	0.666667	0.111111	0.711109
hsa-miR-4445-3p	0.999583	0.999846	0.666667	0.125	0.712401
hsa-miR-204-3p	0.999996	0.999833	0.666667	0.125	0.712483
hsa-miR-3918	0.999985	0.999895	0.666667	0.125	0.712486
hsa-miR-6761-5p	1	0.99991	0.666667	0.125	0.712491
hsa-miR-6509-5p	0.999998	0.999928	0.666667	0.125	0.712492
hsa-miR-939-3p	0.999975	0.999996	0.666667	0.125	0.712495
hsa-miR-6769b-3p	0.999986	0.999992	0.666667	0.125	0.712496
hsa-miR-4666a-5p	0.999991	0.99999	0.666667	0.125	0.712497
hsa-miR-520a-5p	0.999993	0.999991	0.666667	0.125	0.712498
hsa-miR-628-3p	0.999996	0.999993	0.666667	0.125	0.712499
hsa-miR-6731-3p	0.999999	0.999989	0.666667	0.125	0.712499
hsa-miR-7114-3p	0.999994	0.999998	0.666667	0.125	0.712499
hsa-miR-4305	0.993798	0.999994	0.666667	0.142857	0.713045
hsa-miR-6816-3p	0.999856	0.999971	0.666667	0.142857	0.714254
hsa-miR-4739	0.999986	0.970779	0.68	0.1	0.715075
hsa-miR-7112-5p	0.99143	0.999933	0.681818	0.1	0.71737
hsa-miR-570-5p	0.999992	0.983004	0.681818	0.1	0.71739
hsa-miR-5689	0.999983	0.960082	0.681818	0.125	0.717596
hsa-miR-519d-5p	0.999949	0.999977	0.68	0.1	0.717987
hsa-miR-1909-3p	0.999986	0.999942	0.681818	0.0909091	0.718173
hsa-miR-1307-3p	0.999996	0.999987	0.681818	0.0909091	0.71818
hsa-miR-4440	0.99997	0.999635	0.681818	0.1	0.719048
hsa-miR-570-3p	0.99994	0.999979	0.681818	0.1	0.719077
hsa-miR-629-3p	1	0.999911	0.681818	0.1	0.719082
hsa-miR-6871-5p	0.999998	0.999923	0.681818	0.1	0.719083
hsa-miR-371b-5p	0.999985	0.999982	0.681818	0.1	0.719086
hsa-miR-5682	0.99999	0.999988	0.681818	0.1	0.719088
hsa-miR-1185-2-3p	0.999993	0.999994	0.681818	0.1	0.719089
hsa-miR-302b-5p	0.999996	0.99884	0.681818	0.111111	0.720085
hsa-miR-6729-5p	0.999462	0.999968	0.681818	0.111111	0.720091
hsa-miR-597-5p	0.999998	0.999601	0.681818	0.111111	0.720162
hsa-miR-6825-5p	0.999997	0.999838	0.681818	0.111111	0.720185
hsa-miR-381-5p	0.999962	0.999992	0.681818	0.111111	0.720194
hsa-miR-4740-5p	0.99999	0.99995	0.681818	0.111111	0.720195
hsa-miR-6797-3p	0.999975	0.999994	0.681818	0.111111	0.720196
hsa-miR-7855-5p	0.999983	0.999984	0.681818	0.111111	0.720197
hsa-miR-5007-5p	0.99998	0.99999	0.681818	0.111111	0.720197
hsa-miR-4780	0.999981	0.999994	0.681818	0.111111	0.720197
hsa-miR-6749-5p	0.999986	0.999983	0.681818	0.111111	0.720197
hsa-miR-3160-5p	0.999993	0.999989	0.681818	0.111111	0.7202
hsa-miR-383-5p	0.999995	0.999985	0.681818	0.111111	0.7202
hsa-miR-9899	0.999993	0.999991	0.681818	0.111111	0.7202
hsa-miR-6825-3p	0.999991	0.999996	0.681818	0.111111	0.7202
hsa-miR-4689	1	0.999986	0.681818	0.111111	0.720201
hsa-miR-208b-5p	0.999997	0.999993	0.681818	0.111111	0.720201
hsa-miR-654-5p	1	0.99999	0.681818	0.111111	0.720201
hsa-miR-216b-5p	1	0.999994	0.681818	0.111111	0.720201
hsa-miR-668-5p	0.999958	0.999989	0.684211	0.1	0.720517
hsa-miR-4731-3p	0.551078	0.999987	0.818182	0.2	0.721123
hsa-miR-3682-5p	0.997805	0.999974	0.681818	0.125	0.721149
hsa-miR-6761-3p	0.998866	0.999823	0.681818	0.125	0.721346
hsa-miR-1255b-2-3p	0.999977	0.998261	0.681818	0.125	0.721412
hsa-miR-6811-5p	0.999998	0.998892	0.681818	0.125	0.72148
hsa-miR-6808-5p	0.999622	0.999985	0.681818	0.125	0.721514
hsa-miR-579-5p	0.999809	0.999987	0.681818	0.125	0.721551
hsa-miR-885-3p	0.999941	0.999986	0.681818	0.125	0.721578
hsa-miR-519b-5p	0.999993	0.999899	0.681818	0.125	0.721579
hsa-miR-3924	0.999994	0.999947	0.681818	0.125	0.721584
hsa-miR-4722-3p	0.99998	0.999977	0.681818	0.125	0.721585
hsa-miR-598-3p	0.999987	0.999974	0.681818	0.125	0.721586
hsa-miR-5687	0.999984	0.999981	0.681818	0.125	0.721586
hsa-miR-1471	0.999985	0.999982	0.681818	0.125	0.721586
hsa-miR-6787-3p	0.99999	0.999982	0.681818	0.125	0.721587
hsa-miR-491-5p	0.999995	0.999976	0.681818	0.125	0.721588
hsa-miR-6755-5p	0.99999	0.999988	0.681818	0.125	0.721588
hsa-miR-6772-5p	0.999989	0.999989	0.681818	0.125	0.721588
hsa-miR-543	1	0.99997	0.681818	0.125	0.721588
hsa-miR-30e-3p	0.999992	0.999987	0.681818	0.125	0.721588
hsa-miR-6853-3p	0.999992	0.999991	0.681818	0.125	0.721588
hsa-miR-548e-5p	1	0.999976	0.681818	0.125	0.721589
hsa-miR-6784-3p	0.999992	0.999993	0.681818	0.125	0.721589
hsa-miR-6803-3p	0.99999	0.999997	0.681818	0.125	0.721589
hsa-miR-548v	0.999994	0.999992	0.681818	0.125	0.721589
hsa-miR-376b-3p	0.999995	0.999992	0.681818	0.125	0.721589
hsa-miR-762	0.999997	0.999992	0.681818	0.125	0.721589
hsa-miR-323a-5p	1	0.999992	0.681818	0.125	0.72159
hsa-miR-1322	0.998865	0.992189	0.684211	0.125	0.722018
hsa-miR-632	0.999997	0.999924	0.684211	0.125	0.723018
hsa-miR-10396a-5p	0.999908	0.999966	0.684211	0.142857	0.72479
hsa-miR-1290	0.999981	0.999994	0.684211	0.142857	0.724808
hsa-miR-3149	0.999987	0.999978	0.695652	0.0909091	0.726477
hsa-miR-7107-3p	0.999994	0.951872	0.703704	0.0909091	0.726499
hsa-miR-6889-5p	0.999948	0.999963	0.695652	0.1	0.727377
hsa-miR-4657	0.99999	0.998734	0.695652	0.111111	0.728374
hsa-miR-1255a	0.999881	0.999804	0.695652	0.111111	0.728459
hsa-miR-339-5p	0.999994	0.999898	0.695652	0.111111	0.728491
hsa-miR-597-3p	0.999989	0.999969	0.695652	0.111111	0.728497
hsa-miR-372-5p	0.999992	0.999974	0.695652	0.111111	0.728498
hsa-miR-371a-3p	1	0.999968	0.695652	0.111111	0.728499
hsa-miR-4279	0.999995	0.999987	0.6875	0.166667	0.729164
hsa-miR-499a-3p	0.903077	0.999869	0.727273	0.125	0.729466
hsa-miR-323b-5p	0.999998	0.997257	0.695652	0.125	0.729617
hsa-miR-579-3p	0.999994	0.999804	0.695652	0.125	0.729871
hsa-miR-4758-3p	0.999996	0.999995	0.695652	0.125	0.72989
hsa-miR-6807-3p	0.999999	0.999996	0.695652	0.125	0.729891
hsa-miR-4742-5p	0.999999	0.999995	0.695652	0.125	0.729891
hsa-miR-1292-3p	0.999511	0.999972	0.7	0.1	0.729899
hsa-miR-937-5p	0.999996	0.999996	0.7	0.111111	0.73111
hsa-miR-4737	0.999759	0.999973	0.7	0.125	0.732449
hsa-miR-1208	0.999992	0.999978	0.7	0.125	0.732496
hsa-miR-1227-3p	0.999995	0.999976	0.7	0.125	0.732497
hsa-miR-371a-5p	0.999996	0.999987	0.7	0.125	0.732498
hsa-miR-1843	1	0.999996	0.7	0.125	0.7325
hsa-miR-4763-3p	0.999982	0.999976	0.708333	0.0833333	0.733327
hsa-miR-3940-5p	0.99996	0.999903	0.7	0.142857	0.734268
hsa-miR-7108-3p	0.999923	0.999985	0.7	0.142857	0.734269
hsa-miR-760	0.999936	0.99999	0.7	0.142857	0.734272
hsa-miR-3117-5p	0.999987	0.999981	0.7	0.142857	0.734281
hsa-miR-572	0.999989	0.999994	0.7	0.142857	0.734283
hsa-miR-181b-2-3p	1	0.99999	0.7	0.142857	0.734285
hsa-miR-4751	0.999999	0.999989	0.708333	0.1	0.734999
hsa-miR-1304-3p	1	0.881064	0.727273	0.111111	0.735581
hsa-miR-1229-5p	0.999994	0.995325	0.708333	0.111111	0.735642
hsa-miR-589-3p	0.999961	0.999388	0.708333	0.111111	0.736042
hsa-miR-520g-3p	0.999995	0.99994	0.708333	0.111111	0.736104
hsa-miR-7706	0.999993	0.999989	0.708333	0.111111	0.736109
hsa-miR-662	0.996607	0.999941	0.714286	0.0909091	0.736978
hsa-miR-664a-5p	1	0.999804	0.708333	0.125	0.73748
hsa-miR-8074	0.99999	0.999983	0.708333	0.125	0.737496
hsa-miR-573	0.999998	0.999985	0.708333	0.125	0.737498
hsa-miR-4787-3p	1	0.999982	0.708333	0.125	0.737498
hsa-miR-4286	0.999981	0.999982	0.705882	0.142857	0.737809
hsa-miR-4467	0.983143	0.933527	0.727273	0.125	0.738845
hsa-miR-7846-3p	0.999877	0.999901	0.714286	0.111111	0.739648
hsa-miR-6827-3p	0.99991	0.999968	0.714286	0.111111	0.739661
hsa-miR-10398-5p	0.999984	0.999978	0.714286	0.111111	0.739677
hsa-miR-4426	0.999963	0.99995	0.705882	0.166667	0.740184
hsa-miR-4442	0.999992	0.999987	0.705882	0.166667	0.740193
hsa-miR-7108-5p	1	0.999433	0.714286	0.125	0.741015
hsa-miR-5690	0.999994	0.999635	0.714286	0.125	0.741034
hsa-miR-6813-3p	0.999992	0.999864	0.714286	0.125	0.741056
hsa-miR-4774-3p	0.999955	0.999977	0.714286	0.125	0.74106
hsa-miR-8066	0.99997	0.999986	0.714286	0.125	0.741064
hsa-miR-296-5p	0.999982	0.999976	0.714286	0.125	0.741065
hsa-miR-4746-3p	0.99998	0.99999	0.714286	0.125	0.741066
hsa-miR-3912-3p	0.999987	0.999989	0.714286	0.125	0.741068
hsa-miR-6880-3p	0.999986	0.999995	0.714286	0.125	0.741068
hsa-miR-7850-5p	0.999993	0.999983	0.714286	0.125	0.741068
hsa-miR-5195-3p	0.999993	0.999997	0.714286	0.125	0.74107
hsa-miR-6751-3p	0.999999	0.999997	0.714286	0.125	0.741071
hsa-miR-3143	0.999998	0.999988	0.72	0.0909091	0.741089
hsa-miR-629-5p	0.999993	0.993473	0.714286	0.142857	0.742203
hsa-miR-3655	0.999545	0.999086	0.714286	0.142857	0.742675
hsa-miR-4706	0.99238	0.99775	0.72	0.125	0.742751
hsa-miR-181d-3p	0.999936	0.999988	0.714286	0.142857	0.742843
hsa-miR-4717-3p	0.999975	0.999926	0.714286	0.142857	0.742845
hsa-miR-1251-5p	0.999942	0.999994	0.714286	0.142857	0.742845
hsa-miR-4666a-3p	0.999962	0.999973	0.714286	0.142857	0.742847
hsa-miR-943	0.999966	0.999975	0.714286	0.142857	0.742848
hsa-miR-4783-5p	0.999964	0.99999	0.714286	0.142857	0.742849
hsa-miR-4422	0.999968	0.999983	0.714286	0.142857	0.742849
hsa-miR-554	0.999993	0.999945	0.714286	0.142857	0.74285
hsa-miR-656-3p	0.99997	0.999992	0.714286	0.142857	0.74285
hsa-miR-583	0.999975	0.999992	0.714286	0.142857	0.742851
hsa-miR-3682-3p	0.999994	0.999955	0.714286	0.142857	0.742851
hsa-miR-4489	0.999974	0.999995	0.714286	0.142857	0.742852
hsa-miR-2114-3p	0.999988	0.999968	0.714286	0.142857	0.742852
hsa-miR-6785-3p	0.999978	0.999991	0.714286	0.142857	0.742852
hsa-miR-6815-3p	0.999976	0.999999	0.714286	0.142857	0.742852
hsa-miR-559	0.999985	0.999994	0.714286	0.142857	0.742853
hsa-miR-4464	0.999987	0.999992	0.714286	0.142857	0.742854
hsa-miR-656-5p	0.999996	0.999974	0.714286	0.142857	0.742854
hsa-miR-6890-5p	0.999989	0.99999	0.714286	0.142857	0.742854
hsa-miR-488-5p	0.99999	0.999993	0.714286	0.142857	0.742854
hsa-miR-3684	0.999991	0.999991	0.714286	0.142857	0.742855
hsa-miR-6502-3p	0.999993	0.999989	0.714286	0.142857	0.742855
hsa-miR-4690-3p	0.999995	0.999993	0.714286	0.142857	0.742855
hsa-miR-410-5p	1	0.999988	0.714286	0.142857	0.742856
hsa-miR-3919	1	0.99999	0.714286	0.142857	0.742856
hsa-miR-6513-3p	0.999997	0.999997	0.714286	0.142857	0.742856
hsa-miR-6886-3p	0.999999	0.999994	0.714286	0.142857	0.742856
hsa-miR-520b-3p	0.999998	0.999996	0.714286	0.142857	0.742856
hsa-miR-6790-3p	1	0.999993	0.714286	0.142857	0.742856
hsa-miR-6775-3p	0.999997	0.999999	0.714286	0.142857	0.742857
hsa-miR-548at-5p	0.999992	0.965074	0.727273	0.1	0.742869
hsa-miR-3689c	0.999986	0.994042	0.727273	0.0714286	0.742908
hsa-miR-6855-5p	0.999985	0.999998	0.72	0.111111	0.743108
hsa-miR-6775-5p	0.999976	0.999997	0.72	0.125	0.744495
hsa-miR-6782-5p	0.999998	0.999998	0.72	0.125	0.744499
hsa-miR-3689f	0.992012	0.999299	0.727273	0.111111	0.745807
hsa-miR-6126	0.999998	0.999866	0.722222	0.125	0.74582
hsa-miR-4281	1	0.999945	0.722222	0.125	0.745828
hsa-miR-6796-3p	0.788069	0.858428	0.809524	0.166667	0.745837
hsa-miR-7107-5p	0.999984	0.975304	0.727273	0.125	0.746391
hsa-miR-3689b-5p	0.97982	0.999987	0.727273	0.142857	0.746612
hsa-miR-3144-3p	1	0.963485	0.727273	0.142857	0.746998
hsa-miR-4747-3p	0.997956	0.999981	0.727273	0.111111	0.747064
hsa-miR-7157-3p	1	0.96433	0.727273	0.142857	0.747082
hsa-miR-6743-5p	0.999998	0.99999	0.727273	0.111111	0.747473
hsa-miR-6881-3p	0.999999	0.999995	0.727273	0.111111	0.747474
hsa-miR-5703	0.999994	0.99989	0.722222	0.142857	0.747607
hsa-miR-4292	0.999994	0.999971	0.722222	0.142857	0.747615
hsa-miR-7515	0.999993	0.999982	0.722222	0.142857	0.747616
hsa-miR-520h	0.999996	0.990029	0.727273	0.125	0.747866
hsa-miR-501-3p	0.998117	0.998696	0.727273	0.125	0.748357
hsa-miR-6717-5p	0.988688	0.999982	0.727273	0.142857	0.748385
hsa-miR-296-3p	0.999848	0.998264	0.727273	0.125	0.74866
hsa-miR-3689d	0.999994	0.998361	0.727273	0.125	0.748698
hsa-miR-6887-5p	0.999993	0.910337	0.73913	0.142857	0.748796
hsa-miR-4479	0.999939	0.999499	0.727273	0.125	0.748801
hsa-miR-4738-5p	0.999987	0.999512	0.727273	0.125	0.748812
hsa-miR-484	1	0.99969	0.727273	0.125	0.748833
hsa-miR-6509-3p	0.999898	0.999991	0.727273	0.125	0.748842
hsa-miR-4673	1	0.999786	0.727273	0.125	0.748842
hsa-miR-28-3p	1	0.999831	0.727273	0.125	0.748847
hsa-miR-7111-3p	1	0.999896	0.727273	0.125	0.748853
hsa-miR-5581-3p	0.999987	0.999944	0.727273	0.125	0.748855
hsa-miR-6783-5p	1	0.99992	0.727273	0.125	0.748856
hsa-miR-615-3p	0.999987	0.99999	0.727273	0.125	0.74886
hsa-miR-891b	0.999985	0.999995	0.727273	0.125	0.74886
hsa-miR-4659a-3p	0.999994	0.999979	0.727273	0.125	0.74886
hsa-miR-518d-5p	1	0.999968	0.727273	0.125	0.74886
hsa-miR-2681-5p	0.999994	0.999982	0.727273	0.125	0.748861
hsa-miR-99b-5p	0.999989	0.999993	0.727273	0.125	0.748861
hsa-miR-6753-3p	0.999992	0.999991	0.727273	0.125	0.748861
hsa-miR-6502-5p	0.999991	0.999992	0.727273	0.125	0.748861
hsa-miR-3928-3p	1	0.999981	0.727273	0.125	0.748862
hsa-miR-3620-3p	0.999999	0.999986	0.727273	0.125	0.748862
hsa-miR-378a-3p	0.999995	0.999995	0.727273	0.125	0.748862
hsa-miR-154-3p	1	0.999988	0.727273	0.125	0.748862
hsa-miR-1236-5p	0.999998	0.999997	0.727273	0.125	0.748863
hsa-miR-548ad-3p	1	0.986456	0.727273	0.142857	0.749295
hsa-miR-3155b	0.99999	0.999926	0.722222	0.166667	0.749991
hsa-miR-4505	0.999981	0.999994	0.722222	0.166667	0.749995
hsa-miR-1825	0.999998	0.999962	0.722222	0.166667	0.749996
hsa-miR-4700-3p	0.999994	0.994293	0.730769	0.125	0.75039
hsa-miR-4778-3p	0.99999	0.998689	0.727273	0.142857	0.750516
hsa-miR-6788-3p	0.999638	0.99999	0.727273	0.142857	0.750576
hsa-miR-141-5p	0.999734	0.999993	0.727273	0.142857	0.750595
hsa-miR-519c-5p	0.999918	0.999807	0.727273	0.142857	0.750614
hsa-miR-4423-5p	0.999994	0.999795	0.727273	0.142857	0.750628
hsa-miR-616-3p	0.999916	0.999994	0.727273	0.142857	0.750632
hsa-miR-628-5p	0.999998	0.999906	0.727273	0.142857	0.75064
hsa-miR-3683	0.999978	0.999963	0.727273	0.142857	0.750641
hsa-miR-489-5p	0.999968	0.999987	0.727273	0.142857	0.750642
hsa-miR-12113	0.999974	0.99998	0.727273	0.142857	0.750642
hsa-miR-6740-5p	1	0.999935	0.727273	0.142857	0.750643
hsa-miR-4755-5p	0.999972	0.999991	0.727273	0.142857	0.750643
hsa-miR-95-3p	0.999985	0.999967	0.727273	0.142857	0.750643
hsa-miR-1537-5p	0.999991	0.999956	0.727273	0.142857	0.750643
hsa-miR-5011-3p	0.999987	0.999969	0.727273	0.142857	0.750644
hsa-miR-429	0.999981	0.999981	0.727273	0.142857	0.750644
hsa-miR-4445-5p	0.999987	0.999971	0.727273	0.142857	0.750644
hsa-miR-4678	0.999994	0.999958	0.727273	0.142857	0.750644
hsa-miR-4801	0.999981	0.999988	0.727273	0.142857	0.750644
hsa-miR-6746-3p	0.999988	0.999981	0.727273	0.142857	0.750645
hsa-miR-6735-3p	0.999999	0.999963	0.727273	0.142857	0.750646
hsa-miR-625-3p	0.99999	0.999985	0.727273	0.142857	0.750646
hsa-miR-520f-3p	0.99999	0.999987	0.727273	0.142857	0.750646
hsa-miR-4645-3p	0.999994	0.999984	0.727273	0.142857	0.750646
hsa-miR-7109-3p	0.999991	0.999991	0.727273	0.142857	0.750647
hsa-miR-4760-3p	0.999991	0.999991	0.727273	0.142857	0.750647
hsa-miR-887-3p	0.999993	0.999989	0.727273	0.142857	0.750647
hsa-miR-6819-5p	0.999992	0.999993	0.727273	0.142857	0.750647
hsa-miR-3144-5p	1	0.999977	0.727273	0.142857	0.750647
hsa-miR-6791-5p	0.999994	0.999992	0.727273	0.142857	0.750647
hsa-miR-494-3p	0.999998	0.999985	0.727273	0.142857	0.750648
hsa-miR-642b-3p	0.999997	0.999989	0.727273	0.142857	0.750648
hsa-miR-642a-5p	0.999998	0.999988	0.727273	0.142857	0.750648
hsa-miR-3617-5p	0.999997	0.999992	0.727273	0.142857	0.750648
hsa-miR-150-3p	0.999997	0.999994	0.727273	0.142857	0.750648
hsa-miR-6827-5p	0.999996	0.999997	0.727273	0.142857	0.750648
hsa-miR-5681b	1	0.99999	0.727273	0.142857	0.750648
hsa-miR-4659b-3p	1	0.99999	0.727273	0.142857	0.750648
hsa-miR-1305	0.999998	0.999995	0.727273	0.142857	0.750648
hsa-miR-7844-5p	0.999998	0.999996	0.727273	0.142857	0.750649
hsa-miR-6876-5p	0.999999	0.999994	0.727273	0.142857	0.750649
hsa-miR-5697	1	0.999994	0.727273	0.142857	0.750649
hsa-miR-4668-5p	0.997151	0.999941	0.73913	0.1	0.752902
hsa-miR-328-5p	0.999998	0.998909	0.73913	0.1	0.753369
hsa-miR-585-3p	0.976191	0.99983	0.736842	0.166667	0.753993
hsa-miR-3945	0.999983	0.967513	0.73913	0.142857	0.754512
hsa-miR-212-5p	0.99997	0.999762	0.73913	0.111111	0.75456
hsa-miR-6798-5p	0.999994	0.999992	0.73913	0.111111	0.754587
hsa-miR-6769b-5p	0.999991	0.999997	0.73913	0.111111	0.754587
hsa-miR-6874-3p	0.999907	0.999996	0.73913	0.125	0.755959
hsa-miR-1193	1	0.999914	0.73913	0.125	0.75597
hsa-miR-3185	1	0.999945	0.73913	0.125	0.755973
hsa-miR-217-5p	0.999998	0.999955	0.73913	0.125	0.755973
hsa-miR-548w	0.999991	0.999987	0.73913	0.125	0.755975
hsa-miR-623	1	0.999985	0.73913	0.125	0.755977
hsa-miR-6848-3p	0.999986	0.999847	0.736842	0.142857	0.756373
hsa-miR-4659b-5p	0.999965	0.999994	0.736842	0.142857	0.756383
hsa-miR-6805-3p	0.999795	0.98959	0.73913	0.142857	0.756682
hsa-miR-8485	0.999987	0.925271	0.761905	0.0714286	0.75681
hsa-miR-412-5p	0.999582	0.999998	0.73913	0.142857	0.75768
hsa-miR-938	0.887042	0.999952	0.772727	0.166667	0.757707
hsa-miR-5197-5p	0.999903	0.999994	0.73913	0.142857	0.757744
hsa-miR-4722-5p	0.999911	0.999996	0.73913	0.142857	0.757746
hsa-miR-3617-3p	0.999997	0.9999	0.73913	0.142857	0.757753
hsa-miR-542-5p	0.999978	0.999975	0.73913	0.142857	0.757757
hsa-miR-548aj-5p	0.999986	0.999977	0.73913	0.142857	0.757759
hsa-miR-4691-5p	1	0.999952	0.73913	0.142857	0.757759
hsa-miR-3187-5p	1	0.999964	0.73913	0.142857	0.75776
hsa-miR-8080	0.99999	0.999989	0.73913	0.142857	0.757761
hsa-miR-1538	0.999993	0.999987	0.73913	0.142857	0.757761
hsa-miR-6865-5p	0.999999	0.999976	0.73913	0.142857	0.757761
hsa-miR-5093	0.999994	0.999994	0.73913	0.142857	0.757762
hsa-miR-6884-3p	0.999998	0.999989	0.73913	0.142857	0.757763
hsa-miR-6751-5p	0.999994	0.999998	0.73913	0.142857	0.757763
hsa-miR-409-5p	0.999998	0.999992	0.73913	0.142857	0.757763
hsa-miR-6734-3p	0.999997	0.999997	0.73913	0.142857	0.757763
hsa-miR-4707-3p	0.5747	0.999994	0.863636	0.25	0.758121
hsa-miR-3117-3p	0.92202	0.999994	0.761905	0.166667	0.758213
hsa-miR-378e	0.999847	0.999994	0.736842	0.166667	0.758741
hsa-miR-4312	0.999981	0.999974	0.736842	0.166667	0.758765
hsa-miR-12130	0.999993	0.999977	0.736842	0.166667	0.758768
hsa-miR-6078	0.999987	0.99999	0.736842	0.166667	0.758768
hsa-miR-2861	0.99999	0.999991	0.736842	0.166667	0.758769
hsa-miR-8064	0.999993	0.937571	0.75	0.166667	0.760422
hsa-miR-3621	0.999996	0.999995	0.75	0.111111	0.76111
hsa-miR-1247-3p	0.999974	0.999863	0.75	0.125	0.762481
hsa-miR-11401	0.999987	0.999987	0.75	0.125	0.762496
hsa-miR-3651	0.999987	0.99999	0.75	0.125	0.762496
hsa-miR-6801-3p	0.999996	0.960877	0.75	0.166667	0.762754
hsa-miR-5189-3p	0.999994	0.922461	0.761905	0.142857	0.763673
hsa-miR-6732-5p	0.999923	0.999987	0.75	0.142857	0.764269
hsa-miR-6840-5p	0.999982	0.999913	0.75	0.142857	0.764273
hsa-miR-6088	0.999993	0.999945	0.75	0.142857	0.764279
hsa-miR-6727-3p	0.999987	0.999957	0.75	0.142857	0.764279
hsa-miR-6864-5p	1	0.999934	0.75	0.142857	0.764279
hsa-miR-661	1	0.999966	0.75	0.142857	0.764282
hsa-miR-3132	1	0.999968	0.75	0.142857	0.764283
hsa-miR-12117	1	0.999992	0.75	0.142857	0.764285
hsa-miR-6868-3p	1	0.907117	0.761905	0.166667	0.764521
hsa-miR-11400	0.999987	0.303448	0.857143	0.2	0.764628
hsa-miR-548ae-5p	1	0.985533	0.75	0.166667	0.76522
hsa-miR-4454	0.9997	0.999983	0.75	0.166667	0.766605
hsa-miR-4324	0.999969	0.999963	0.75	0.166667	0.766657
hsa-miR-4326	0.999984	0.999935	0.75	0.166667	0.766657
hsa-miR-3190-5p	0.999977	0.999989	0.75	0.166667	0.766661
hsa-miR-3187-3p	0.999998	0.999952	0.75	0.166667	0.766661
hsa-miR-548ah-5p	0.999987	0.999987	0.75	0.166667	0.766663
hsa-miR-1276	0.999995	0.99997	0.75	0.166667	0.766663
hsa-miR-12131	0.999989	0.999991	0.75	0.166667	0.766664
hsa-miR-6794-5p	0.999987	0.999996	0.75	0.166667	0.766664
hsa-miR-1199-5p	0.999991	0.999991	0.75	0.166667	0.766664
hsa-miR-6890-3p	0.999993	0.999996	0.75	0.166667	0.766665
hsa-miR-499b-5p	0.999991	0.961103	0.761905	0.142857	0.767537
hsa-miR-3928-5p	0.999909	0.857766	0.782609	0.125	0.767824
hsa-miR-593-5p	0.9986	0.999998	0.76	0.125	0.76822
hsa-miR-6765-5p	0.999966	0.999983	0.76	0.125	0.768492
hsa-miR-6774-5p	0.999993	0.99998	0.76	0.125	0.768497
hsa-miR-548j-3p	1	0.998533	0.761905	0.125	0.769496
hsa-miR-4649-3p	1	0.999868	0.761905	0.125	0.76963
hsa-miR-1224-3p	0.999981	0.999932	0.761905	0.125	0.769632
hsa-miR-4495	0.999967	0.999984	0.761905	0.125	0.769635
hsa-miR-6780a-3p	0.999974	0.999987	0.761905	0.125	0.769636
hsa-miR-4525	0.99999	0.999985	0.761905	0.125	0.769639
hsa-miR-7110-5p	0.999985	0.999997	0.761905	0.125	0.76964
hsa-miR-596	0.999998	0.982989	0.761905	0.142857	0.769727
hsa-miR-4485-5p	0.999989	0.999946	0.75	0.2	0.769992
hsa-miR-4322	0.995387	0.999994	0.761905	0.142857	0.770505
hsa-miR-4761-3p	1	0.99939	0.761905	0.142857	0.771368
hsa-miR-6736-3p	0.999729	0.999984	0.761905	0.142857	0.771373
hsa-miR-6864-3p	0.999914	0.999991	0.761905	0.142857	0.77141
hsa-miR-6804-5p	0.99994	0.999978	0.761905	0.142857	0.771414
hsa-miR-6508-5p	0.99998	0.999912	0.761905	0.142857	0.771416
hsa-miR-3668	0.999989	0.999989	0.761905	0.142857	0.771425
hsa-miR-4501	0.999994	0.999985	0.761905	0.142857	0.771426
hsa-miR-4712-3p	0.999994	0.999987	0.761905	0.142857	0.771426
hsa-miR-1179	0.999994	0.999998	0.761905	0.142857	0.771427
hsa-miR-376c-3p	0.999998	0.999994	0.761905	0.142857	0.771428
hsa-miR-3142	0.99995	0.996662	0.772727	0.0909091	0.772383
hsa-miR-3152-3p	1	0.954597	0.772727	0.142857	0.773382
hsa-miR-1249-3p	0.999991	0.999963	0.772727	0.1	0.773631
hsa-miR-548ak	1	0.998773	0.761905	0.166667	0.773687
hsa-miR-6816-5p	0.999896	0.999619	0.761905	0.166667	0.773751
hsa-miR-6867-3p	0.999761	0.999996	0.761905	0.166667	0.773761
hsa-miR-10396a-3p	0.999964	0.99963	0.761905	0.166667	0.773765
hsa-miR-1203	0.999839	0.999993	0.761905	0.166667	0.773777
hsa-miR-6505-3p	0.99986	0.999969	0.761905	0.166667	0.773778
hsa-miR-11181-5p	0.999993	0.999713	0.761905	0.166667	0.773779
hsa-miR-196a-1-3p	0.999968	0.999828	0.761905	0.166667	0.773786
hsa-miR-553	0.999889	0.999996	0.761905	0.166667	0.773787
hsa-miR-6774-3p	0.9999	0.999975	0.761905	0.166667	0.773787
hsa-miR-188-3p	0.999904	0.999984	0.761905	0.166667	0.773789
hsa-miR-650	1	0.999792	0.761905	0.166667	0.773789
hsa-miR-625-5p	0.999979	0.999867	0.761905	0.166667	0.773792
hsa-miR-4524b-5p	0.999942	0.999968	0.761905	0.166667	0.773795
hsa-miR-6795-3p	0.999937	0.999983	0.761905	0.166667	0.773795
hsa-miR-8062	0.999974	0.999921	0.761905	0.166667	0.773796
hsa-miR-518e-3p	0.999982	0.999977	0.761905	0.166667	0.773804
hsa-miR-7151-3p	0.999993	0.999962	0.761905	0.166667	0.773804
hsa-miR-1267	0.999988	0.999974	0.761905	0.166667	0.773805
hsa-miR-621	0.999996	0.999966	0.761905	0.166667	0.773805
hsa-miR-431-5p	1	0.99996	0.761905	0.166667	0.773806
hsa-miR-4762-5p	0.999987	0.99999	0.761905	0.166667	0.773806
hsa-miR-6765-3p	0.999999	0.999968	0.761905	0.166667	0.773806
hsa-miR-6781-5p	0.999993	0.999979	0.761905	0.166667	0.773806
hsa-miR-10399-3p	0.999987	0.999993	0.761905	0.166667	0.773806
hsa-miR-4655-3p	0.999987	0.999994	0.761905	0.166667	0.773806
hsa-miR-7978	1	0.99997	0.761905	0.166667	0.773807
hsa-miR-1295a	0.999989	0.999992	0.761905	0.166667	0.773807
hsa-miR-6510-3p	0.999989	0.999996	0.761905	0.166667	0.773807
hsa-miR-4789-3p	0.999993	0.999992	0.761905	0.166667	0.773807
hsa-miR-6788-5p	0.999992	0.999995	0.761905	0.166667	0.773807
hsa-miR-7856-5p	0.999998	0.999983	0.761905	0.166667	0.773807
hsa-miR-587	1	0.99998	0.761905	0.166667	0.773808
hsa-miR-4718	0.999994	0.999994	0.761905	0.166667	0.773808
hsa-miR-2355-5p	0.999994	0.999994	0.761905	0.166667	0.773808
hsa-miR-4280	0.999994	0.999994	0.761905	0.166667	0.773808
hsa-miR-4725-5p	0.999995	0.999991	0.761905	0.166667	0.773808
hsa-miR-6792-5p	0.999992	0.999997	0.761905	0.166667	0.773808
hsa-miR-1295b-5p	0.999996	0.999989	0.761905	0.166667	0.773808
hsa-miR-297	0.999998	0.999987	0.761905	0.166667	0.773808
hsa-miR-1228-5p	0.999997	0.999989	0.761905	0.166667	0.773808
hsa-miR-4694-3p	1	0.999983	0.761905	0.166667	0.773808
hsa-miR-6715a-3p	0.999998	0.999989	0.761905	0.166667	0.773808
hsa-miR-6846-3p	0.999999	0.999988	0.761905	0.166667	0.773808
hsa-miR-211-3p	0.999997	0.999993	0.761905	0.166667	0.773808
hsa-miR-3151-5p	1	0.999987	0.761905	0.166667	0.773808
hsa-miR-6819-3p	0.999995	0.999997	0.761905	0.166667	0.773808
hsa-miR-6865-3p	0.999996	0.999995	0.761905	0.166667	0.773808
hsa-miR-6515-5p	0.999996	0.999999	0.761905	0.166667	0.773809
hsa-miR-6845-3p	0.999998	0.999995	0.761905	0.166667	0.773809
hsa-miR-511-5p	0.999998	0.999995	0.761905	0.166667	0.773809
hsa-miR-6715b-5p	1	0.999993	0.761905	0.166667	0.773809
hsa-miR-6499-5p	0.968921	0.999998	0.772727	0.166667	0.774087
hsa-miR-585-5p	0.999996	0.998295	0.772727	0.111111	0.774576
hsa-miR-4303	0.99995	0.995948	0.764706	0.166667	0.775075
hsa-miR-1279	0.999812	0.999996	0.764706	0.166667	0.775452
hsa-miR-4328	0.999965	0.999985	0.764706	0.166667	0.775482
hsa-miR-1914-3p	0.999984	0.999829	0.772727	0.125	0.776116
hsa-miR-4786-3p	0.999942	0.999962	0.772727	0.125	0.776121
hsa-miR-3074-3p	0.999995	0.999972	0.772727	0.125	0.776133
hsa-miR-380-5p	1	0.999965	0.772727	0.125	0.776133
hsa-miR-520c-3p	0.999998	0.999979	0.772727	0.125	0.776134
hsa-miR-5001-3p	0.999997	0.999995	0.772727	0.125	0.776135
hsa-miR-548bb-3p	1	0.999993	0.772727	0.125	0.776136
hsa-miR-6826-5p	0.964699	0.998554	0.782609	0.142857	0.776646
hsa-miR-217-3p	0.999998	0.997184	0.772727	0.142857	0.77764
hsa-miR-6804-3p	0.99997	0.999698	0.772727	0.142857	0.777886
hsa-miR-548j-5p	0.999906	0.999902	0.772727	0.142857	0.777893
hsa-miR-6836-5p	0.999908	0.999992	0.772727	0.142857	0.777903
hsa-miR-4779	0.999989	0.999876	0.772727	0.142857	0.777907
hsa-miR-548q	0.999933	0.999989	0.772727	0.142857	0.777907
hsa-miR-154-5p	1	0.999874	0.772727	0.142857	0.777909
hsa-miR-4490	0.999967	0.999952	0.772727	0.142857	0.777911
hsa-miR-548aq-5p	0.999961	0.999987	0.772727	0.142857	0.777913
hsa-miR-4790-3p	0.999993	0.999938	0.772727	0.142857	0.777914
hsa-miR-4701-5p	0.999986	0.999957	0.772727	0.142857	0.777915
hsa-miR-134-5p	0.999976	0.999985	0.772727	0.142857	0.777916
hsa-miR-6730-3p	0.999995	0.999949	0.772727	0.142857	0.777916
hsa-miR-4703-3p	0.999994	0.999953	0.772727	0.142857	0.777916
hsa-miR-4735-5p	0.999987	0.999974	0.772727	0.142857	0.777917
hsa-miR-4473	0.999991	0.999969	0.772727	0.142857	0.777917
hsa-miR-5580-3p	0.999993	0.999967	0.772727	0.142857	0.777917
hsa-miR-1537-3p	0.999982	0.999994	0.772727	0.142857	0.777918
hsa-miR-4491	0.999987	0.999988	0.772727	0.142857	0.777918
hsa-miR-3165	0.999987	0.999992	0.772727	0.142857	0.777919
hsa-miR-187-5p	1	0.999969	0.772727	0.142857	0.777919
hsa-miR-9898	0.999989	0.999993	0.772727	0.142857	0.777919
hsa-miR-517c-3p	0.999989	0.999993	0.772727	0.142857	0.777919
hsa-miR-8070	1	0.999973	0.772727	0.142857	0.777919
hsa-miR-299-5p	1	0.999974	0.772727	0.142857	0.777919
hsa-miR-589-5p	0.999996	0.999986	0.772727	0.142857	0.77792
hsa-miR-181c-3p	0.999995	0.999988	0.772727	0.142857	0.77792
hsa-miR-3170	0.999993	0.999992	0.772727	0.142857	0.77792
hsa-miR-616-5p	0.999994	0.999997	0.772727	0.142857	0.777921
hsa-miR-6805-5p	0.999999	0.999987	0.772727	0.142857	0.777921
hsa-miR-193a-5p	0.999996	0.999993	0.772727	0.142857	0.777921
hsa-miR-30a-3p	1	0.999989	0.772727	0.142857	0.777921
hsa-miR-4483	0.999986	0.999905	0.764706	0.2	0.778811
hsa-miR-3178	1	0.999931	0.764706	0.2	0.778817
hsa-miR-10524-5p	0.99999	0.999951	0.764706	0.2	0.778817
hsa-miR-4255	0.999981	0.999989	0.764706	0.2	0.778819
hsa-miR-4319	0.999989	0.999981	0.764706	0.2	0.778819
hsa-miR-4451	1	0.999989	0.764706	0.2	0.778822
hsa-miR-4302	0.9998	0.955765	0.777778	0.166667	0.77887
hsa-miR-7977	0.999972	0.999988	0.777778	0.125	0.77916
hsa-miR-933	0.999866	0.989723	0.772727	0.166667	0.779248
hsa-miR-4799-5p	0.999898	0.993649	0.772727	0.166667	0.779647
hsa-miR-4802-5p	0.997503	0.999994	0.772727	0.166667	0.779803
hsa-miR-5586-3p	0.998217	0.999687	0.772727	0.166667	0.779915
hsa-miR-4655-5p	0.999987	0.997377	0.772727	0.166667	0.780038
hsa-miR-1236-3p	0.999611	0.999991	0.772727	0.166667	0.780224
hsa-miR-548as-5p	0.999994	0.999257	0.772727	0.166667	0.780227
hsa-miR-615-5p	0.999696	0.999938	0.772727	0.166667	0.780236
hsa-miR-4687-5p	0.999745	0.999962	0.772727	0.166667	0.780248
hsa-miR-1913	0.999994	0.999476	0.772727	0.166667	0.780249
hsa-miR-3619-3p	0.999994	0.999525	0.772727	0.166667	0.780254
hsa-miR-8068	0.999763	0.99999	0.772727	0.166667	0.780255
hsa-miR-3126-3p	0.999785	0.999976	0.772727	0.166667	0.780258
hsa-miR-509-3-5p	1	0.999663	0.772727	0.166667	0.780269
hsa-miR-4431	0.999898	0.999971	0.772727	0.166667	0.78028
hsa-miR-654-3p	0.999896	0.999995	0.772727	0.166667	0.780282
hsa-miR-6840-3p	0.999975	0.999892	0.772727	0.166667	0.780287
hsa-miR-4661-5p	0.999993	0.999873	0.772727	0.166667	0.780289
hsa-miR-1226-3p	1	0.999862	0.772727	0.166667	0.780289
hsa-miR-6877-5p	0.999942	0.999985	0.772727	0.166667	0.78029
hsa-miR-4690-5p	0.999996	0.9999	0.772727	0.166667	0.780292
hsa-miR-663b	0.999998	0.999902	0.772727	0.166667	0.780293
hsa-miR-4662b	0.999967	0.999967	0.772727	0.166667	0.780293
hsa-miR-1295b-3p	0.999993	0.999918	0.772727	0.166667	0.780294
hsa-miR-4653-5p	0.999957	0.999992	0.772727	0.166667	0.780294
hsa-miR-450a-2-3p	0.999961	0.999995	0.772727	0.166667	0.780295
hsa-miR-4524a-3p	0.999981	0.999958	0.772727	0.166667	0.780295
hsa-miR-8086	0.99997	0.999985	0.772727	0.166667	0.780296
hsa-miR-8058	0.999978	0.999984	0.772727	0.166667	0.780297
hsa-miR-548ao-5p	0.99999	0.999961	0.772727	0.166667	0.780297
hsa-miR-3193	0.999974	0.999994	0.772727	0.166667	0.780297
hsa-miR-4446-3p	0.999981	0.999984	0.772727	0.166667	0.780298
hsa-miR-4636	0.999976	0.999995	0.772727	0.166667	0.780298
hsa-miR-4670-3p	1	0.999946	0.772727	0.166667	0.780298
hsa-miR-4775	0.999994	0.999963	0.772727	0.166667	0.780298
hsa-miR-892c-3p	1	0.999956	0.772727	0.166667	0.780299
hsa-let-7d-3p	0.999981	0.999996	0.772727	0.166667	0.780299
hsa-miR-513c-5p	0.999988	0.999985	0.772727	0.166667	0.780299
hsa-miR-3152-5p	0.999994	0.999976	0.772727	0.166667	0.780299
hsa-miR-5681a	0.999986	0.999991	0.772727	0.166667	0.780299
hsa-miR-451a	0.999994	0.999977	0.772727	0.166667	0.7803
hsa-miR-549a-5p	0.999992	0.999982	0.772727	0.166667	0.7803
hsa-miR-98-3p	0.999997	0.999972	0.772727	0.166667	0.7803
hsa-miR-4662a-5p	1	0.999967	0.772727	0.166667	0.7803
hsa-miR-6764-5p	1	0.999967	0.772727	0.166667	0.7803
hsa-miR-3169	0.999987	0.999994	0.772727	0.166667	0.7803
hsa-miR-369-5p	1	0.999969	0.772727	0.166667	0.7803
hsa-miR-5585-3p	0.99999	0.999989	0.772727	0.166667	0.7803
hsa-miR-3173-5p	0.999994	0.999984	0.772727	0.166667	0.7803
hsa-miR-4428	0.999994	0.999985	0.772727	0.166667	0.7803
hsa-miR-3164	0.999993	0.999989	0.772727	0.166667	0.780301
hsa-miR-10397-5p	0.999997	0.999981	0.772727	0.166667	0.780301
hsa-miR-4659a-5p	0.999994	0.999989	0.772727	0.166667	0.780301
hsa-miR-4705	0.999994	0.99999	0.772727	0.166667	0.780301
hsa-miR-3664-5p	0.999994	0.999992	0.772727	0.166667	0.780301
hsa-miR-6510-5p	1	0.999979	0.772727	0.166667	0.780301
hsa-miR-4709-5p	0.999999	0.99998	0.772727	0.166667	0.780301
hsa-miR-3674	0.999994	0.999991	0.772727	0.166667	0.780301
hsa-miR-4714-5p	0.999994	0.999993	0.772727	0.166667	0.780301
hsa-miR-210-3p	1	0.999982	0.772727	0.166667	0.780301
hsa-miR-15a-3p	0.999998	0.999987	0.772727	0.166667	0.780301
hsa-miR-630	0.999996	0.999991	0.772727	0.166667	0.780301
hsa-miR-33b-3p	0.999998	0.999989	0.772727	0.166667	0.780301
hsa-miR-181a-3p	0.999996	0.999993	0.772727	0.166667	0.780302
hsa-miR-4789-5p	1	0.999986	0.772727	0.166667	0.780302
hsa-miR-592	0.999996	0.999994	0.772727	0.166667	0.780302
hsa-miR-106b-3p	0.999995	0.999997	0.772727	0.166667	0.780302
hsa-miR-1247-5p	0.999998	0.999993	0.772727	0.166667	0.780302
hsa-miR-526b-3p	0.999998	0.999993	0.772727	0.166667	0.780302
hsa-miR-5688	1	0.99999	0.772727	0.166667	0.780302
hsa-miR-449b-3p	1	0.999991	0.772727	0.166667	0.780302
hsa-miR-4777-5p	1	0.999991	0.772727	0.166667	0.780302
hsa-miR-4717-5p	1	0.999992	0.772727	0.166667	0.780302
hsa-miR-539-5p	0.999998	0.999996	0.772727	0.166667	0.780302
hsa-miR-449a	1	0.999992	0.772727	0.166667	0.780302
hsa-miR-5193	0.999999	0.999996	0.772727	0.166667	0.780302
hsa-miR-5187-5p	0.999999	0.999998	0.772727	0.166667	0.780303
hsa-miR-6785-5p	0.999999	0.999996	0.772727	0.166667	0.780303
hsa-miR-6807-5p	1	0.999996	0.772727	0.166667	0.780303
hsa-miR-1178-5p	0.999997	0.982001	0.777778	0.166667	0.781533
hsa-miR-4707-5p	0.999553	0.999979	0.782609	0.125	0.781974
hsa-miR-3939	0.874068	0.999591	0.818182	0.166667	0.782348
hsa-miR-4514	0.999991	0.994784	0.777778	0.166667	0.78281
hsa-miR-3652	0.999998	0.999995	0.777778	0.166667	0.783332
hsa-miR-557	0.999998	0.996127	0.782609	0.142857	0.783463
hsa-miR-8055	0.999996	0.999099	0.782609	0.142857	0.78376
hsa-miR-4746-5p	0.999966	0.999986	0.782609	0.142857	0.783843
hsa-miR-567	0.99998	0.999978	0.782609	0.142857	0.783845
hsa-miR-492	0.999988	0.999974	0.782609	0.142857	0.783846
hsa-miR-3134	0.999993	0.999963	0.782609	0.142857	0.783846
hsa-miR-4744	0.999994	0.99999	0.782609	0.142857	0.783849
hsa-miR-4758-5p	0.999999	0.999983	0.782609	0.142857	0.783849
hsa-miR-6513-5p	0.999998	0.999985	0.782609	0.142857	0.783849
hsa-miR-152-5p	1	0.999982	0.782609	0.142857	0.783849
hsa-miR-302d-3p	0.999996	0.999997	0.782609	0.142857	0.78385
hsa-miR-1229-3p	1	0.999993	0.782609	0.142857	0.78385
hsa-miR-4703-5p	1	0.999994	0.782609	0.142857	0.78385
hsa-miR-1343-5p	0.999994	0.736829	0.818182	0.2	0.784591
hsa-miR-3196	0.992768	0.999987	0.777778	0.2	0.785219
hsa-miR-548h-3p	1	0.993017	0.782609	0.166667	0.785534
hsa-miR-4743-5p	0.99971	0.999994	0.782609	0.166667	0.786173
hsa-miR-4666b	0.999991	0.99948	0.782609	0.166667	0.786178
hsa-miR-6743-3p	0.999983	0.999614	0.782609	0.166667	0.78619
hsa-miR-7705	0.999828	0.999981	0.782609	0.166667	0.786195
hsa-miR-4730	0.999881	0.999994	0.782609	0.166667	0.786207
hsa-miR-5089-3p	0.999993	0.99986	0.782609	0.166667	0.786217
hsa-miR-5705	0.999932	0.999985	0.782609	0.166667	0.786217
hsa-miR-6762-5p	0.99994	0.999991	0.782609	0.166667	0.786219
hsa-miR-4656	0.99997	0.999982	0.782609	0.166667	0.786224
hsa-miR-4462	0.999974	0.999989	0.782609	0.166667	0.786226
hsa-miR-3191-3p	0.999989	0.999983	0.782609	0.166667	0.786228
hsa-miR-3128	0.99999	0.999981	0.782609	0.166667	0.786228
hsa-miR-5188	0.999987	0.999989	0.782609	0.166667	0.786228
hsa-miR-7112-3p	0.999991	0.999986	0.782609	0.166667	0.786229
hsa-miR-197-5p	0.999995	0.999979	0.782609	0.166667	0.786229
hsa-miR-3605-3p	0.999992	0.999991	0.782609	0.166667	0.786229
hsa-miR-664a-3p	0.999997	0.999992	0.782609	0.166667	0.786231
hsa-miR-454-3p	0.999998	0.999992	0.782609	0.166667	0.786231
hsa-miR-6773-5p	0.999997	0.999997	0.782609	0.166667	0.786231
hsa-miR-6776-3p	0.999997	0.999998	0.782609	0.166667	0.786231
hsa-miR-325	1	0.999993	0.782609	0.166667	0.786231
hsa-miR-6832-5p	0.999998	0.999998	0.782609	0.166667	0.786231
hsa-miR-6790-5p	1	0.999994	0.782609	0.166667	0.786231
hsa-miR-4257	0.998487	0.999996	0.777778	0.2	0.786364
hsa-miR-5587-5p	0.999987	0.998973	0.777778	0.2	0.786561
hsa-miR-7150	0.999987	0.99996	0.777778	0.2	0.78666
hsa-miR-4711-3p	0.999994	0.999981	0.777778	0.2	0.786663
hsa-miR-4308	0.999994	0.999989	0.777778	0.2	0.786664
hsa-miR-12135	0.999993	0.99999	0.777778	0.2	0.786664
hsa-miR-4278	0.999994	0.99999	0.777778	0.2	0.786664
hsa-miR-4256	1	0.999987	0.777778	0.2	0.786665
hsa-miR-4309	1	0.999994	0.777778	0.2	0.786666
hsa-miR-3059-5p	0.999993	0.999986	0.791667	0.125	0.787497
hsa-miR-6870-5p	0.999963	0.999974	0.789474	0.142857	0.78796
hsa-miR-3620-5p	0.919713	0.999836	0.818182	0.142857	0.789121
hsa-miR-6738-3p	0.999997	0.999997	0.791667	0.142857	0.789285
hsa-miR-1269b	0.775735	0.55549	0.909091	0.333333	0.789484
hsa-miR-4271	0.999949	0.999989	0.789474	0.166667	0.79034
hsa-miR-5571-3p	0.999974	0.999987	0.789474	0.166667	0.790344
hsa-miR-1224-5p	0.999996	0.999979	0.789474	0.166667	0.790348
hsa-miR-6776-5p	0.999999	0.999997	0.789474	0.166667	0.79035
hsa-miR-608	0.999994	0.937064	0.8	0.166667	0.790372
hsa-miR-646	1	0.969329	0.789474	0.2	0.790617
hsa-miR-4641	0.999996	0.999225	0.791667	0.166667	0.791588
hsa-miR-3171	1	0.999966	0.791667	0.166667	0.791663
hsa-miR-8060	0.999993	0.99998	0.791667	0.166667	0.791663
hsa-miR-939-5p	0.999989	0.99999	0.791667	0.166667	0.791664
hsa-miR-3138	0.999994	0.999988	0.791667	0.166667	0.791664
hsa-miR-1249-5p	0.999996	0.999986	0.791667	0.166667	0.791665
hsa-miR-3529-3p	0.999994	0.999996	0.791667	0.166667	0.791665
hsa-miR-3913-3p	0.999989	0.999914	0.810345	0.0714286	0.793339
hsa-miR-3913-5p	1	0.999949	0.810345	0.0714286	0.793345
hsa-miR-648	0.999277	0.999992	0.789474	0.2	0.793539
hsa-miR-6082	0.999993	0.999823	0.789474	0.2	0.793665
hsa-miR-563	0.999996	0.999901	0.789474	0.2	0.793674
hsa-miR-6165	0.999998	0.999907	0.789474	0.2	0.793674
hsa-miR-548ap-3p	0.999964	0.999993	0.789474	0.2	0.793676
hsa-miR-558	0.99999	0.999995	0.789474	0.2	0.793682
hsa-miR-4458	0.999994	0.999994	0.789474	0.2	0.793682
hsa-miR-593-3p	1	0.99999	0.789474	0.2	0.793683
hsa-miR-383-3p	0.999998	0.999996	0.789474	0.2	0.793683
hsa-miR-4307	1	0.999994	0.789474	0.2	0.793684
hsa-miR-7854-3p	0.999987	0.885703	0.809524	0.2	0.794282
hsa-miR-8061	0.999725	0.991629	0.809524	0.1	0.794822
hsa-miR-4679	0.999964	0.999977	0.813559	0.0769231	0.795818
hsa-miR-1231	0.999999	0.998884	0.8	0.166667	0.796555
hsa-miR-10526-3p	0.999792	0.999983	0.8	0.166667	0.796623
hsa-miR-4999-3p	0.999987	0.999987	0.8	0.166667	0.796663
hsa-miR-12122	0.999993	0.99998	0.8	0.166667	0.796663
hsa-miR-658	0.999989	0.999998	0.8	0.166667	0.796664
hsa-miR-591	0.999991	0.999996	0.8	0.166667	0.796664
hsa-miR-4728-3p	0.999999	0.999989	0.8	0.166667	0.796665
hsa-miR-9718	1	0.999992	0.8	0.166667	0.796666
hsa-miR-6811-3p	0.999998	0.913223	0.809524	0.2	0.797036
hsa-miR-4274	1	0.772075	0.833333	0.2	0.797208
hsa-miR-548ap-5p	0.998962	0.291985	0.894737	0.333333	0.799166
hsa-miR-2392	0.996097	0.999994	0.8	0.2	0.799219
hsa-miR-3622b-3p	1	0.936372	0.809524	0.2	0.799351
hsa-miR-6799-5p	0.999859	0.999998	0.8	0.2	0.799972
hsa-miR-6784-5p	0.999866	0.999999	0.8	0.2	0.799973
hsa-miR-548an	0.999994	0.999871	0.8	0.2	0.799986
hsa-miR-3960	1	0.999913	0.8	0.2	0.799991
hsa-miR-877-5p	0.999962	0.999996	0.8	0.2	0.799992
hsa-miR-6872-5p	0.999971	0.999985	0.8	0.2	0.799993
hsa-miR-6793-3p	1	0.999954	0.8	0.2	0.799995
hsa-miR-550a-3-5p	0.999987	0.999983	0.8	0.2	0.799996
hsa-miR-7109-5p	0.99999	0.999989	0.809524	0.142857	0.799997
hsa-miR-1539	0.999988	0.999992	0.809524	0.142857	0.799997
hsa-miR-6722-5p	0.999993	0.999993	0.8	0.2	0.799998
hsa-miR-202-3p	0.999993	0.999998	0.8	0.2	0.799998
hsa-miR-1976	0.999998	0.999993	0.8	0.2	0.799999
hsa-miR-665	0.999996	0.999998	0.8	0.2	0.799999
hsa-miR-6834-3p	0.999997	0.999998	0.8	0.2	0.799999
hsa-miR-6822-5p	1	0.999993	0.8	0.2	0.799999
hsa-miR-3130-5p	0.999993	0.97032	0.823529	0.0909091	0.800239
hsa-miR-1272	0.999993	0.999995	0.807692	0.166667	0.80128
hsa-miR-6886-5p	0.996467	0.999995	0.809524	0.166667	0.801674
hsa-miR-6841-3p	0.999987	0.962983	0.809524	0.2	0.80201
hsa-miR-7847-3p	0.999893	0.999979	0.809524	0.166667	0.802357
hsa-miR-1207-5p	0.999959	0.999856	0.809524	0.166667	0.802358
hsa-miR-12121	0.999993	0.999799	0.809524	0.166667	0.80236
hsa-miR-4321	0.999968	0.999992	0.809524	0.166667	0.802374
hsa-miR-6831-3p	0.999986	0.999957	0.809524	0.166667	0.802374
hsa-miR-5196-3p	1	0.999936	0.809524	0.166667	0.802375
hsa-miR-5186	0.999993	0.999954	0.809524	0.166667	0.802375
hsa-miR-323a-3p	0.999985	0.999983	0.809524	0.166667	0.802376
hsa-miR-337-5p	0.999982	0.99999	0.809524	0.166667	0.802376
hsa-miR-3657	0.999983	0.999989	0.809524	0.166667	0.802376
hsa-miR-6739-3p	0.999984	0.99999	0.809524	0.166667	0.802377
hsa-miR-548m	0.999989	0.999981	0.809524	0.166667	0.802377
hsa-miR-4672	0.999987	0.999987	0.809524	0.166667	0.802377
hsa-miR-6514-3p	0.999999	0.999987	0.809524	0.166667	0.80238
hsa-miR-147b-3p	0.999997	0.999995	0.809524	0.166667	0.80238
hsa-miR-5590-5p	1	0.999989	0.809524	0.166667	0.80238
hsa-miR-6737-5p	1	0.999991	0.809524	0.166667	0.80238
hsa-miR-8054	1	0.999993	0.809524	0.166667	0.80238
hsa-miR-2117	1	0.999994	0.809524	0.166667	0.80238
hsa-miR-6769a-3p	1	0.999997	0.809524	0.166667	0.802381
hsa-miR-3622a-5p	0.99998	0.91517	0.818182	0.2	0.802422
hsa-miR-3130-3p	0.99999	0.955486	0.830189	0.0909091	0.802751
hsa-miR-548al	0.999994	0.959834	0.818182	0.166667	0.803558
hsa-miR-1269a	1	0.928879	0.818182	0.2	0.803797
hsa-miR-3124-5p	0.995264	0.999716	0.809524	0.2	0.804739
hsa-miR-3175	0.998198	0.999974	0.818182	0.142857	0.804832
hsa-miR-3151-3p	1	0.749978	0.85	0.2	0.804998
hsa-miR-1273c	1	0.998698	0.818182	0.142857	0.805065
hsa-miR-580-5p	0.99999	0.999012	0.818182	0.142857	0.805094
hsa-miR-4669	0.999632	0.99986	0.818182	0.142857	0.805107
hsa-miR-6715b-3p	1	0.999508	0.818182	0.142857	0.805146
hsa-miR-548k	0.999985	0.999656	0.818182	0.142857	0.805157
hsa-miR-659-5p	0.999978	0.999927	0.818182	0.142857	0.805183
hsa-miR-891a-5p	0.999966	0.999979	0.818182	0.142857	0.805186
hsa-miR-425-3p	0.999968	0.999989	0.818182	0.142857	0.805187
hsa-miR-1284	0.999993	0.999994	0.818182	0.142857	0.805193
hsa-miR-24-1-5p	1	0.999987	0.818182	0.142857	0.805193
hsa-miR-5579-3p	1	0.944914	0.818182	0.2	0.8054
hsa-miR-518d-3p	0.998882	0.999987	0.809524	0.2	0.805489
hsa-miR-5694	0.999993	0.998915	0.809524	0.2	0.805604
hsa-miR-2116-5p	0.999968	0.999604	0.809524	0.2	0.805668
hsa-miR-4480	0.999994	0.999684	0.809524	0.2	0.805681
hsa-miR-2909	0.9999	0.999987	0.809524	0.2	0.805693
hsa-miR-1910-5p	1	0.999795	0.809524	0.2	0.805694
hsa-miR-6892-3p	0.999996	0.999836	0.809524	0.2	0.805697
hsa-miR-8085	0.99994	0.999959	0.809524	0.2	0.805698
hsa-miR-1250-5p	0.999923	0.999996	0.809524	0.2	0.805698
hsa-miR-549a-3p	1	0.999862	0.809524	0.2	0.8057
hsa-miR-6878-3p	0.999949	0.99997	0.809524	0.2	0.805701
hsa-miR-382-3p	0.999994	0.999908	0.809524	0.2	0.805704
hsa-miR-6875-5p	0.999966	0.999993	0.809524	0.2	0.805707
hsa-miR-671-3p	0.999967	0.999998	0.809524	0.2	0.805707
hsa-miR-4708-5p	1	0.999934	0.809524	0.2	0.805708
hsa-miR-5591-5p	0.999987	0.99996	0.809524	0.2	0.805708
hsa-miR-151a-5p	0.99997	0.999996	0.809524	0.2	0.805708
hsa-miR-3177-3p	0.999974	0.999991	0.809524	0.2	0.805708
hsa-miR-548au-5p	0.999987	0.999972	0.809524	0.2	0.805709
hsa-miR-660-3p	0.999995	0.999957	0.809524	0.2	0.805709
hsa-miR-1197	1	0.999949	0.809524	0.2	0.805709
hsa-miR-4766-3p	0.999985	0.99998	0.809524	0.2	0.805709
hsa-miR-524-3p	0.999975	1	0.809524	0.2	0.805709
hsa-miR-3912-5p	0.999981	0.999994	0.809524	0.2	0.80571
hsa-miR-6885-3p	0.999998	0.999959	0.809524	0.2	0.80571
hsa-miR-190b-3p	0.999993	0.99997	0.809524	0.2	0.80571
hsa-miR-1202	1	0.999958	0.809524	0.2	0.80571
hsa-miR-3666	0.999994	0.99997	0.809524	0.2	0.80571
hsa-miR-7845-5p	1	0.999961	0.809524	0.2	0.80571
hsa-miR-3611	0.999987	0.999989	0.809524	0.2	0.805711
hsa-miR-4438	0.999993	0.99998	0.809524	0.2	0.805711
hsa-miR-5011-5p	0.999987	0.999994	0.809524	0.2	0.805711
hsa-miR-1468-5p	0.999992	0.999987	0.809524	0.2	0.805711
hsa-miR-4680-3p	1	0.999973	0.809524	0.2	0.805712
hsa-miR-7113-5p	0.999998	0.999976	0.809524	0.2	0.805712
hsa-miR-379-5p	0.999994	0.999984	0.809524	0.2	0.805712
hsa-miR-4437	0.999994	0.999987	0.809524	0.2	0.805712
hsa-miR-4804-3p	0.999994	0.999989	0.809524	0.2	0.805712
hsa-miR-5591-3p	0.999993	0.999993	0.809524	0.2	0.805712
hsa-miR-4764-5p	0.999993	0.999993	0.809524	0.2	0.805712
hsa-miR-6888-3p	0.999997	0.999987	0.809524	0.2	0.805712
hsa-miR-3663-5p	1	0.999984	0.809524	0.2	0.805713
hsa-miR-1180-5p	1	0.999984	0.809524	0.2	0.805713
hsa-miR-6507-5p	1	0.999985	0.809524	0.2	0.805713
hsa-miR-195-5p	1	0.999985	0.809524	0.2	0.805713
hsa-miR-588	0.999996	0.999993	0.809524	0.2	0.805713
hsa-miR-497-5p	0.999997	0.999993	0.809524	0.2	0.805713
hsa-miR-2113	1	0.999988	0.809524	0.2	0.805713
hsa-miR-4795-5p	1	0.999988	0.809524	0.2	0.805713
hsa-miR-27a-3p	1	0.999989	0.809524	0.2	0.805713
hsa-miR-640	0.999998	0.999993	0.809524	0.2	0.805713
hsa-miR-7114-5p	1	0.99999	0.809524	0.2	0.805713
hsa-miR-4759	1	0.99999	0.809524	0.2	0.805713
hsa-miR-6750-3p	0.999998	0.999995	0.809524	0.2	0.805713
hsa-miR-520e-3p	1	0.999991	0.809524	0.2	0.805713
hsa-miR-6824-3p	0.999999	0.999993	0.809524	0.2	0.805713
hsa-miR-577	0.999998	0.999996	0.809524	0.2	0.805714
hsa-miR-4687-3p	1	0.999993	0.809524	0.2	0.805714
hsa-miR-411-5p	1	0.999993	0.809524	0.2	0.805714
hsa-miR-26b-3p	1	0.999995	0.809524	0.2	0.805714
hsa-miR-6843-3p	1	0.999996	0.809524	0.2	0.805714
hsa-miR-1286	1	0.999997	0.809524	0.2	0.805714
hsa-miR-6893-5p	1	0.999998	0.809524	0.2	0.805714
hsa-miR-6748-3p	0.999999	0.999999	0.809524	0.2	0.805714
hsa-miR-3688-5p	0.999984	0.999978	0.830769	0.0769231	0.806149
hsa-miR-759	0.998914	0.999895	0.818182	0.166667	0.807348
hsa-miR-8067	0.999993	0.999458	0.818182	0.166667	0.80752
hsa-miR-1912-5p	1	0.999514	0.818182	0.166667	0.807527
hsa-miR-944	1	0.999799	0.818182	0.166667	0.807556
hsa-miR-6739-5p	0.999999	0.999821	0.818182	0.166667	0.807558
hsa-miR-548ac	0.999977	0.999872	0.818182	0.166667	0.807558
hsa-miR-6720-3p	0.999935	0.999998	0.818182	0.166667	0.807563
hsa-miR-93-3p	0.999947	0.999996	0.818182	0.166667	0.807565
hsa-miR-4753-5p	0.999955	0.999994	0.818182	0.166667	0.807566
hsa-miR-6771-5p	0.999955	0.999996	0.818182	0.166667	0.807566
hsa-miR-200c-5p	0.999957	0.999995	0.818182	0.166667	0.807567
hsa-miR-6818-5p	0.999963	0.999996	0.818182	0.166667	0.807568
hsa-miR-183-3p	0.999974	0.999981	0.818182	0.166667	0.807569
hsa-miR-4723-3p	0.999982	0.99997	0.818182	0.166667	0.807569
hsa-miR-4727-3p	0.999978	0.99998	0.818182	0.166667	0.807569
hsa-miR-524-5p	0.999978	0.999992	0.818182	0.166667	0.807571
hsa-miR-300	0.99998	0.999991	0.818182	0.166667	0.807571
hsa-miR-11399	0.99998	0.999993	0.818182	0.166667	0.807571
hsa-miR-299-3p	1	0.999957	0.818182	0.166667	0.807571
hsa-miR-10393-3p	0.999984	0.999993	0.818182	0.166667	0.807572
hsa-miR-3681-3p	0.999987	0.999987	0.818182	0.166667	0.807572
hsa-miR-4664-5p	0.999987	0.99999	0.818182	0.166667	0.807572
hsa-miR-5000-5p	0.999991	0.999984	0.818182	0.166667	0.807572
hsa-miR-6516-3p	0.999993	0.999987	0.818182	0.166667	0.807573
hsa-miR-3145-5p	1	0.999974	0.818182	0.166667	0.807573
hsa-miR-6803-5p	1	0.999975	0.818182	0.166667	0.807573
hsa-miR-6818-3p	0.99999	0.999995	0.818182	0.166667	0.807573
hsa-miR-519a-5p	0.999994	0.999987	0.818182	0.166667	0.807573
hsa-miR-522-3p	0.999997	0.999982	0.818182	0.166667	0.807573
hsa-miR-16-2-3p	0.999993	0.99999	0.818182	0.166667	0.807573
hsa-miR-9851-3p	0.999993	0.999991	0.818182	0.166667	0.807574
hsa-miR-5009-3p	0.999993	0.999993	0.818182	0.166667	0.807574
hsa-miR-382-5p	0.999998	0.999985	0.818182	0.166667	0.807574
hsa-miR-370-3p	1	0.999982	0.818182	0.166667	0.807574
hsa-miR-522-5p	0.999998	0.999986	0.818182	0.166667	0.807574
hsa-miR-548f-5p	0.999996	0.999994	0.818182	0.166667	0.807574
hsa-miR-8059	1	0.999988	0.818182	0.166667	0.807575
hsa-miR-4778-5p	1	0.999988	0.818182	0.166667	0.807575
hsa-miR-758-5p	1	0.999991	0.818182	0.166667	0.807575
hsa-miR-101-5p	0.999998	0.999996	0.818182	0.166667	0.807575
hsa-miR-548a-5p	1	0.999995	0.818182	0.166667	0.807575
hsa-miR-181c-5p	1	0.999997	0.818182	0.166667	0.807575
hsa-miR-4772-5p	0.999994	0.979629	0.818182	0.2	0.808871
hsa-miR-5589-3p	0.967675	0.999994	0.826087	0.2	0.809186
hsa-miR-4640-3p	0.991549	0.99968	0.818182	0.2	0.809187
hsa-miR-548ab	0.999948	0.984347	0.818182	0.2	0.809333
hsa-miR-92a-1-5p	0.999996	0.998367	0.826087	0.142857	0.809774
hsa-miR-574-5p	0.999488	0.999981	0.826087	0.142857	0.809833
hsa-miR-1304-5p	0.996254	0.999994	0.818182	0.2	0.810159
hsa-miR-6863	0.989306	0.999997	0.826087	0.166667	0.81018
hsa-miR-122-3p	0.997833	0.999998	0.818182	0.2	0.810476
hsa-miR-4786-5p	0.999987	0.996275	0.818182	0.2	0.810534
hsa-miR-4460	0.998594	0.999993	0.818182	0.2	0.810627
hsa-miR-4733-5p	0.998893	0.999993	0.818182	0.2	0.810687
hsa-miR-4695-5p	0.999	0.999974	0.818182	0.2	0.810707
hsa-miR-6746-5p	0.999191	0.999997	0.818182	0.2	0.810747
hsa-miR-3938	0.999355	0.999993	0.818182	0.2	0.810779
hsa-miR-519d-3p	0.999972	0.999518	0.818182	0.2	0.810855
hsa-miR-5702	1	0.99952	0.818182	0.2	0.810861
hsa-miR-4533	1	0.999671	0.818182	0.2	0.810876
hsa-miR-526a-3p	0.999858	0.999995	0.818182	0.2	0.81088
hsa-miR-574-3p	1	0.999712	0.818182	0.2	0.81088
hsa-miR-642b-5p	0.999875	0.999983	0.818182	0.2	0.810882
hsa-miR-6741-5p	0.999871	0.999993	0.818182	0.2	0.810883
hsa-miR-4788	0.999879	0.999993	0.818182	0.2	0.810884
hsa-miR-6875-3p	0.999991	0.999796	0.818182	0.2	0.810887
hsa-miR-4795-3p	0.999971	0.999837	0.818182	0.2	0.810887
hsa-miR-548aq-3p	1	0.999852	0.818182	0.2	0.810894
hsa-miR-642a-3p	0.999971	0.999915	0.818182	0.2	0.810895
hsa-miR-3975	0.999935	0.999987	0.818182	0.2	0.810895
hsa-miR-548y	0.999972	0.999937	0.818182	0.2	0.810897
hsa-miR-208b-3p	0.999946	0.999995	0.818182	0.2	0.810898
hsa-miR-15b-3p	0.99995	0.99999	0.818182	0.2	0.810898
hsa-miR-6868-5p	0.999984	0.999926	0.818182	0.2	0.810898
hsa-miR-1234-3p	0.99995	0.999998	0.818182	0.2	0.810899
hsa-miR-6722-3p	0.999954	0.999991	0.818182	0.2	0.810899
hsa-miR-409-3p	1	0.999903	0.818182	0.2	0.810899
hsa-miR-6716-3p	0.999975	0.999959	0.818182	0.2	0.8109
hsa-miR-186-3p	1	0.999914	0.818182	0.2	0.810901
hsa-miR-6881-5p	0.999959	0.999999	0.818182	0.2	0.810901
hsa-miR-6814-3p	0.999962	0.999995	0.818182	0.2	0.810901
hsa-miR-8052	0.999967	0.999985	0.818182	0.2	0.810901
hsa-miR-218-2-3p	1	0.999925	0.818182	0.2	0.810902
hsa-miR-2115-5p	1	0.999928	0.818182	0.2	0.810902
hsa-miR-4482-3p	0.999968	0.999994	0.818182	0.2	0.810902
hsa-miR-4799-3p	0.999974	0.999985	0.818182	0.2	0.810902
hsa-miR-2114-5p	0.999991	0.999953	0.818182	0.2	0.810903
hsa-miR-8077	0.999983	0.999975	0.818182	0.2	0.810903
hsa-miR-4798-5p	0.999978	0.999987	0.818182	0.2	0.810903
hsa-miR-3157-3p	0.999977	0.99999	0.818182	0.2	0.810904
hsa-miR-4765	0.999987	0.999972	0.818182	0.2	0.810904
hsa-miR-3911	0.999983	0.999981	0.818182	0.2	0.810904
hsa-miR-1-5p	0.999983	0.999983	0.818182	0.2	0.810904
hsa-miR-663a	0.999995	0.999959	0.818182	0.2	0.810904
hsa-miR-6731-5p	0.999995	0.999961	0.818182	0.2	0.810904
hsa-miR-2681-3p	0.999981	0.999989	0.818182	0.2	0.810904
hsa-miR-4498	0.999978	0.999996	0.818182	0.2	0.810904
hsa-miR-185-5p	0.999981	0.999992	0.818182	0.2	0.810904
hsa-miR-5680	0.99998	0.999993	0.818182	0.2	0.810904
hsa-miR-6072	0.999987	0.99998	0.818182	0.2	0.810904
hsa-miR-5092	0.999981	0.999994	0.818182	0.2	0.810905
hsa-miR-4528	0.999993	0.99997	0.818182	0.2	0.810905
hsa-miR-1277-3p	0.999987	0.999983	0.818182	0.2	0.810905
hsa-miR-195-3p	0.999981	0.999997	0.818182	0.2	0.810905
hsa-miR-7852-3p	0.999982	0.999993	0.818182	0.2	0.810905
hsa-miR-5585-5p	0.999993	0.999974	0.818182	0.2	0.810905
hsa-miR-876-3p	1	0.999961	0.818182	0.2	0.810905
hsa-miR-4450	1	0.999963	0.818182	0.2	0.810905
hsa-miR-5699-3p	0.999985	0.999994	0.818182	0.2	0.810905
hsa-miR-3923	0.999985	0.999994	0.818182	0.2	0.810905
hsa-miR-3129-5p	0.999986	0.999991	0.818182	0.2	0.810905
hsa-miR-6866-3p	0.999983	0.999999	0.818182	0.2	0.810906
hsa-miR-1185-1-3p	0.999985	0.999995	0.818182	0.2	0.810906
hsa-miR-3121-5p	0.999993	0.99998	0.818182	0.2	0.810906
hsa-miR-4764-3p	0.999987	0.999994	0.818182	0.2	0.810906
hsa-miR-3150a-5p	0.999987	0.999994	0.818182	0.2	0.810906
hsa-miR-3163	0.999987	0.999994	0.818182	0.2	0.810906
hsa-miR-885-5p	0.999989	0.999989	0.818182	0.2	0.810906
hsa-miR-187-3p	0.999992	0.999984	0.818182	0.2	0.810906
hsa-miR-769-5p	1	0.999969	0.818182	0.2	0.810906
hsa-miR-6748-5p	0.999985	0.999999	0.818182	0.2	0.810906
hsa-miR-3148	1	0.999969	0.818182	0.2	0.810906
hsa-miR-5094	0.999988	0.999993	0.818182	0.2	0.810906
hsa-miR-4424	0.999993	0.999985	0.818182	0.2	0.810906
hsa-miR-548o-5p	1	0.999972	0.818182	0.2	0.810906
hsa-miR-548ba	1	0.999972	0.818182	0.2	0.810906
hsa-miR-4477a	0.999993	0.999987	0.818182	0.2	0.810906
hsa-miR-3135b	0.99999	0.999993	0.818182	0.2	0.810906
hsa-miR-3122	0.999993	0.999989	0.818182	0.2	0.810907
hsa-miR-576-3p	0.999994	0.999988	0.818182	0.2	0.810907
hsa-miR-450b-5p	0.999997	0.999981	0.818182	0.2	0.810907
hsa-miR-651-5p	0.999997	0.999982	0.818182	0.2	0.810907
hsa-miR-3689e	0.999992	0.999992	0.818182	0.2	0.810907
hsa-miR-4449	0.999993	0.999991	0.818182	0.2	0.810907
hsa-miR-6752-5p	0.999993	0.999993	0.818182	0.2	0.810907
hsa-miR-3691-3p	0.999994	0.999991	0.818182	0.2	0.810907
hsa-miR-4757-3p	0.999994	0.999991	0.818182	0.2	0.810907
hsa-miR-4677-3p	0.999994	0.999991	0.818182	0.2	0.810907
hsa-miR-3619-5p	0.999994	0.999991	0.818182	0.2	0.810907
hsa-miR-216a-5p	1	0.999978	0.818182	0.2	0.810907
hsa-miR-6778-5p	0.999999	0.999981	0.818182	0.2	0.810907
hsa-miR-5582-5p	0.999999	0.999983	0.818182	0.2	0.810907
hsa-miR-4477b	0.999993	0.999993	0.818182	0.2	0.810907
hsa-miR-5007-3p	0.999993	0.999993	0.818182	0.2	0.810907
hsa-miR-4772-3p	0.999994	0.999994	0.818182	0.2	0.810907
hsa-miR-3612	0.999994	0.999994	0.818182	0.2	0.810907
hsa-miR-3179	1	0.999981	0.818182	0.2	0.810907
hsa-miR-1343-3p	1	0.999982	0.818182	0.2	0.810907
hsa-miR-4652-5p	1	0.999982	0.818182	0.2	0.810907
hsa-miR-519b-3p	0.999998	0.999986	0.818182	0.2	0.810907
hsa-miR-505-5p	0.999997	0.999989	0.818182	0.2	0.810907
hsa-miR-7-2-3p	0.999994	0.999997	0.818182	0.2	0.810908
hsa-miR-1912-3p	1	0.999986	0.818182	0.2	0.810908
hsa-miR-501-5p	0.999997	0.999991	0.818182	0.2	0.810908
hsa-miR-6842-5p	0.999998	0.999991	0.818182	0.2	0.810908
hsa-miR-519c-3p	0.999994	0.999998	0.818182	0.2	0.810908
hsa-miR-4708-3p	1	0.999987	0.818182	0.2	0.810908
hsa-miR-3616-5p	1	0.999987	0.818182	0.2	0.810908
hsa-let-7f-1-3p	0.999998	0.999991	0.818182	0.2	0.810908
hsa-miR-532-5p	0.999997	0.999993	0.818182	0.2	0.810908
hsa-miR-411-3p	1	0.999989	0.818182	0.2	0.810908
hsa-miR-548c-5p	1	0.999989	0.818182	0.2	0.810908
hsa-miR-6757-3p	0.999999	0.999991	0.818182	0.2	0.810908
hsa-miR-5586-5p	1	0.99999	0.818182	0.2	0.810908
hsa-miR-448	1	0.999991	0.818182	0.2	0.810908
hsa-miR-655-3p	0.999998	0.999995	0.818182	0.2	0.810908
hsa-miR-3059-3p	1	0.999992	0.818182	0.2	0.810908
hsa-miR-4694-5p	1	0.999992	0.818182	0.2	0.810908
hsa-miR-6733-5p	1	0.999992	0.818182	0.2	0.810908
hsa-miR-147b-5p	0.999998	0.999996	0.818182	0.2	0.810908
hsa-miR-489-3p	1	0.999992	0.818182	0.2	0.810908
hsa-miR-6516-5p	0.999997	0.999998	0.818182	0.2	0.810908
hsa-miR-10b-3p	1	0.999993	0.818182	0.2	0.810908
hsa-miR-4747-5p	0.999997	0.999999	0.818182	0.2	0.810908
hsa-miR-1323	1	0.999993	0.818182	0.2	0.810908
hsa-miR-370-5p	1	0.999993	0.818182	0.2	0.810908
hsa-miR-485-3p	1	0.999993	0.818182	0.2	0.810908
hsa-miR-6814-5p	0.999998	0.999998	0.818182	0.2	0.810908
hsa-miR-6846-5p	1	0.999994	0.818182	0.2	0.810908
hsa-miR-194-3p	1	0.999994	0.818182	0.2	0.810908
hsa-miR-450a-1-3p	1	0.999994	0.818182	0.2	0.810908
hsa-miR-6838-5p	0.999999	0.999996	0.818182	0.2	0.810909
hsa-miR-146a-5p	1	0.999995	0.818182	0.2	0.810909
hsa-miR-191-3p	1	0.999995	0.818182	0.2	0.810909
hsa-miR-3529-5p	1	0.999996	0.818182	0.2	0.810909
hsa-let-7f-5p	1	0.999997	0.818182	0.2	0.810909
hsa-miR-3688-3p	0.99998	0.999982	0.84058	0.0769231	0.812034
hsa-miR-4680-5p	0.999999	0.999931	0.826087	0.166667	0.812312
hsa-miR-548g-5p	0.999994	0.999985	0.826087	0.166667	0.812316
hsa-miR-6501-3p	1	0.999976	0.826087	0.166667	0.812316
hsa-miR-4726-5p	0.999999	0.999993	0.826087	0.166667	0.812318
hsa-miR-671-5p	1	0.999998	0.826087	0.166667	0.812319
hsa-miR-4261	0.999981	0.999955	0.8125	0.25	0.812492
hsa-miR-4267	0.999994	0.999968	0.8125	0.25	0.812495
hsa-miR-4447	0.999981	0.99999	0.823529	0.2	0.814113
hsa-miR-302e	0.999992	0.999994	0.823529	0.2	0.814115
hsa-miR-12126	0.999993	0.999992	0.833333	0.142857	0.814284
hsa-miR-122b-5p	0.999998	0.997833	0.826087	0.2	0.815435
hsa-miR-6762-3p	0.999598	0.999997	0.826087	0.2	0.815571
hsa-miR-6772-3p	0.99989	0.999996	0.826087	0.2	0.81563
hsa-miR-6767-5p	0.999909	0.999979	0.826087	0.2	0.815632
hsa-miR-526b-5p	0.999977	0.99991	0.826087	0.2	0.815639
hsa-miR-1270	0.999998	0.999914	0.826087	0.2	0.815643
hsa-miR-34b-5p	0.999967	0.999987	0.826087	0.2	0.815644
hsa-miR-548u	0.999994	0.999938	0.826087	0.2	0.815645
hsa-miR-498-3p	0.999987	0.999961	0.826087	0.2	0.815646
hsa-miR-3166	0.999993	0.999961	0.826087	0.2	0.815647
hsa-miR-373-3p	0.999981	0.99999	0.826087	0.2	0.815647
hsa-miR-6799-3p	0.999978	0.999998	0.826087	0.2	0.815648
hsa-miR-10394-3p	0.999991	0.999974	0.826087	0.2	0.815648
hsa-miR-4724-5p	0.999994	0.99997	0.826087	0.2	0.815648
hsa-miR-494-5p	0.999998	0.999961	0.826087	0.2	0.815648
hsa-miR-20b-5p	0.999982	0.999994	0.826087	0.2	0.815648
hsa-miR-324-3p	0.999999	0.999965	0.826087	0.2	0.815649
hsa-miR-3188	0.999994	0.999977	0.826087	0.2	0.815649
hsa-miR-508-5p	1	0.999967	0.826087	0.2	0.815649
hsa-miR-199b-5p	0.999996	0.999981	0.826087	0.2	0.81565
hsa-miR-2682-5p	0.999994	0.999989	0.826087	0.2	0.81565
hsa-miR-802	0.999991	0.999996	0.826087	0.2	0.81565
hsa-miR-4452	0.999994	0.999991	0.826087	0.2	0.81565
hsa-miR-3605-5p	0.99999	0.999998	0.826087	0.2	0.81565
hsa-miR-4698	1	0.999979	0.826087	0.2	0.81565
hsa-miR-518c-3p	0.999994	0.999994	0.826087	0.2	0.81565
hsa-miR-6873-3p	0.999998	0.999988	0.826087	0.2	0.815651
hsa-miR-134-3p	0.999993	0.999998	0.826087	0.2	0.815651
hsa-miR-633	0.999998	0.999989	0.826087	0.2	0.815651
hsa-miR-6760-5p	1	0.999987	0.826087	0.2	0.815651
hsa-miR-3174	1	0.999987	0.826087	0.2	0.815651
hsa-miR-770-5p	1	0.999988	0.826087	0.2	0.815651
hsa-miR-203b-3p	0.999998	0.999992	0.826087	0.2	0.815651
hsa-miR-342-3p	1	0.99999	0.826087	0.2	0.815651
hsa-miR-6847-5p	1	0.99999	0.826087	0.2	0.815651
hsa-miR-769-3p	1	0.999991	0.826087	0.2	0.815651
hsa-miR-600	1	0.999992	0.826087	0.2	0.815651
hsa-miR-10a-5p	1	0.999992	0.826087	0.2	0.815651
hsa-miR-582-5p	0.999997	0.999998	0.826087	0.2	0.815651
hsa-miR-6503-5p	1	0.999993	0.826087	0.2	0.815652
hsa-miR-5003-5p	1	0.999994	0.826087	0.2	0.815652
hsa-miR-3153	1	0.999994	0.826087	0.2	0.815652
hsa-miR-142-3p	0.999998	0.999998	0.826087	0.2	0.815652
hsa-miR-4668-3p	0.999999	0.999998	0.826087	0.2	0.815652
hsa-miR-6514-5p	1	0.999996	0.826087	0.2	0.815652
hsa-miR-6849-5p	1	0.999997	0.826087	0.2	0.815652
hsa-miR-372-3p	1	0.999998	0.826087	0.2	0.815652
hsa-miR-1277-5p	0.998982	0.999997	0.833333	0.166667	0.816463
hsa-miR-3145-3p	0.999987	0.999989	0.833333	0.166667	0.816663
hsa-miR-1291	0.999998	0.999987	0.833333	0.166667	0.816665
hsa-miR-6795-5p	0.999996	0.999993	0.833333	0.166667	0.816665
hsa-miR-619-3p	0.999995	0.999996	0.833333	0.166667	0.816665
hsa-miR-3199	0.999399	0.856862	0.869565	0.1	0.817305
hsa-miR-4516	0.999993	0.999835	0.823529	0.25	0.8191
hsa-miR-4316	0.999961	0.99999	0.823529	0.25	0.819109
hsa-miR-4481	0.999974	0.999994	0.823529	0.25	0.819112
hsa-miR-4306	0.999984	0.999993	0.823529	0.25	0.819114
hsa-miR-4535	1	0.999963	0.823529	0.25	0.819114
hsa-miR-4294	0.999987	0.99999	0.823529	0.25	0.819114
hsa-miR-3168	0.999987	0.999994	0.823529	0.25	0.819114
hsa-miR-4264	0.999987	0.999994	0.823529	0.25	0.819114
hsa-miR-4317	0.999987	0.999994	0.823529	0.25	0.819114
hsa-miR-4258	0.999987	0.999994	0.823529	0.25	0.819114
hsa-miR-4455	0.999994	0.999994	0.823529	0.25	0.819116
hsa-miR-4443	0.999994	0.999994	0.823529	0.25	0.819116
hsa-miR-6831-5p	0.999612	0.999999	0.833333	0.2	0.819922
hsa-miR-6817-5p	0.999999	0.999412	0.833333	0.2	0.819941
hsa-miR-6882-3p	1	0.999743	0.833333	0.2	0.819974
hsa-miR-641	0.999996	0.999853	0.833333	0.2	0.819984
hsa-miR-8065	0.99998	0.999939	0.833333	0.2	0.81999
hsa-miR-8076	0.99998	0.999991	0.833333	0.2	0.819995
hsa-miR-6806-5p	0.999987	0.999993	0.833333	0.2	0.819997
hsa-miR-4488	0.999989	0.999993	0.833333	0.2	0.819997
hsa-miR-6853-5p	0.999993	0.999988	0.833333	0.2	0.819997
hsa-miR-4649-5p	0.99999	0.999999	0.833333	0.2	0.819998
hsa-miR-4323	0.999994	0.999994	0.833333	0.2	0.819998
hsa-miR-3692-3p	1	0.999987	0.833333	0.2	0.819999
hsa-miR-10397-3p	0.999999	0.999989	0.833333	0.2	0.819999
hsa-miR-4793-5p	1	0.99999	0.833333	0.2	0.819999
hsa-miR-4253	1	0.999993	0.833333	0.2	0.819999
hsa-miR-6856-5p	1	0.999996	0.833333	0.2	0.82
hsa-miR-378c	0.999981	0.999989	0.84	0.166667	0.820662
hsa-miR-638	1	0.999977	0.84	0.166667	0.820664
hsa-miR-6810-5p	0.873988	0.999203	0.869565	0.25	0.821457
hsa-miR-5583-3p	0.999964	0.999993	0.852459	0.1	0.821467
hsa-miR-486-5p	1	0.999939	0.854839	0.0909091	0.821988
hsa-miR-548t-3p	0.995063	0.99999	0.84	0.2	0.823012
hsa-miR-604	0.999918	0.981791	0.842105	0.2	0.823426
hsa-miR-12119	0.999993	0.999991	0.84	0.2	0.823998
hsa-miR-203a-5p	0.999998	0.999992	0.84	0.2	0.823999
hsa-miR-6797-5p	0.999997	0.999995	0.84	0.2	0.823999
hsa-miR-10393-5p	1	0.999992	0.84	0.2	0.823999
hsa-miR-6735-5p	1	0.999999	0.84	0.2	0.824
hsa-miR-486-3p	0.999948	0.99993	0.859375	0.0909091	0.824699
hsa-miR-3665	0.999996	0.999907	0.833333	0.25	0.82499
hsa-miR-4466	0.999969	0.999994	0.833333	0.25	0.824993
hsa-miR-7153-3p	0.99998	0.999987	0.833333	0.25	0.824995
hsa-miR-4282	0.999987	0.999994	0.833333	0.25	0.824997
hsa-miR-4791	0.999994	0.999994	0.833333	0.25	0.824998
hsa-miR-548av-5p	1	0.999991	0.833333	0.25	0.824999
hsa-miR-4300	1	0.999994	0.833333	0.25	0.824999
hsa-miR-6763-5p	0.999994	0.999385	0.842105	0.2	0.8252
hsa-miR-1261	0.999975	0.999991	0.842105	0.2	0.825257
hsa-miR-4265	0.999977	0.99999	0.842105	0.2	0.825258
hsa-miR-6817-3p	0.999994	0.999993	0.842105	0.2	0.825261
hsa-miR-7704	0.999997	0.999997	0.842105	0.2	0.825262
hsa-miR-196a-3p	0.999992	0.875518	0.863636	0.2	0.825732
hsa-miR-4433b-3p	0.999993	0.948876	0.857143	0.166667	0.825839
hsa-miR-4433a-5p	0.999993	0.948876	0.857143	0.166667	0.825839
hsa-miR-5787	0.999933	0.999977	0.85	0.166667	0.826651
hsa-miR-3622b-5p	0.99998	0.999938	0.85	0.166667	0.826656
hsa-miR-4999-5p	0.999993	0.876203	0.857143	0.25	0.826905
hsa-miR-4685-5p	0.999899	0.999904	0.846154	0.2	0.827662
hsa-miR-10400-5p	1	0.999879	0.857143	0.142857	0.828559
hsa-miR-562	0.996695	1	0.85	0.2	0.829339
hsa-miR-4301	0.99997	0.999987	0.85	0.2	0.829993
hsa-miR-6888-5p	0.999982	0.999989	0.85	0.2	0.829995
hsa-miR-5684	0.99999	0.99999	0.85	0.2	0.829997
hsa-miR-511-3p	0.999995	0.999997	0.85	0.2	0.829999
hsa-miR-548aw	1	0.999993	0.85	0.2	0.829999
hsa-miR-4327	1	0.999004	0.842105	0.25	0.830164
hsa-miR-575	0.999648	0.999949	0.842105	0.25	0.830188
hsa-miR-4290	0.999658	0.999994	0.842105	0.25	0.830194
hsa-miR-645	0.999716	0.999974	0.842105	0.25	0.830204
hsa-miR-7155-3p	1	0.999826	0.842105	0.25	0.830246
hsa-miR-4289	0.999981	0.999994	0.842105	0.25	0.830259
hsa-miR-4330	0.999991	0.999982	0.842105	0.25	0.83026
hsa-miR-6071	0.999987	0.999993	0.842105	0.25	0.83026
hsa-miR-1301-5p	1	0.999978	0.842105	0.25	0.830261
hsa-miR-6820-5p	0.99999	0.999999	0.842105	0.25	0.830261
hsa-miR-4634	0.999994	0.999994	0.842105	0.25	0.830261
hsa-miR-6130	1	0.999985	0.842105	0.25	0.830262
hsa-miR-626	0.999998	0.999994	0.842105	0.25	0.830262
hsa-miR-3181	1	0.999993	0.842105	0.25	0.830262
hsa-miR-7976	1	0.999993	0.842105	0.25	0.830263
hsa-miR-3649	1	0.999994	0.842105	0.25	0.830263
hsa-miR-3654	1	0.999997	0.842105	0.25	0.830263
hsa-miR-877-3p	0.999996	0.999956	0.857143	0.166667	0.830947
hsa-miR-6789-3p	1	0.999973	0.857143	0.166667	0.83095
hsa-miR-10395-3p	1	0.999992	0.857143	0.166667	0.830952
hsa-miR-3922-5p	1	0.94334	0.869565	0.166667	0.83274
hsa-miR-3926	0.999993	0.999841	0.867925	0.125	0.833237
hsa-miR-1268b	0.999993	0.991012	0.85	0.25	0.8341
hsa-miR-1251-3p	0.999929	0.999986	0.857143	0.2	0.83427
hsa-miR-6771-3p	0.999975	0.999988	0.857143	0.2	0.83428
hsa-miR-506-3p	0.999995	0.999955	0.857143	0.2	0.83428
hsa-miR-6749-3p	0.999995	0.999977	0.857143	0.2	0.834282
hsa-miR-887-5p	0.999996	0.999982	0.857143	0.2	0.834283
hsa-miR-525-5p	1	0.999986	0.857143	0.2	0.834284
hsa-miR-8083	1	0.999987	0.857143	0.2	0.834284
hsa-miR-548az-3p	1	0.999992	0.857143	0.2	0.834285
hsa-miR-6838-3p	0.999999	0.99751	0.85	0.25	0.834751
hsa-miR-6742-3p	0.999182	0.999996	0.85	0.25	0.834836
hsa-miR-523-5p	1	0.999953	0.863636	0.166667	0.834844
hsa-miR-3622a-3p	1	0.999955	0.863636	0.166667	0.834844
hsa-miR-649	1	0.999993	0.863636	0.166667	0.834848
hsa-miR-1910-3p	0.999291	0.999979	0.85	0.25	0.834856
hsa-miR-4784	0.999861	0.999959	0.85	0.25	0.834968
hsa-miR-4270	0.999987	0.999806	0.85	0.25	0.834978
hsa-miR-6086	0.999991	0.999875	0.85	0.25	0.834986
hsa-miR-6073	0.99999	0.999961	0.85	0.25	0.834994
hsa-miR-9986	0.999993	0.999983	0.85	0.25	0.834997
hsa-miR-1915-3p	0.999991	0.999989	0.85	0.25	0.834997
hsa-miR-6758-3p	0.999999	0.999974	0.85	0.25	0.834997
hsa-miR-6829-3p	1	0.999977	0.85	0.25	0.834998
hsa-miR-4506	0.999994	0.99999	0.85	0.25	0.834998
hsa-miR-6074	0.999993	0.999993	0.85	0.25	0.834998
hsa-miR-4448	1	0.999985	0.85	0.25	0.834998
hsa-miR-6828-3p	0.999997	0.999995	0.85	0.25	0.834999
hsa-miR-6716-5p	0.999999	0.99999	0.85	0.25	0.834999
hsa-miR-4453	1	0.999991	0.85	0.25	0.834999
hsa-miR-4524b-3p	1	0.999994	0.85	0.25	0.834999
hsa-miR-599	1	0.999997	0.85	0.25	0.835
hsa-miR-4648	0.999999	0.999999	0.85	0.25	0.835
hsa-miR-3160-3p	0.999979	0.999991	0.876923	0.111111	0.83726
hsa-miR-6508-3p	0.999498	0.999993	0.863636	0.2	0.838081
hsa-miR-4526	0.999945	0.999149	0.863636	0.2	0.838086
hsa-miR-378a-5p	0.999946	0.999845	0.863636	0.2	0.838155
hsa-miR-4504	0.999896	0.999983	0.863636	0.2	0.838159
hsa-miR-4637	1	0.999889	0.863636	0.2	0.838171
hsa-miR-96-3p	0.999956	0.999992	0.863636	0.2	0.838172
hsa-miR-4425	0.999967	0.999984	0.863636	0.2	0.838174
hsa-miR-6849-3p	0.999998	0.999934	0.863636	0.2	0.838175
hsa-miR-340-3p	0.999978	0.999987	0.863636	0.2	0.838176
hsa-miR-711	1	0.99995	0.863636	0.2	0.838177
hsa-miR-4734	0.99998	0.99999	0.863636	0.2	0.838177
hsa-miR-4681	0.999994	0.99997	0.863636	0.2	0.838178
hsa-miR-30a-5p	1	0.999962	0.863636	0.2	0.838178
hsa-miR-6529-3p	0.999987	0.999993	0.863636	0.2	0.838179
hsa-miR-3677-3p	0.999993	0.999983	0.863636	0.2	0.838179
hsa-miR-7111-5p	1	0.999972	0.863636	0.2	0.838179
hsa-miR-4503	0.999993	0.999987	0.863636	0.2	0.838179
hsa-miR-4794	0.99999	0.999993	0.863636	0.2	0.838179
hsa-miR-5685	1	0.999978	0.863636	0.2	0.83818
hsa-miR-4664-3p	0.999994	0.999994	0.863636	0.2	0.83818
hsa-miR-6842-3p	1	0.999981	0.863636	0.2	0.83818
hsa-miR-659-3p	0.999993	0.999998	0.863636	0.2	0.83818
hsa-miR-190a-5p	0.999996	0.999995	0.863636	0.2	0.838181
hsa-miR-4642	1	0.999992	0.863636	0.2	0.838181
hsa-miR-6835-5p	0.999997	0.999998	0.863636	0.2	0.838181
hsa-miR-26a-2-3p	0.999998	0.999997	0.863636	0.2	0.838181
hsa-miR-10a-3p	1	0.999994	0.863636	0.2	0.838181
hsa-miR-7110-3p	1	0.999997	0.863636	0.2	0.838182
hsa-miR-148a-3p	1	0.999998	0.863636	0.2	0.838182
hsa-miR-4638-5p	0.999987	0.989919	0.857143	0.25	0.838275
hsa-miR-3973	0.999977	0.999981	0.869565	0.166667	0.838399
hsa-miR-5583-5p	0.999993	0.999983	0.877193	0.125	0.838813
hsa-miR-590-3p	1	0.997169	0.857143	0.25	0.839003
hsa-miR-4676-5p	0.998829	0.999994	0.857143	0.25	0.839051
hsa-miR-551a	0.998969	0.999993	0.857143	0.25	0.839079
hsa-miR-10398-3p	0.999997	0.998456	0.857143	0.25	0.839131
hsa-miR-624-3p	1	0.998634	0.857143	0.25	0.839149
hsa-miR-622	0.99946	0.999913	0.857143	0.25	0.839169
hsa-miR-888-5p	1	0.998877	0.857143	0.25	0.839173
hsa-miR-6879-3p	0.999998	0.999046	0.857143	0.25	0.83919
hsa-miR-152-3p	0.999996	0.999456	0.857143	0.25	0.839231
hsa-miR-378i	0.999858	0.999735	0.857143	0.25	0.839231
hsa-miR-6075	0.999803	0.999954	0.857143	0.25	0.839242
hsa-miR-514b-3p	0.999868	0.999877	0.857143	0.25	0.839247
hsa-miR-410-3p	1	0.999671	0.857143	0.25	0.839253
hsa-miR-6852-5p	1	0.99971	0.857143	0.25	0.839257
hsa-miR-4674	0.999863	0.999993	0.857143	0.25	0.839258
hsa-miR-1253	0.999998	0.999758	0.857143	0.25	0.839261
hsa-miR-212-3p	0.999984	0.999887	0.857143	0.25	0.839271
hsa-miR-1245a	0.999944	0.999996	0.857143	0.25	0.839274
hsa-miR-552-3p	0.999971	0.999947	0.857143	0.25	0.839275
hsa-miR-6728-3p	0.999956	0.999977	0.857143	0.25	0.839275
hsa-miR-875-3p	0.999994	0.999906	0.857143	0.25	0.839275
hsa-miR-6791-3p	0.999967	0.999967	0.857143	0.25	0.839276
hsa-miR-6778-3p	0.999982	0.999957	0.857143	0.25	0.839278
hsa-miR-578	0.999968	0.999998	0.857143	0.25	0.839279
hsa-miR-10399-5p	0.999987	0.999974	0.857143	0.25	0.83928
hsa-miR-4268	0.999987	0.999974	0.857143	0.25	0.839281
hsa-miR-2116-3p	0.999994	0.999965	0.857143	0.25	0.839281
hsa-miR-514a-3p	0.999996	0.99996	0.857143	0.25	0.839281
hsa-miR-6812-3p	0.999989	0.999978	0.857143	0.25	0.839281
hsa-miR-10525-3p	0.999987	0.999984	0.857143	0.25	0.839281
hsa-miR-873-5p	0.999983	0.999992	0.857143	0.25	0.839281
hsa-miR-5572	1	0.99996	0.857143	0.25	0.839282
hsa-miR-1206	0.999992	0.999976	0.857143	0.25	0.839282
hsa-miR-1245b-5p	1	0.999961	0.857143	0.25	0.839282
hsa-miR-6500-3p	0.999987	0.999993	0.857143	0.25	0.839282
hsa-miR-3140-5p	0.99999	0.999993	0.857143	0.25	0.839283
hsa-miR-890	0.999995	0.999984	0.857143	0.25	0.839283
hsa-miR-4800-5p	1	0.999974	0.857143	0.25	0.839283
hsa-miR-4804-5p	0.999994	0.999988	0.857143	0.25	0.839283
hsa-miR-4724-3p	0.999994	0.99999	0.857143	0.25	0.839283
hsa-miR-6837-5p	0.99999	0.999998	0.857143	0.25	0.839283
hsa-miR-1909-5p	1	0.999978	0.857143	0.25	0.839283
hsa-miR-548au-3p	0.999989	1	0.857143	0.25	0.839284
hsa-miR-190a-3p	0.999991	0.999998	0.857143	0.25	0.839284
hsa-miR-5579-5p	0.999993	0.999993	0.857143	0.25	0.839284
hsa-miR-555	1	0.99998	0.857143	0.25	0.839284
hsa-miR-4671-3p	0.999993	0.999993	0.857143	0.25	0.839284
hsa-miR-5571-5p	0.999993	0.999993	0.857143	0.25	0.839284
hsa-miR-3659	0.999994	0.999994	0.857143	0.25	0.839284
hsa-miR-3660	0.999994	0.999994	0.857143	0.25	0.839284
hsa-miR-595	1	0.999981	0.857143	0.25	0.839284
hsa-miR-1204	0.999994	0.999994	0.857143	0.25	0.839284
hsa-miR-342-5p	0.999995	0.999992	0.857143	0.25	0.839284
hsa-miR-25-5p	0.999993	0.999997	0.857143	0.25	0.839284
hsa-miR-889-3p	1	0.999984	0.857143	0.25	0.839284
hsa-miR-5590-3p	1	0.999987	0.857143	0.25	0.839284
hsa-miR-10522-5p	1	0.999987	0.857143	0.25	0.839284
hsa-miR-182-3p	1	0.999987	0.857143	0.25	0.839284
hsa-miR-4748	1	0.999989	0.857143	0.25	0.839285
hsa-miR-3150b-3p	1	0.999989	0.857143	0.25	0.839285
hsa-miR-502-5p	1	0.99999	0.857143	0.25	0.839285
hsa-miR-5187-3p	0.999996	0.999997	0.857143	0.25	0.839285
hsa-miR-1298-3p	0.999997	0.999997	0.857143	0.25	0.839285
hsa-miR-21-3p	0.999998	0.999996	0.857143	0.25	0.839285
hsa-miR-126-5p	1	0.999993	0.857143	0.25	0.839285
hsa-miR-6851-3p	1	0.999995	0.857143	0.25	0.839285
hsa-miR-4743-3p	0.999999	0.999998	0.857143	0.25	0.839285
hsa-miR-26b-5p	1	0.999997	0.857143	0.25	0.839285
hsa-miR-142-5p	1	0.999998	0.857143	0.25	0.839286
hsa-miR-499a-5p	1	0.999998	0.857143	0.25	0.839286
hsa-miR-6736-5p	1	0.999998	0.857143	0.25	0.839286
hsa-miR-548ao-3p	0.983736	0.99999	0.863636	0.25	0.839928
hsa-miR-503-3p	0.999567	0.999974	0.869565	0.2	0.84165
hsa-miR-3177-5p	1	0.999305	0.869565	0.2	0.84167
hsa-miR-4802-3p	0.999994	0.99957	0.869565	0.2	0.841695
hsa-miR-3614-5p	0.999787	1	0.869565	0.2	0.841697
hsa-miR-6734-5p	0.999992	0.999908	0.869565	0.2	0.841728
hsa-miR-8087	1	0.999967	0.869565	0.2	0.841736
hsa-miR-425-5p	1	0.999976	0.869565	0.2	0.841737
hsa-miR-6878-5p	0.999999	0.999992	0.869565	0.2	0.841738
hsa-miR-4647	1	0.999994	0.869565	0.2	0.841739
hsa-miR-6813-5p	0.999998	0.999999	0.869565	0.2	0.841739
hsa-miR-6830-3p	1	0.999995	0.869565	0.2	0.841739
hsa-miR-6720-5p	1	0.999996	0.869565	0.2	0.841739
hsa-miR-4502	0.999987	0.987876	0.863636	0.25	0.841967
hsa-miR-4704-3p	1	0.993619	0.863636	0.25	0.842544
hsa-miR-3124-3p	0.999994	0.993785	0.863636	0.25	0.842559
hsa-miR-5691	1	0.996234	0.863636	0.25	0.842805
hsa-miR-4714-3p	0.999994	0.996972	0.863636	0.25	0.842878
hsa-miR-942-3p	0.999889	0.997361	0.863636	0.25	0.842896
hsa-miR-4782-3p	0.99859	0.999967	0.863636	0.25	0.842897
hsa-miR-5582-3p	0.999967	0.998676	0.863636	0.25	0.843043
hsa-miR-363-5p	0.999987	0.998779	0.863636	0.25	0.843057
hsa-miR-4756-3p	0.999994	0.998945	0.863636	0.25	0.843075
hsa-miR-6754-5p	0.999979	0.999257	0.863636	0.25	0.843103
hsa-miR-497-3p	0.999988	0.999433	0.863636	0.25	0.843123
hsa-miR-6828-5p	0.999999	0.999513	0.863636	0.25	0.843133
hsa-miR-363-3p	1	0.999617	0.863636	0.25	0.843144
hsa-miR-3907	0.999833	0.999994	0.863636	0.25	0.843148
hsa-miR-1252-5p	1	0.999677	0.863636	0.25	0.84315
hsa-miR-4646-5p	1	0.999723	0.863636	0.25	0.843154
hsa-miR-5706	1	0.999735	0.863636	0.25	0.843155
hsa-miR-1266-3p	0.99987	0.999998	0.863636	0.25	0.843156
hsa-miR-6860	0.999946	0.999883	0.863636	0.25	0.843159
hsa-miR-1914-5p	1	0.999805	0.863636	0.25	0.843162
hsa-miR-4712-5p	0.999925	0.999994	0.863636	0.25	0.843166
hsa-miR-8082	0.999993	0.999882	0.863636	0.25	0.843169
hsa-miR-4298	0.999942	0.999994	0.863636	0.25	0.84317
hsa-miR-520c-5p	0.999992	0.999895	0.863636	0.25	0.84317
hsa-miR-3150b-5p	0.999993	0.999899	0.863636	0.25	0.84317
hsa-miR-3646	0.999949	0.99999	0.863636	0.25	0.843171
hsa-miR-6793-5p	0.999949	0.999991	0.863636	0.25	0.843171
hsa-miR-3186-5p	1	0.999889	0.863636	0.25	0.843171
hsa-miR-4726-3p	0.999994	0.999908	0.863636	0.25	0.843171
hsa-miR-6719-3p	0.999998	0.999903	0.863636	0.25	0.843172
hsa-miR-1180-3p	0.999971	0.999958	0.863636	0.25	0.843172
hsa-miR-6529-5p	0.999967	0.999967	0.863636	0.25	0.843172
hsa-miR-6855-3p	1	0.999907	0.863636	0.25	0.843173
hsa-miR-4511	0.99999	0.999932	0.863636	0.25	0.843173
hsa-miR-367-5p	0.99996	0.999994	0.863636	0.25	0.843173
hsa-miR-548b-3p	0.999962	0.999995	0.863636	0.25	0.843174
hsa-miR-186-5p	0.999994	0.99993	0.863636	0.25	0.843174
hsa-miR-377-5p	0.999993	0.999935	0.863636	0.25	0.843174
hsa-miR-20b-3p	0.999961	0.999997	0.863636	0.25	0.843174
hsa-miR-4632-3p	0.999976	0.99997	0.863636	0.25	0.843174
hsa-miR-548ax	1	0.999923	0.863636	0.25	0.843174
hsa-miR-3150a-3p	1	0.999931	0.863636	0.25	0.843175
hsa-miR-873-3p	1	0.999931	0.863636	0.25	0.843175
hsa-let-7i-3p	0.999992	0.999949	0.863636	0.25	0.843175
hsa-miR-4713-5p	0.999986	0.999961	0.863636	0.25	0.843175
hsa-miR-185-3p	0.99997	0.999996	0.863636	0.25	0.843176
hsa-miR-766-3p	1	0.999937	0.863636	0.25	0.843176
hsa-miR-495-3p	1	0.999943	0.863636	0.25	0.843176
hsa-miR-519e-3p	0.999975	0.999994	0.863636	0.25	0.843176
hsa-miR-542-3p	0.999987	0.999971	0.863636	0.25	0.843176
hsa-miR-4494	0.999987	0.999972	0.863636	0.25	0.843176
hsa-miR-4695-3p	1	0.999946	0.863636	0.25	0.843176
hsa-miR-495-5p	1	0.999947	0.863636	0.25	0.843177
hsa-miR-6847-3p	0.999998	0.999952	0.863636	0.25	0.843177
hsa-miR-208a-5p	0.999978	0.999993	0.863636	0.25	0.843177
hsa-miR-4652-3p	0.999981	0.99999	0.863636	0.25	0.843177
hsa-miR-6507-3p	1	0.999952	0.863636	0.25	0.843177
hsa-miR-3661	0.99998	0.999993	0.863636	0.25	0.843177
hsa-miR-4684-3p	0.99998	0.999993	0.863636	0.25	0.843177
hsa-miR-874-3p	1	0.999957	0.863636	0.25	0.843178
hsa-miR-582-3p	0.999981	0.999995	0.863636	0.25	0.843178
hsa-miR-6871-3p	0.999996	0.999967	0.863636	0.25	0.843178
hsa-miR-200a-5p	1	0.99996	0.863636	0.25	0.843178
hsa-miR-4465	1	0.99996	0.863636	0.25	0.843178
hsa-miR-5696	0.999984	0.999993	0.863636	0.25	0.843178
hsa-miR-6826-3p	1	0.999961	0.863636	0.25	0.843178
hsa-miR-17-3p	1	0.999962	0.863636	0.25	0.843178
hsa-miR-4527	1	0.999963	0.863636	0.25	0.843178
hsa-miR-431-3p	0.999986	0.999992	0.863636	0.25	0.843178
hsa-miR-455-5p	1	0.999964	0.863636	0.25	0.843178
hsa-miR-548am-5p	1	0.999965	0.863636	0.25	0.843178
hsa-miR-6806-3p	0.999984	0.999998	0.863636	0.25	0.843178
hsa-miR-200b-3p	1	0.999966	0.863636	0.25	0.843178
hsa-miR-12116	0.999986	0.999993	0.863636	0.25	0.843178
hsa-miR-6879-5p	1	0.999967	0.863636	0.25	0.843179
hsa-miR-1294	0.999984	0.999998	0.863636	0.25	0.843179
hsa-miR-3920	0.999987	0.999993	0.863636	0.25	0.843179
hsa-miR-99b-3p	1	0.999967	0.863636	0.25	0.843179
hsa-miR-4721	1	0.999968	0.863636	0.25	0.843179
hsa-miR-9903	0.999993	0.999984	0.863636	0.25	0.843179
hsa-miR-6759-5p	0.999986	0.999999	0.863636	0.25	0.843179
hsa-miR-505-3p	0.999992	0.999987	0.863636	0.25	0.843179
hsa-miR-92a-2-5p	0.99999	0.999992	0.863636	0.25	0.843179
hsa-miR-8063	1	0.999971	0.863636	0.25	0.843179
hsa-miR-12129	1	0.999972	0.863636	0.25	0.843179
hsa-miR-4740-3p	1	0.999972	0.863636	0.25	0.843179
hsa-miR-3191-5p	1	0.999974	0.863636	0.25	0.843179
hsa-miR-6506-3p	0.999987	0.999999	0.863636	0.25	0.843179
hsa-miR-5192	0.999994	0.999987	0.863636	0.25	0.843179
hsa-miR-365b-5p	0.999998	0.999978	0.863636	0.25	0.843179
hsa-miR-223-5p	1	0.999975	0.863636	0.25	0.843179
hsa-miR-3613-5p	1	0.999976	0.863636	0.25	0.843179
hsa-miR-106a-3p	0.999991	0.999993	0.863636	0.25	0.843179
hsa-miR-485-5p	1	0.999976	0.863636	0.25	0.843179
hsa-miR-6512-5p	0.999993	0.99999	0.863636	0.25	0.84318
hsa-miR-4716-5p	0.999993	0.99999	0.863636	0.25	0.84318
hsa-miR-5581-5p	0.999994	0.99999	0.863636	0.25	0.84318
hsa-miR-605-3p	0.999996	0.999986	0.863636	0.25	0.84318
hsa-miR-551b-5p	1	0.999978	0.863636	0.25	0.84318
hsa-miR-377-3p	0.999993	0.999993	0.863636	0.25	0.84318
hsa-miR-5584-3p	1	0.999978	0.863636	0.25	0.84318
hsa-miR-2276-3p	1	0.999979	0.863636	0.25	0.84318
hsa-miR-375-3p	0.999993	0.999993	0.863636	0.25	0.84318
hsa-miR-218-1-3p	1	0.99998	0.863636	0.25	0.84318
hsa-miR-7849-3p	0.999993	0.999993	0.863636	0.25	0.84318
hsa-miR-3121-3p	0.999993	0.999993	0.863636	0.25	0.84318
hsa-miR-4796-5p	0.999994	0.999994	0.863636	0.25	0.84318
hsa-miR-4524a-5p	0.999994	0.999994	0.863636	0.25	0.84318
hsa-miR-2276-5p	0.999994	0.999994	0.863636	0.25	0.84318
hsa-miR-619-5p	0.999998	0.999986	0.863636	0.25	0.84318
hsa-miR-1298-5p	1	0.999982	0.863636	0.25	0.84318
hsa-miR-6802-3p	0.999991	1	0.863636	0.25	0.84318
hsa-miR-6882-5p	0.999996	0.999991	0.863636	0.25	0.84318
hsa-miR-198	0.999994	0.999994	0.863636	0.25	0.84318
hsa-miR-1287-5p	0.999995	0.999993	0.863636	0.25	0.84318
hsa-miR-3689a-5p	1	0.999984	0.863636	0.25	0.84318
hsa-miR-4662a-3p	1	0.999985	0.863636	0.25	0.84318
hsa-miR-6753-5p	0.999994	0.999997	0.863636	0.25	0.84318
hsa-miR-208a-3p	0.999995	0.999995	0.863636	0.25	0.84318
hsa-miR-3658	1	0.999986	0.863636	0.25	0.84318
hsa-miR-136-3p	0.999999	0.999989	0.863636	0.25	0.84318
hsa-miR-34c-3p	1	0.999986	0.863636	0.25	0.84318
hsa-miR-4633-3p	1	0.999987	0.863636	0.25	0.843181
hsa-miR-539-3p	0.999994	0.999998	0.863636	0.25	0.843181
hsa-miR-4699-3p	1	0.999987	0.863636	0.25	0.843181
hsa-miR-490-3p	1	0.999988	0.863636	0.25	0.843181
hsa-miR-601	0.999998	0.999992	0.863636	0.25	0.843181
hsa-miR-660-5p	1	0.999988	0.863636	0.25	0.843181
hsa-miR-6754-3p	0.999996	0.999997	0.863636	0.25	0.843181
hsa-miR-4667-5p	0.999998	0.999991	0.863636	0.25	0.843181
hsa-miR-603	0.999998	0.999992	0.863636	0.25	0.843181
hsa-miR-30c-2-3p	1	0.999989	0.863636	0.25	0.843181
hsa-miR-5196-5p	1	0.999989	0.863636	0.25	0.843181
hsa-miR-493-5p	0.999996	0.999997	0.863636	0.25	0.843181
hsa-miR-328-3p	1	0.99999	0.863636	0.25	0.843181
hsa-miR-518e-5p	1	0.99999	0.863636	0.25	0.843181
hsa-miR-520e-5p	1	0.99999	0.863636	0.25	0.843181
hsa-miR-10226	1	0.999991	0.863636	0.25	0.843181
hsa-miR-1273h-3p	1	0.999991	0.863636	0.25	0.843181
hsa-miR-510-5p	1	0.999991	0.863636	0.25	0.843181
hsa-miR-6512-3p	1	0.999991	0.863636	0.25	0.843181
hsa-miR-5580-5p	1	0.999991	0.863636	0.25	0.843181
hsa-miR-3133	1	0.999991	0.863636	0.25	0.843181
hsa-miR-496	1	0.999992	0.863636	0.25	0.843181
hsa-miR-518f-5p	0.999998	0.999996	0.863636	0.25	0.843181
hsa-miR-30d-5p	1	0.999993	0.863636	0.25	0.843181
hsa-miR-367-3p	1	0.999993	0.863636	0.25	0.843181
hsa-miR-28-5p	1	0.999993	0.863636	0.25	0.843181
hsa-miR-9851-5p	1	0.999993	0.863636	0.25	0.843181
hsa-miR-3941	1	0.999993	0.863636	0.25	0.843181
hsa-miR-3927-3p	1	0.999993	0.863636	0.25	0.843181
hsa-miR-4421	1	0.999994	0.863636	0.25	0.843181
hsa-miR-3909	1	0.999994	0.863636	0.25	0.843181
hsa-miR-6895-3p	1	0.999994	0.863636	0.25	0.843181
hsa-miR-3136-3p	1	0.999994	0.863636	0.25	0.843181
hsa-miR-6737-3p	1	0.999994	0.863636	0.25	0.843181
hsa-miR-6830-5p	1	0.999995	0.863636	0.25	0.843181
hsa-miR-561-3p	1	0.999995	0.863636	0.25	0.843181
hsa-miR-499b-3p	0.999998	0.999999	0.863636	0.25	0.843181
hsa-miR-891a-3p	1	0.999995	0.863636	0.25	0.843181
hsa-miR-199b-3p	1	0.999995	0.863636	0.25	0.843181
hsa-miR-6783-3p	1	0.999995	0.863636	0.25	0.843181
hsa-miR-487b-3p	1	0.999996	0.863636	0.25	0.843181
hsa-miR-205-5p	1	0.999996	0.863636	0.25	0.843181
hsa-miR-5693	1	0.999996	0.863636	0.25	0.843181
hsa-miR-18b-3p	1	0.999997	0.863636	0.25	0.843181
hsa-miR-761	1	0.999998	0.863636	0.25	0.843182
hsa-miR-6505-5p	1	0.999999	0.863636	0.25	0.843182
hsa-miR-1268a	0.931413	0.999974	0.888889	0.25	0.844613
hsa-miR-4697-3p	0.999994	0.999985	0.875	0.2	0.844997
hsa-miR-29b-1-5p	1	0.999998	0.875	0.2	0.845
hsa-miR-6839-5p	0.999984	0.664464	0.909091	0.333333	0.845231
hsa-miR-6744-3p	1	0.990138	0.869565	0.25	0.845753
hsa-miR-6777-5p	0.998767	1	0.869565	0.25	0.846492
hsa-miR-5197-3p	1	0.998753	0.869565	0.25	0.846614
hsa-miR-605-5p	0.99964	0.999985	0.869565	0.25	0.846666
hsa-miR-224-3p	0.999734	0.999995	0.869565	0.25	0.846685
hsa-miR-3937	0.999814	0.999978	0.869565	0.25	0.8467
hsa-miR-302a-3p	0.999869	0.999996	0.869565	0.25	0.846712
hsa-miR-2467-5p	0.99989	0.999994	0.869565	0.25	0.846716
hsa-miR-635	0.999995	0.999908	0.869565	0.25	0.846729
hsa-miR-6782-3p	0.999995	0.999911	0.869565	0.25	0.846729
hsa-miR-8084	0.999993	0.999915	0.869565	0.25	0.846729
hsa-miR-1264	0.999965	0.999997	0.869565	0.25	0.846732
hsa-miR-4757-5p	1	0.99994	0.869565	0.25	0.846733
hsa-miR-128-2-5p	0.999976	0.999987	0.869565	0.25	0.846733
hsa-miR-181d-5p	0.999983	0.999977	0.869565	0.25	0.846733
hsa-miR-375-5p	1	0.999947	0.869565	0.25	0.846734
hsa-miR-3190-3p	0.999994	0.999965	0.869565	0.25	0.846734
hsa-miR-4754	0.999987	0.999981	0.869565	0.25	0.846735
hsa-miR-513c-3p	0.999982	0.999992	0.869565	0.25	0.846735
hsa-miR-3162-5p	0.999987	0.999984	0.869565	0.25	0.846735
hsa-miR-4767	1	0.999959	0.869565	0.25	0.846735
hsa-miR-7703	0.999996	0.99997	0.869565	0.25	0.846735
hsa-miR-3943	1	0.999961	0.869565	0.25	0.846735
hsa-miR-146b-5p	0.99999	0.999983	0.869565	0.25	0.846735
hsa-miR-2054	0.999985	0.999994	0.869565	0.25	0.846736
hsa-miR-3136-5p	0.999987	0.99999	0.869565	0.25	0.846736
hsa-miR-93-5p	1	0.999968	0.869565	0.25	0.846736
hsa-miR-6867-5p	1	0.999971	0.869565	0.25	0.846736
hsa-miR-4632-5p	1	0.999972	0.869565	0.25	0.846736
hsa-miR-4732-5p	0.999993	0.999992	0.869565	0.25	0.846737
hsa-miR-7156-5p	1	0.999978	0.869565	0.25	0.846737
hsa-miR-4693-3p	0.999994	0.999994	0.869565	0.25	0.846737
hsa-miR-1288-5p	0.999997	0.999987	0.869565	0.25	0.846737
hsa-miR-874-5p	1	0.999982	0.869565	0.25	0.846737
hsa-miR-3127-5p	0.999994	0.999994	0.869565	0.25	0.846737
hsa-miR-3977	1	0.999983	0.869565	0.25	0.846737
hsa-miR-4658	0.999993	0.999997	0.869565	0.25	0.846738
hsa-miR-7156-3p	1	0.999985	0.869565	0.25	0.846738
hsa-miR-301a-3p	0.999998	0.999989	0.869565	0.25	0.846738
hsa-miR-3691-5p	1	0.999987	0.869565	0.25	0.846738
hsa-miR-548z	1	0.999987	0.869565	0.25	0.846738
hsa-miR-34c-5p	0.999998	0.999992	0.869565	0.25	0.846738
hsa-miR-6835-3p	0.999999	0.99999	0.869565	0.25	0.846738
hsa-miR-96-5p	1	0.999989	0.869565	0.25	0.846738
hsa-miR-6810-3p	0.999999	0.99999	0.869565	0.25	0.846738
hsa-miR-548x-5p	1	0.999989	0.869565	0.25	0.846738
hsa-miR-135b-5p	0.999996	0.999997	0.869565	0.25	0.846738
hsa-miR-10b-5p	0.999996	0.999998	0.869565	0.25	0.846738
hsa-miR-139-5p	1	0.999991	0.869565	0.25	0.846738
hsa-miR-7154-5p	1	0.999991	0.869565	0.25	0.846738
hsa-miR-3675-5p	1	0.999991	0.869565	0.25	0.846738
hsa-miR-4711-5p	1	0.999991	0.869565	0.25	0.846738
hsa-miR-4254	1	0.999991	0.869565	0.25	0.846738
hsa-miR-103a-1-5p	1	0.999992	0.869565	0.25	0.846738
hsa-miR-657	1	0.999992	0.869565	0.25	0.846738
hsa-miR-6768-5p	1	0.999994	0.869565	0.25	0.846739
hsa-miR-6874-5p	1	0.999994	0.869565	0.25	0.846739
hsa-miR-19b-1-5p	0.999998	0.999998	0.869565	0.25	0.846739
hsa-miR-149-5p	1	0.999995	0.869565	0.25	0.846739
hsa-miR-6728-5p	0.999999	0.999996	0.869565	0.25	0.846739
hsa-miR-4793-3p	0.999999	0.999997	0.869565	0.25	0.846739
hsa-miR-20a-5p	1	0.999996	0.869565	0.25	0.846739
hsa-miR-4709-3p	0.999999	0.999999	0.869565	0.25	0.846739
hsa-miR-17-5p	1	0.999998	0.869565	0.25	0.846739
hsa-miR-4663	1	0.998182	0.875	0.25	0.849818
hsa-miR-6750-5p	0.999999	0.999813	0.875	0.25	0.849981
hsa-miR-3609	0.999962	0.999988	0.875	0.25	0.849991
hsa-miR-6747-5p	1	0.999943	0.875	0.25	0.849994
hsa-miR-6081	0.999987	0.999993	0.875	0.25	0.849997
hsa-miR-182-5p	0.999998	0.999978	0.875	0.25	0.849997
hsa-miR-6089	0.99999	0.999993	0.875	0.25	0.849997
hsa-miR-3976	0.999994	0.999994	0.875	0.25	0.849998
hsa-miR-6766-5p	0.999995	0.999993	0.875	0.25	0.849998
hsa-miR-3184-5p	0.999997	0.99999	0.875	0.25	0.849998
hsa-miR-6894-5p	1	0.999987	0.875	0.25	0.849999
hsa-miR-5002-5p	1	0.999989	0.875	0.25	0.849999
hsa-miR-3147	1	0.999991	0.875	0.25	0.849999
hsa-miR-3137	1	0.999991	0.875	0.25	0.849999
hsa-miR-6822-3p	1	0.999996	0.875	0.25	0.85
hsa-miR-4518	0.999997	0.999996	0.884615	0.2	0.850768
hsa-miR-4773	0.999966	0.99998	0.9	0.125	0.852491
hsa-miR-224-5p	1	0.999842	0.88	0.25	0.852984
hsa-miR-449c-5p	0.999998	0.999961	0.88	0.25	0.852996
hsa-miR-3085-5p	1	0.999993	0.88	0.25	0.852999
hsa-miR-6812-5p	1	0.999995	0.88	0.25	0.853
hsa-miR-4318	0.999838	0.999994	0.882353	0.25	0.854379
hsa-miR-4497	0.999993	0.999987	0.882353	0.25	0.854409
hsa-miR-4513	1	0.782544	0.909091	0.333333	0.857042
hsa-miR-1207-3p	1	0.999895	0.888889	0.25	0.858323
hsa-miR-4285	0.999984	0.999928	0.888889	0.25	0.858323
hsa-miR-4530	0.999994	0.999994	0.888889	0.25	0.858331
hsa-miR-4297	1	0.999997	0.875	0.333333	0.858333
hsa-miR-4310	1	0.999997	0.875	0.333333	0.858333
hsa-miR-6891-3p	0.989745	0.867766	0.904762	0.333333	0.860916
hsa-miR-4293	0.994186	1	0.882353	0.333333	0.861582
hsa-miR-6128	0.999901	0.999986	0.894737	0.25	0.861821
hsa-miR-3116	0.999993	0.999945	0.913793	0.142857	0.862555
hsa-miR-302f	1	0.999786	0.882353	0.333333	0.862724
hsa-miR-3201	0.999955	1	0.882353	0.333333	0.862736
hsa-miR-3123	0.999987	0.999994	0.882353	0.333333	0.862742
hsa-miR-4441	1	0.999971	0.882353	0.333333	0.862742
hsa-miR-4288	1	0.999971	0.882353	0.333333	0.862742
hsa-miR-4304	0.999987	1	0.882353	0.333333	0.862743
hsa-miR-3182	1	0.999987	0.882353	0.333333	0.862744
hsa-miR-4478	0.999994	1	0.882353	0.333333	0.862744
hsa-miR-6852-3p	0.999996	1	0.882353	0.333333	0.862744
hsa-miR-4262	1	0.999994	0.882353	0.333333	0.862744
hsa-miR-4520-5p	0.999915	0.729532	0.943396	0.25	0.863974
hsa-miR-4776-3p	0.999986	0.999776	0.916667	0.142857	0.864261
hsa-miR-548l	1	0.992777	0.909091	0.2	0.864732
hsa-miR-4790-5p	0.999983	0.999993	0.9	0.25	0.864996
hsa-miR-3678-5p	0.999993	0.99998	0.9	0.25	0.864997
hsa-miR-6823-3p	0.944123	1	0.904762	0.333333	0.865015
hsa-miR-491-3p	1	0.999993	0.909091	0.2	0.865454
hsa-miR-3192-3p	0.999974	0.982192	0.904762	0.25	0.866071
hsa-miR-4295	0.999987	0.999929	0.888889	0.333333	0.866657
hsa-miR-6861-3p	0.999984	0.999948	0.888889	0.333333	0.866658
hsa-miR-4468	1	0.999917	0.888889	0.333333	0.866658
hsa-miR-1321	0.999984	0.999952	0.888889	0.333333	0.866659
hsa-miR-4710	0.999968	0.999994	0.888889	0.333333	0.86666
hsa-miR-151b	0.999984	1	0.888889	0.333333	0.866663
hsa-miR-4272	1	0.999974	0.888889	0.333333	0.866664
hsa-miR-4325	1	0.999984	0.888889	0.333333	0.866665
hsa-miR-4273	1	0.999985	0.888889	0.333333	0.866665
hsa-miR-4299	1	0.999987	0.888889	0.333333	0.866665
hsa-miR-1260a	1	0.999993	0.888889	0.333333	0.866666
hsa-miR-10395-5p	1	0.999997	0.888889	0.333333	0.866666
hsa-miR-4540	0.998708	1	0.904762	0.25	0.867599
hsa-miR-4423-3p	0.998812	0.999994	0.904762	0.25	0.867619
hsa-miR-6848-5p	0.999897	0.999996	0.913043	0.2	0.867805
hsa-miR-7160-3p	1	0.999809	0.904762	0.25	0.867838
hsa-miR-6877-3p	0.999919	0.999997	0.904762	0.25	0.867841
hsa-miR-6833-3p	0.999924	0.999999	0.904762	0.25	0.867842
hsa-miR-4493	0.999974	0.999981	0.904762	0.25	0.86785
hsa-miR-130b-5p	0.99999	0.999998	0.904762	0.25	0.867855
hsa-miR-6872-3p	1	0.999983	0.904762	0.25	0.867855
hsa-miR-5587-3p	1	0.999987	0.904762	0.25	0.867856
hsa-miR-7158-3p	1	0.999993	0.904762	0.25	0.867856
hsa-miR-5090	0.9349	1	0.913043	0.333333	0.868139
hsa-miR-4776-5p	0.999973	0.99972	0.919355	0.166667	0.868246
hsa-miR-4520-3p	1	0.459071	0.954545	0.5	0.868634
hsa-miR-6504-5p	1	0.934077	0.904762	0.333333	0.869598
hsa-miR-4475	1	0.991927	0.909091	0.25	0.869647
hsa-miR-6127	0.999898	1	0.894737	0.333333	0.870155
hsa-miR-6134	0.99992	0.999991	0.894737	0.333333	0.870158
hsa-miR-7155-5p	0.999983	1	0.894737	0.333333	0.870172
hsa-miR-6080	0.999989	0.999993	0.894737	0.333333	0.870173
hsa-miR-6129	0.999993	0.999993	0.894737	0.333333	0.870173
hsa-miR-3176	0.999994	0.999994	0.894737	0.333333	0.870173
hsa-miR-7162-3p	0.999991	1	0.894737	0.333333	0.870174
hsa-miR-644a	0.999998	0.999987	0.894737	0.333333	0.870174
hsa-miR-5588-3p	1	0.999993	0.894737	0.333333	0.870175
hsa-miR-378j	1	0.999993	0.894737	0.333333	0.870175
hsa-miR-9500	1	0.999995	0.894737	0.333333	0.870175
hsa-miR-6891-5p	1	0.999997	0.894737	0.333333	0.870175
hsa-miR-548b-5p	1	0.999859	0.909091	0.25	0.87044
hsa-miR-3677-5p	0.999987	0.999918	0.909091	0.25	0.870444
hsa-miR-34b-3p	0.999968	0.999997	0.909091	0.25	0.870448
hsa-miR-3154	0.999993	0.999958	0.909091	0.25	0.870449
hsa-miR-548az-5p	0.999991	0.999965	0.909091	0.25	0.870449
hsa-miR-193a-3p	0.999996	0.999979	0.909091	0.25	0.870452
hsa-miR-875-5p	0.999994	0.999986	0.909091	0.25	0.870452
hsa-miR-4750-5p	0.999988	1	0.909091	0.25	0.870452
hsa-miR-517b-3p	1	0.999981	0.909091	0.25	0.870453
hsa-miR-517a-3p	1	0.999987	0.909091	0.25	0.870453
hsa-miR-193b-5p	0.999997	0.999998	0.909091	0.25	0.870454
hsa-miR-4692	1	0.999993	0.909091	0.25	0.870454
hsa-miR-150-5p	1	0.999994	0.909091	0.25	0.870454
hsa-miR-1252-3p	1	0.999995	0.909091	0.25	0.870454
hsa-miR-653-3p	1	0.999998	0.909091	0.25	0.870454
hsa-miR-6833-5p	1	0.999998	0.909091	0.25	0.870454
hsa-miR-541-5p	1	0.999983	0.92	0.2	0.871998
hsa-miR-4756-5p	0.99999	0.999851	0.913043	0.25	0.872809
hsa-miR-4715-3p	1	0.999974	0.913043	0.25	0.872823
hsa-miR-614	0.999991	0.999997	0.913043	0.25	0.872824
hsa-miR-498-5p	1	0.999991	0.913043	0.25	0.872825
hsa-miR-5091	1	0.999994	0.913043	0.25	0.872825
hsa-miR-6756-5p	1	0.999999	0.913043	0.25	0.872826
hsa-miR-627-5p	0.971736	0.999988	0.909091	0.333333	0.873134
hsa-miR-7106-5p	0.999999	0.998808	0.9	0.333333	0.873214
hsa-miR-1911-3p	0.999976	0.999713	0.9	0.333333	0.8733
hsa-miR-4651	0.999942	0.999987	0.9	0.333333	0.87332
hsa-miR-6084	0.999998	0.999876	0.9	0.333333	0.873321
hsa-miR-924	0.999946	0.999996	0.9	0.333333	0.873322
hsa-miR-5739	0.99998	0.999967	0.9	0.333333	0.873326
hsa-miR-620	0.999969	0.999993	0.9	0.333333	0.873327
hsa-miR-4313	0.999994	0.999948	0.9	0.333333	0.873327
hsa-miR-4639-3p	1	0.999951	0.9	0.333333	0.873328
hsa-miR-147a	0.999977	0.999998	0.9	0.333333	0.873329
hsa-miR-568	0.999987	0.999987	0.9	0.333333	0.873329
hsa-miR-920	0.999993	0.999979	0.9	0.333333	0.87333
hsa-miR-6504-3p	0.999993	0.99998	0.9	0.333333	0.87333
hsa-miR-378d	0.999987	1	0.9	0.333333	0.873331
hsa-miR-6733-3p	0.999989	0.999998	0.9	0.333333	0.873331
hsa-miR-8079	0.999993	0.999993	0.9	0.333333	0.873331
hsa-miR-548ad-5p	0.999993	0.999993	0.9	0.333333	0.873331
hsa-miR-670-5p	0.999994	0.999994	0.9	0.333333	0.873331
hsa-miR-6794-3p	1	0.999988	0.9	0.333333	0.873332
hsa-miR-6777-3p	0.999998	0.999994	0.9	0.333333	0.873332
hsa-miR-12124	1	0.99999	0.9	0.333333	0.873332
hsa-miR-6829-5p	0.999998	0.999996	0.9	0.333333	0.873333
hsa-miR-1205	0.999996	1	0.9	0.333333	0.873333
hsa-miR-144-3p	0.999998	0.999996	0.9	0.333333	0.873333
hsa-miR-6083	1	0.999993	0.9	0.333333	0.873333
hsa-miR-4432	1	0.999994	0.9	0.333333	0.873333
hsa-miR-613	0.999998	0.999998	0.9	0.333333	0.873333
hsa-miR-2052	1	0.999994	0.9	0.333333	0.873333
hsa-miR-6889-3p	0.999998	1	0.9	0.333333	0.873333
hsa-miR-490-5p	1	0.999997	0.9	0.333333	0.873333
hsa-miR-449b-5p	1	0.949581	0.909091	0.333333	0.873746
hsa-miR-9901	1	0.983733	0.904762	0.333333	0.874564
hsa-miR-4727-5p	1	0.987119	0.904762	0.333333	0.874902
hsa-miR-6500-5p	1	0.999941	0.916667	0.25	0.874994
hsa-miR-6876-3p	0.999977	0.999999	0.916667	0.25	0.874995
hsa-miR-5009-5p	1	0.999985	0.916667	0.25	0.874998
hsa-miR-298	1	0.999995	0.916667	0.25	0.875
hsa-miR-548ar-3p	1	0.995949	0.904762	0.333333	0.875785
hsa-miR-1470	0.999149	1	0.904762	0.333333	0.87602
hsa-miR-4529-3p	1	0.998571	0.904762	0.333333	0.876048
hsa-miR-6779-3p	0.999999	0.99882	0.904762	0.333333	0.876072
hsa-miR-607	0.999806	0.999965	0.904762	0.333333	0.876148
hsa-miR-5190	1	0.999711	0.904762	0.333333	0.876162
hsa-miR-504-3p	0.999921	1	0.904762	0.333333	0.876175
hsa-miR-676-3p	1	0.999876	0.904762	0.333333	0.876178
hsa-miR-3606-3p	1	0.999902	0.904762	0.333333	0.876181
hsa-miR-6780b-3p	1	0.99992	0.904762	0.333333	0.876182
hsa-miR-892a	1	0.999921	0.904762	0.333333	0.876183
hsa-miR-548t-5p	1	0.999945	0.904762	0.333333	0.876185
hsa-miR-483-3p	1	0.999946	0.904762	0.333333	0.876185
hsa-miR-192-5p	0.999976	0.999996	0.904762	0.333333	0.876185
hsa-miR-548at-3p	0.999994	0.999963	0.904762	0.333333	0.876186
hsa-miR-4735-3p	0.999981	0.999994	0.904762	0.333333	0.876186
hsa-miR-4470	0.999981	0.999994	0.904762	0.333333	0.876186
hsa-miR-6892-5p	0.999991	0.999989	0.904762	0.333333	0.876188
hsa-miR-8088	0.999991	0.999991	0.904762	0.333333	0.876188
hsa-miR-5588-5p	0.999993	0.999986	0.904762	0.333333	0.876188
hsa-miR-4433b-5p	0.999993	0.999987	0.904762	0.333333	0.876188
hsa-miR-188-5p	0.999997	0.999979	0.904762	0.333333	0.876188
hsa-miR-95-5p	1	0.999974	0.904762	0.333333	0.876188
hsa-miR-6894-3p	1	0.999978	0.904762	0.333333	0.876188
hsa-miR-4797-3p	1	0.99998	0.904762	0.333333	0.876188
hsa-miR-6068	0.999993	0.999993	0.904762	0.333333	0.876189
hsa-miR-3925-3p	0.999993	0.999993	0.904762	0.333333	0.876189
hsa-miR-5008-3p	0.999993	0.999994	0.904762	0.333333	0.876189
hsa-miR-3194-5p	0.999994	0.999994	0.904762	0.333333	0.876189
hsa-miR-205-3p	0.999996	0.999992	0.904762	0.333333	0.876189
hsa-miR-5589-5p	1	0.999984	0.904762	0.333333	0.876189
hsa-miR-376a-2-5p	1	0.999984	0.904762	0.333333	0.876189
hsa-miR-571	1	0.999986	0.904762	0.333333	0.876189
hsa-miR-7159-5p	1	0.999987	0.904762	0.333333	0.876189
hsa-miR-5006-3p	1	0.999988	0.904762	0.333333	0.876189
hsa-miR-6747-3p	1	0.999989	0.904762	0.333333	0.876189
hsa-miR-4433a-3p	1	0.99999	0.904762	0.333333	0.876189
hsa-miR-3189-3p	1	0.99999	0.904762	0.333333	0.876189
hsa-miR-6869-3p	1	0.99999	0.904762	0.333333	0.876189
hsa-miR-3944-5p	1	0.99999	0.904762	0.333333	0.87619
hsa-miR-3186-3p	1	0.99999	0.904762	0.333333	0.87619
hsa-miR-6887-3p	1	0.999991	0.904762	0.333333	0.87619
hsa-miR-5088-3p	1	0.999992	0.904762	0.333333	0.87619
hsa-miR-143-3p	0.999998	0.999996	0.904762	0.333333	0.87619
hsa-miR-718	1	0.999993	0.904762	0.333333	0.87619
hsa-miR-1285-5p	1	0.999993	0.904762	0.333333	0.87619
hsa-miR-548ay-5p	1	0.999993	0.904762	0.333333	0.87619
hsa-miR-4522	1	0.999994	0.904762	0.333333	0.87619
hsa-miR-140-3p	1	0.999995	0.904762	0.333333	0.87619
hsa-miR-6764-3p	0.999999	0.999998	0.904762	0.333333	0.87619
hsa-let-7a-3p	1	0.999995	0.904762	0.333333	0.87619
hsa-miR-569	1	0.999996	0.904762	0.333333	0.87619
hsa-miR-6823-5p	1	0.999997	0.904762	0.333333	0.87619
hsa-miR-4785	1	0.999998	0.904762	0.333333	0.87619
hsa-miR-1178-3p	1	0.999998	0.904762	0.333333	0.87619
hsa-miR-6895-5p	1	0.999999	0.904762	0.333333	0.87619
hsa-miR-4761-5p	1	0.999999	0.904762	0.333333	0.87619
hsa-miR-3159	0.999993	0.982831	0.909091	0.333333	0.87707
hsa-miR-892b	0.999997	0.99401	0.909091	0.333333	0.878188
hsa-miR-586	0.999989	0.994881	0.909091	0.333333	0.878274
hsa-miR-4782-5p	1	0.995118	0.909091	0.333333	0.8783
hsa-miR-3126-5p	0.99802	1	0.909091	0.333333	0.878392
hsa-miR-6883-5p	0.999991	0.996931	0.909091	0.333333	0.878479
hsa-miR-6839-3p	0.99937	1	0.909091	0.333333	0.878662
hsa-miR-3681-5p	0.999599	0.999994	0.909091	0.333333	0.878707
hsa-miR-590-5p	0.999708	0.999994	0.909091	0.333333	0.878729
hsa-miR-33a-3p	0.999721	0.999998	0.909091	0.333333	0.878732
hsa-miR-26a-1-3p	1	0.999587	0.909091	0.333333	0.878747
hsa-miR-5010-5p	0.999804	0.999987	0.909091	0.333333	0.878747
hsa-miR-3146	1	0.999606	0.909091	0.333333	0.878749
hsa-miR-19b-2-5p	1	0.999649	0.909091	0.333333	0.878753
hsa-miR-4749-5p	0.999905	1	0.909091	0.333333	0.878769
hsa-miR-500a-3p	0.999969	0.999875	0.909091	0.333333	0.878769
hsa-miR-6740-3p	1	0.999838	0.909091	0.333333	0.878772
hsa-miR-3129-3p	0.999993	0.999888	0.909091	0.333333	0.878775
hsa-miR-643	0.999991	0.999907	0.909091	0.333333	0.878777
hsa-miR-4520-2-3p	0.999993	0.999915	0.909091	0.333333	0.878778
hsa-miR-3675-3p	0.99996	0.999983	0.909091	0.333333	0.878778
hsa-miR-483-5p	0.999969	0.999977	0.909091	0.333333	0.878779
hsa-miR-513b-5p	0.999958	1	0.909091	0.333333	0.878779
hsa-miR-4774-5p	0.999981	0.999974	0.909091	0.333333	0.878781
hsa-miR-1245b-3p	1	0.999937	0.909091	0.333333	0.878782
hsa-miR-5698	0.999994	0.999951	0.909091	0.333333	0.878782
hsa-miR-4716-3p	0.999993	0.999954	0.909091	0.333333	0.878782
hsa-miR-3200-5p	0.999987	0.999968	0.909091	0.333333	0.878782
hsa-miR-4639-5p	0.999974	0.999998	0.909091	0.333333	0.878782
hsa-miR-92a-3p	1	0.999949	0.909091	0.333333	0.878783
hsa-miR-130b-3p	0.999994	0.999963	0.909091	0.333333	0.878783
hsa-miR-6841-5p	0.999976	1	0.909091	0.333333	0.878783
hsa-miR-6861-5p	0.999999	0.999956	0.909091	0.333333	0.878783
hsa-miR-376b-5p	0.999979	0.999998	0.909091	0.333333	0.878783
hsa-miR-506-5p	0.999987	0.999982	0.909091	0.333333	0.878783
hsa-miR-1200	1	0.99996	0.909091	0.333333	0.878784
hsa-miR-4476	0.999993	0.999974	0.909091	0.333333	0.878784
hsa-miR-3714	0.999987	0.999987	0.909091	0.333333	0.878784
hsa-miR-32-5p	0.999989	0.999985	0.909091	0.333333	0.878784
hsa-miR-4696	1	0.999964	0.909091	0.333333	0.878784
hsa-miR-3678-3p	1	0.999968	0.909091	0.333333	0.878785
hsa-miR-6858-3p	0.999984	1	0.909091	0.333333	0.878785
hsa-miR-3671	0.999994	0.999981	0.909091	0.333333	0.878785
hsa-let-7f-2-3p	0.999984	1	0.909091	0.333333	0.878785
hsa-miR-200a-3p	1	0.999968	0.909091	0.333333	0.878785
hsa-miR-6824-5p	1	0.99997	0.909091	0.333333	0.878785
hsa-miR-1256	0.999994	0.999982	0.909091	0.333333	0.878785
hsa-miR-6755-3p	0.999999	0.999973	0.909091	0.333333	0.878785
hsa-miR-146b-3p	1	0.999973	0.909091	0.333333	0.878785
hsa-miR-7702	0.999993	0.999987	0.909091	0.333333	0.878785
hsa-miR-514b-5p	0.999991	0.999991	0.909091	0.333333	0.878785
hsa-miR-12123	0.999993	0.999987	0.909091	0.333333	0.878785
hsa-miR-3667-5p	0.999994	0.999987	0.909091	0.333333	0.878785
hsa-miR-3200-3p	0.999994	0.999987	0.909091	0.333333	0.878785
hsa-miR-219b-5p	0.999996	0.999982	0.909091	0.333333	0.878785
hsa-miR-25-3p	1	0.999975	0.909091	0.333333	0.878785
hsa-miR-433-5p	0.999988	1	0.909091	0.333333	0.878785
hsa-miR-211-5p	1	0.999978	0.909091	0.333333	0.878786
hsa-miR-4768-5p	1	0.999978	0.909091	0.333333	0.878786
hsa-miR-584-5p	1	0.999978	0.909091	0.333333	0.878786
hsa-miR-487a-3p	1	0.999979	0.909091	0.333333	0.878786
hsa-miR-6893-3p	0.999999	0.999981	0.909091	0.333333	0.878786
hsa-miR-345-3p	1	0.99998	0.909091	0.333333	0.878786
hsa-miR-12125	0.999993	0.999993	0.909091	0.333333	0.878786
hsa-miR-12132	1	0.99998	0.909091	0.333333	0.878786
hsa-miR-548ai	0.999994	0.999994	0.909091	0.333333	0.878786
hsa-miR-5707	0.999994	0.999994	0.909091	0.333333	0.878786
hsa-miR-3935	1	0.999981	0.909091	0.333333	0.878786
hsa-miR-2278	1	0.999981	0.909091	0.333333	0.878786
hsa-miR-135b-3p	0.999993	0.999996	0.909091	0.333333	0.878786
hsa-miR-32-3p	0.999994	0.999993	0.909091	0.333333	0.878786
hsa-miR-664b-3p	0.999993	0.999996	0.909091	0.333333	0.878786
hsa-miR-4733-3p	1	0.999983	0.909091	0.333333	0.878786
hsa-miR-708-3p	0.999998	0.999988	0.909091	0.333333	0.878786
hsa-miR-1293	1	0.999985	0.909091	0.333333	0.878786
hsa-miR-380-3p	1	0.999985	0.909091	0.333333	0.878786
hsa-miR-1296-3p	1	0.999985	0.909091	0.333333	0.878786
hsa-miR-6873-5p	1	0.999985	0.909091	0.333333	0.878786
hsa-miR-4787-5p	0.999997	0.999993	0.909091	0.333333	0.878786
hsa-miR-487a-5p	1	0.999986	0.909091	0.333333	0.878786
hsa-miR-548ah-3p	1	0.999987	0.909091	0.333333	0.878787
hsa-miR-27b-5p	0.999994	0.999998	0.909091	0.333333	0.878787
hsa-miR-5700	1	0.999987	0.909091	0.333333	0.878787
hsa-miR-5191	0.999993	1	0.909091	0.333333	0.878787
hsa-miR-888-3p	0.999995	0.999997	0.909091	0.333333	0.878787
hsa-miR-5704	1	0.999987	0.909091	0.333333	0.878787
hsa-miR-4760-5p	0.999994	1	0.909091	0.333333	0.878787
hsa-miR-4697-5p	1	0.999987	0.909091	0.333333	0.878787
hsa-miR-4446-5p	0.999994	1	0.909091	0.333333	0.878787
hsa-miR-3686	0.999994	1	0.909091	0.333333	0.878787
hsa-miR-519e-5p	1	0.999988	0.909091	0.333333	0.878787
hsa-miR-1468-3p	1	0.999988	0.909091	0.333333	0.878787
hsa-miR-502-3p	0.999997	0.999994	0.909091	0.333333	0.878787
hsa-miR-330-5p	1	0.999989	0.909091	0.333333	0.878787
hsa-let-7b-3p	0.999996	0.999998	0.909091	0.333333	0.878787
hsa-miR-337-3p	1	0.999989	0.909091	0.333333	0.878787
hsa-miR-148b-3p	1	0.99999	0.909091	0.333333	0.878787
hsa-miR-5004-3p	0.999996	0.999999	0.909091	0.333333	0.878787
hsa-miR-4684-5p	1	0.99999	0.909091	0.333333	0.878787
hsa-miR-22-5p	0.999998	0.999994	0.909091	0.333333	0.878787
hsa-miR-487b-5p	1	0.999991	0.909091	0.333333	0.878787
hsa-miR-422a	0.999996	0.999998	0.909091	0.333333	0.878787
hsa-miR-125a-3p	0.999999	0.999993	0.909091	0.333333	0.878787
hsa-miR-6773-3p	0.999998	0.999995	0.909091	0.333333	0.878787
hsa-miR-29b-2-5p	1	0.999992	0.909091	0.333333	0.878787
hsa-miR-1262	1	0.999992	0.909091	0.333333	0.878787
hsa-miR-30d-3p	1	0.999992	0.909091	0.333333	0.878787
hsa-miR-561-5p	0.999996	1	0.909091	0.333333	0.878787
hsa-miR-556-5p	0.999996	1	0.909091	0.333333	0.878787
hsa-miR-23a-5p	1	0.999992	0.909091	0.333333	0.878787
hsa-miR-374a-5p	1	0.999992	0.909091	0.333333	0.878787
hsa-miR-4420	1	0.999992	0.909091	0.333333	0.878787
hsa-miR-1271-3p	1	0.999992	0.909091	0.333333	0.878787
hsa-miR-126-3p	1	0.999993	0.909091	0.333333	0.878787
hsa-miR-4731-5p	1	0.999993	0.909091	0.333333	0.878787
hsa-miR-12133	1	0.999993	0.909091	0.333333	0.878787
hsa-miR-9983-3p	1	0.999993	0.909091	0.333333	0.878787
hsa-miR-1243	1	0.999993	0.909091	0.333333	0.878787
hsa-miR-3685	1	0.999993	0.909091	0.333333	0.878787
hsa-miR-3922-3p	1	0.999993	0.909091	0.333333	0.878787
hsa-miR-4510	1	0.999993	0.909091	0.333333	0.878787
hsa-miR-4715-5p	1	0.999993	0.909091	0.333333	0.878787
hsa-miR-5695	1	0.999993	0.909091	0.333333	0.878787
hsa-miR-5584-5p	1	0.999994	0.909091	0.333333	0.878787
hsa-miR-5194	1	0.999994	0.909091	0.333333	0.878787
hsa-miR-4654	1	0.999994	0.909091	0.333333	0.878787
hsa-miR-3173-3p	1	0.999994	0.909091	0.333333	0.878787
hsa-miR-3194-3p	1	0.999994	0.909091	0.333333	0.878787
hsa-miR-2355-3p	1	0.999994	0.909091	0.333333	0.878787
hsa-miR-548g-3p	1	0.999994	0.909091	0.333333	0.878787
hsa-miR-1271-5p	1	0.999994	0.909091	0.333333	0.878787
hsa-miR-493-3p	1	0.999994	0.909091	0.333333	0.878787
hsa-miR-196b-3p	0.999998	0.999998	0.909091	0.333333	0.878787
hsa-miR-452-3p	0.999997	1	0.909091	0.333333	0.878787
hsa-miR-942-5p	1	0.999995	0.909091	0.333333	0.878787
hsa-miR-556-3p	1	0.999995	0.909091	0.333333	0.878787
hsa-miR-1287-3p	1	0.999995	0.909091	0.333333	0.878787
hsa-miR-6869-5p	1	0.999995	0.909091	0.333333	0.878787
hsa-miR-143-5p	1	0.999995	0.909091	0.333333	0.878787
hsa-miR-100-3p	1	0.999995	0.909091	0.333333	0.878787
hsa-miR-6501-5p	1	0.999995	0.909091	0.333333	0.878787
hsa-let-7b-5p	1	0.999996	0.909091	0.333333	0.878787
hsa-miR-6499-3p	1	0.999996	0.909091	0.333333	0.878787
hsa-miR-6742-5p	1	0.999996	0.909091	0.333333	0.878787
hsa-miR-6884-5p	1	0.999996	0.909091	0.333333	0.878787
hsa-miR-520a-3p	1	0.999996	0.909091	0.333333	0.878788
hsa-miR-148a-5p	1	0.999996	0.909091	0.333333	0.878788
hsa-miR-196b-5p	0.999998	1	0.909091	0.333333	0.878788
hsa-miR-580-3p	1	0.999996	0.909091	0.333333	0.878788
[truncated: 653 more rows]
