# Supplementary material for: Genomic variation of human microRNAs and its association with functional features
Source: Cell Mol Life Sci. 2025 Nov 19;82(1):411. doi: 10.1007/s00018-025-05936-x (PMC12630522; doi:10.1007/s00018-025-05936-x)
Supplement: Supplementary file 2 — Supplementary file2 This table presents all population-specific compensatory variant pairs (see Methods for details). The columns include the miRNA and target gene interacting, the chromosome and position of each aligning variant, the population in which both variants have the highest AF compared to other populations, and the type of variant—either both being rare (AF >0.01) or one being a common SNP (0.01 >AF < 0.05) while the other remains rare. (XLSX 7638 KB) [file 18_2025_5936_MOESM2_ESM.xlsx]

## Sheet: circos_data
Chr_MIR	Start_mirna	End_mirna	Chr_TAR	target_start	target_end	Allele_freq_MIR	Allele_freq_TAR	grpmax_joint_MIR	grpmax_joint_TAR	OCS	mirna_name	gene	bs_position	position_TAR	Start	snv_type	seed_class	rank
chrX	53557196	53557217	10	3777803	3777803	1.05785e-05	2.1107e-06	nfe	nfe	0.878785	hsa-let-7f-2-3p	KLF6	1	3777803	53557216	rare_both	6mer	1
chrX	53557196	53557217	10	3777993	3777993	1.05785e-05	3.96523e-06	nfe	nfe	0.878785	hsa-let-7f-2-3p	KLF6	1	3777993	53557216	rare_both	7mer-A1	2
chrX	53557196	53557217	10	3777997	3777997	1.05785e-05	3.95765e-06	nfe	nfe	0.878785	hsa-let-7f-2-3p	KLF6	1	3777997	53557216	rare_both	7mer-A1	2
chrX	53557196	53557217	10	12833941	12833941	1.05785e-05	6.13836e-05	nfe	sas	0.878785	hsa-let-7f-2-3p	CAMK1D	1	12833941	53557216	rare_both	6mer	1
chrX	53557196	53557217	10	12833943	12833943	1.05785e-05	1.36242e-05	nfe	afr	0.878785	hsa-let-7f-2-3p	CAMK1D	1	12833943	53557216	rare_both	6mer	1
chrX	53557196	53557217	10	14519025	14519025	1.05785e-05	1.96634e-05	nfe	afr	0.878785	hsa-let-7f-2-3p	FAM107B	1	14519025	53557216	rare_both	7mer-A1	2
chrX	53557196	53557217	10	18539766	18539766	1.05785e-05	1.85166e-05	nfe	nfe	0.878785	hsa-let-7f-2-3p	CACNB2	1	18539766	53557216	rare_both	6mer	1
chrX	53557196	53557217	10	18539767	18539767	1.05785e-05	6.38031e-07	nfe	sas	0.878785	hsa-let-7f-2-3p	CACNB2	1	18539767	53557216	rare_both	6mer	1
chrX	53557196	53557217	10	18539771	18539771	1.05785e-05	3.85579e-06	nfe	sas	0.878785	hsa-let-7f-2-3p	CACNB2	1	18539771	53557216	rare_both	6mer	1
chrX	53557196	53557217	10	18540275	18540275	1.05785e-05	6.56676e-06	nfe	nfe	0.878785	hsa-let-7f-2-3p	CACNB2	1	18540275	53557216	rare_both	8mer	3
chrX	53557196	53557217	10	21743521	21743521	1.05785e-05	1.08135e-05	nfe	nfe	0.878785	hsa-let-7f-2-3p	MLLT10	1	21743521	53557216	rare_both	6mer	1
chrX	53557196	53557217	10	28620339	28620339	1.05785e-05	6.88459e-06	nfe	nfe	0.878785	hsa-let-7f-2-3p	WAC	1	28620339	53557216	rare_both	6mer	1
chrX	53557196	53557217	10	31806823	31806823	1.05785e-05	6.55334e-06	nfe	afr	0.878785	hsa-let-7f-2-3p	ARHGAP12	1	31806823	53557216	rare_both	7mer-A1	2
chrX	53557196	53557217	10	45458171	45458171	1.05785e-05	1.503e-05	nfe	afr	0.878785	hsa-let-7f-2-3p	MARCHF8	1	45458171	53557216	rare_both	6mer	1
chrX	53557196	53557217	10	45616172	45616172	1.05785e-05	2.39932e-06	nfe	sas	0.878785	hsa-let-7f-2-3p	ZFAND4	1	45616172	53557216	rare_both	6mer	1
chrX	53557196	53557217	10	45616176	45616176	1.05785e-05	2.32056e-06	nfe	nfe	0.878785	hsa-let-7f-2-3p	ZFAND4	1	45616176	53557216	rare_both	6mer	1
chrX	53557196	53557217	10	50306309	50306309	1.05785e-05	6.55488e-06	nfe	eas	0.878785	hsa-let-7f-2-3p	SGMS1	1	50306309	53557216	rare_both	6mer	1
chrX	53557196	53557217	10	58193426	58193426	1.05785e-05	1.97498e-05	nfe	nfe	0.878785	hsa-let-7f-2-3p	IPMK	1	58193426	53557216	rare_both	6mer	1
chrX	53557196	53557217	10	59246167	59246167	1.05785e-05	1.30936e-05	nfe	amr	0.878785	hsa-let-7f-2-3p	PHYHIPL	1	59246167	53557216	rare_both	6mer	1
chrX	53557196	53557217	10	59246766	59246766	1.05785e-05	0.00035868	nfe	afr	0.878785	hsa-let-7f-2-3p	PHYHIPL	1	59246766	53557216	rare_both	6mer	1
chrX	53557196	53557217	10	59246768	59246768	1.05785e-05	5.05405e-06	nfe	eas	0.878785	hsa-let-7f-2-3p	PHYHIPL	1	59246768	53557216	rare_both	6mer	1
chrX	53557196	53557217	10	59247459	59247459	1.05785e-05	3.45295e-06	nfe	nfe	0.878785	hsa-let-7f-2-3p	PHYHIPL	1	59247459	53557216	rare_both	6mer	1
chrX	53557196	53557217	10	62096625	62096625	1.05785e-05	8.5612e-06	nfe	nfe	0.878785	hsa-let-7f-2-3p	ARID5B	1	62096625	53557216	rare_both	6mer	1
chrX	53557196	53557217	10	62096680	62096680	1.05785e-05	4.28049e-06	nfe	nfe	0.878785	hsa-let-7f-2-3p	ARID5B	1	62096680	53557216	rare_both	6mer	1
chrX	53557196	53557217	10	63154544	63154544	1.05785e-05	2.51889e-05	nfe	amr	0.878785	hsa-let-7f-2-3p	NRBF2	1	63154544	53557216	rare_both	6mer	1
chrX	53557196	53557217	10	65914299	65914299	1.05785e-05	6.57583e-06	nfe	afr	0.878785	hsa-let-7f-2-3p	CTNNA3	1	65914299	53557216	rare_both	6mer	1
chrX	53557196	53557217	10	65916294	65916294	1.05785e-05	6.56659e-06	nfe	eas	0.878785	hsa-let-7f-2-3p	CTNNA3	1	65916294	53557216	rare_both	6mer	1
chrX	53557196	53557217	10	65916296	65916296	1.05785e-05	6.56633e-06	nfe	eas	0.878785	hsa-let-7f-2-3p	CTNNA3	1	65916296	53557216	rare_both	6mer	1
chrX	53557196	53557217	10	65916502	65916502	1.05785e-05	6.57082e-06	nfe	nfe	0.878785	hsa-let-7f-2-3p	CTNNA3	1	65916502	53557216	rare_both	7mer-A1	2
chrX	53557196	53557217	10	72334176	72334176	1.05785e-05	2.34924e-05	nfe	nfe	0.878785	hsa-let-7f-2-3p	DNAJB12	1	72334176	53557216	rare_both	6mer	1
chrX	53557196	53557217	10	72334562	72334562	1.05785e-05	1.95341e-06	nfe	nfe	0.878785	hsa-let-7f-2-3p	DNAJB12	1	72334562	53557216	rare_both	7mer-m8	2
chrX	53557196	53557217	10	73249487	73249487	1.05785e-05	1.53273e-06	nfe	nfe	0.878785	hsa-let-7f-2-3p	MRPS16	1	73249487	53557216	rare_both	7mer-m8	2
chrX	53557196	53557217	10	75032160	75032160	1.05785e-05	5.10027e-06	nfe	nfe	0.878785	hsa-let-7f-2-3p	KAT6B	1	75032160	53557216	rare_both	6mer	1
chrX	53557196	53557217	10	75177770	75177770	1.05785e-05	6.56806e-06	nfe	afr	0.878785	hsa-let-7f-2-3p	SAMD8	1	75177770	53557216	rare_both	6mer	1
chrX	53557196	53557217	10	87965685	87965685	1.05785e-05	1.83328e-05	nfe	eas	0.878785	hsa-let-7f-2-3p	PTEN	1	87965685	53557216	rare_both	6mer	1
chrX	53557196	53557217	10	87969025	87969025	1.05785e-05	4.32556e-06	nfe	eas	0.878785	hsa-let-7f-2-3p	PTEN	1	87969025	53557216	rare_both	6mer	1
chrX	53557196	53557217	10	87970159	87970159	1.05785e-05	0.00109585	nfe	afr	0.878785	hsa-let-7f-2-3p	PTEN	1	87970159	53557216	rare_both	6mer	1
chrX	53557196	53557217	10	96993542	96993542	1.05785e-05	1.31472e-05	nfe	afr	0.878785	hsa-let-7f-2-3p	LCOR	1	96993542	53557216	rare_both	7mer-m8	2
chrX	53557196	53557217	10	96995581	96995581	1.05785e-05	6.56944e-06	nfe	nfe	0.878785	hsa-let-7f-2-3p	LCOR	1	96995581	53557216	rare_both	6mer	1
chrX	53557196	53557217	10	96995627	96995627	1.05785e-05	6.56892e-06	nfe	afr	0.878785	hsa-let-7f-2-3p	LCOR	1	96995627	53557216	rare_both	7mer-A1	2
chrX	53557196	53557217	10	101553718	101553718	1.05785e-05	6.54305e-06	nfe	afr	0.878785	hsa-let-7f-2-3p	BTRC	1	101553718	53557216	rare_both	6mer	1
chrX	53557196	53557217	10	103079224	103079224	1.05785e-05	6.5864e-06	nfe	nfe	0.878785	hsa-let-7f-2-3p	CNNM2	1	103079224	53557216	rare_both	6mer	1
chrX	53557196	53557217	10	103079226	103079226	1.05785e-05	6.56564e-06	nfe	eas	0.878785	hsa-let-7f-2-3p	CNNM2	1	103079226	53557216	rare_both	6mer	1
chrX	53557196	53557217	10	103080878	103080878	1.05785e-05	0.310648	nfe	mid	0.878785	hsa-let-7f-2-3p	CNNM2	1	103080878	53557216	mixed	8mer	3
chrX	53557196	53557217	10	103082524	103082524	1.05785e-05	1.31354e-05	nfe	afr	0.878785	hsa-let-7f-2-3p	CNNM2	1	103082524	53557216	rare_both	6mer	1
chrX	53557196	53557217	10	103083221	103083221	1.05785e-05	1.31253e-05	nfe	mid	0.878785	hsa-let-7f-2-3p	CNNM2	1	103083221	53557216	rare_both	7mer-A1	2
chrX	53557196	53557217	10	103083223	103083223	1.05785e-05	6.56814e-06	nfe	amr	0.878785	hsa-let-7f-2-3p	CNNM2	1	103083223	53557216	rare_both	7mer-A1	2
chrX	53557196	53557217	10	104027438	104027438	1.05785e-05	6.54922e-06	nfe	afr	0.878785	hsa-let-7f-2-3p	SLK	1	104027438	53557216	rare_both	7mer-m8	2
chrX	53557196	53557217	10	110293400	110293400	1.05785e-05	6.55033e-06	nfe	afr	0.878785	hsa-let-7f-2-3p	SMNDC1	1	110293400	53557216	rare_both	7mer-A1	2
chrX	53557196	53557217	10	113166708	113166708	1.05785e-05	1.30473e-05	nfe	afr	0.878785	hsa-let-7f-2-3p	TCF7L2	1	113166708	53557216	rare_both	7mer-m8	2
chrX	53557196	53557217	10	113166792	113166792	1.05785e-05	4.37759e-06	nfe	afr	0.878785	hsa-let-7f-2-3p	TCF7L2	1	113166792	53557216	rare_both	6mer	1
chrX	53557196	53557217	10	113167268	113167268	1.05785e-05	8.75703e-06	nfe	afr	0.878785	hsa-let-7f-2-3p	TCF7L2	1	113167268	53557216	rare_both	7mer-m8	2
chrX	53557196	53557217	10	114120932	114120932	1.05785e-05	6.57134e-06	nfe	sas	0.878785	hsa-let-7f-2-3p	CCDC186	1	114120932	53557216	rare_both	7mer-m8	2
chrX	53557196	53557217	10	114121114	114121114	1.05785e-05	6.57212e-05	nfe	afr	0.878785	hsa-let-7f-2-3p	CCDC186	1	114121114	53557216	rare_both	6mer	1
chrX	53557196	53557217	10	114122979	114122979	1.05785e-05	6.56935e-06	nfe	afr	0.878785	hsa-let-7f-2-3p	CCDC186	1	114122979	53557216	rare_both	6mer	1
chrX	53557196	53557217	10	114123046	114123046	1.05785e-05	2.62243e-05	nfe	afr	0.878785	hsa-let-7f-2-3p	CCDC186	1	114123046	53557216	rare_both	6mer	1
chrX	53557196	53557217	10	114124977	114124977	1.05785e-05	1.80018e-06	nfe	amr	0.878785	hsa-let-7f-2-3p	CCDC186	1	114124977	53557216	rare_both	7mer-m8	2
chrX	53557196	53557217	10	115944797	115944797	1.05785e-05	6.20739e-07	nfe	.	0.878785	hsa-let-7f-2-3p	ATRNL1	1	115944797	53557216	rare_both	7mer-m8	2
chrX	53557196	53557217	10	115944801	115944801	1.05785e-05	6.2243e-07	nfe	amr	0.878785	hsa-let-7f-2-3p	ATRNL1	1	115944801	53557216	rare_both	7mer-m8	2
chrX	53557196	53557217	10	115946108	115946108	1.05785e-05	6.5678e-06	nfe	afr	0.878785	hsa-let-7f-2-3p	ATRNL1	1	115946108	53557216	rare_both	6mer	1
chrX	53557196	53557217	10	116064325	116064325	1.05785e-05	1.49196e-06	nfe	sas	0.878785	hsa-let-7f-2-3p	GFRA1	1	116064325	53557216	rare_both	7mer-A1	2
chrX	53557196	53557217	10	123168278	123168278	1.05785e-05	6.56323e-06	nfe	sas	0.878785	hsa-let-7f-2-3p	BUB3	1	123168278	53557216	rare_both	7mer-m8	2
chrX	53557196	53557217	10	132783045	132783045	1.05785e-05	6.5597e-06	nfe	nfe	0.878785	hsa-let-7f-2-3p	INPP5A	1	132783045	53557216	rare_both	7mer-m8	2
chrX	53557196	53557217	11	9446983	9446983	1.05785e-05	1.97109e-05	nfe	afr	0.878785	hsa-let-7f-2-3p	IPO7	1	9446983	53557216	rare_both	7mer-m8	2
chrX	53557196	53557217	11	9447041	9447041	1.05785e-05	2.62816e-05	nfe	amr	0.878785	hsa-let-7f-2-3p	IPO7	1	9447041	53557216	rare_both	6mer	1
chrX	53557196	53557217	11	13388344	13388344	1.05785e-05	1.93065e-05	nfe	nfe	0.878785	hsa-let-7f-2-3p	BTBD10	1	13388344	53557216	rare_both	7mer-A1	2
chrX	53557196	53557217	11	16755306	16755306	1.05785e-05	2.03285e-06	nfe	nfe	0.878785	hsa-let-7f-2-3p	C11orf58	1	16755306	53557216	rare_both	6mer	1
chrX	53557196	53557217	11	32388431	32388431	1.05785e-05	4.25709e-06	nfe	nfe	0.878785	hsa-let-7f-2-3p	WT1	1	32388431	53557216	rare_both	8mer	3
chrX	53557196	53557217	11	35251243	35251243	1.05785e-05	1.96518e-05	nfe	afr	0.878785	hsa-let-7f-2-3p	SLC1A2	1	35251243	53557216	rare_both	6mer	1
chrX	53557196	53557217	11	35252754	35252754	1.05785e-05	6.55102e-06	nfe	afr	0.878785	hsa-let-7f-2-3p	SLC1A2	1	35252754	53557216	rare_both	6mer	1
chrX	53557196	53557217	11	35252760	35252760	1.05785e-05	1.96531e-05	nfe	nfe	0.878785	hsa-let-7f-2-3p	SLC1A2	1	35252760	53557216	rare_both	6mer	1
chrX	53557196	53557217	11	35254201	35254201	1.05785e-05	3.27204e-05	nfe	sas	0.878785	hsa-let-7f-2-3p	SLC1A2	1	35254201	53557216	rare_both	6mer	1
chrX	53557196	53557217	11	35254205	35254205	1.05785e-05	6.55059e-06	nfe	amr	0.878785	hsa-let-7f-2-3p	SLC1A2	1	35254205	53557216	rare_both	6mer	1
chrX	53557196	53557217	11	36230026	36230026	1.05785e-05	6.56711e-06	nfe	nfe	0.878785	hsa-let-7f-2-3p	LDLRAD3	1	36230026	53557216	rare_both	7mer-m8	2
chrX	53557196	53557217	11	36230713	36230713	1.05785e-05	3.27495e-05	nfe	nfe	0.878785	hsa-let-7f-2-3p	LDLRAD3	1	36230713	53557216	rare_both	7mer-A1	2
chrX	53557196	53557217	11	46743937	46743937	1.05785e-05	6.42514e-07	nfe	nfe	0.878785	hsa-let-7f-2-3p	CKAP5	1	46743937	53557216	rare_both	6mer	1
chrX	53557196	53557217	11	47716551	47716551	1.05785e-05	6.54956e-06	nfe	eas	0.878785	hsa-let-7f-2-3p	FNBP4	1	47716551	53557216	rare_both	6mer	1
chrX	53557196	53557217	11	47716555	47716555	1.05785e-05	6.54853e-06	nfe	nfe	0.878785	hsa-let-7f-2-3p	FNBP4	1	47716555	53557216	rare_both	6mer	1
chrX	53557196	53557217	11	47778254	47778254	1.05785e-05	1.96644e-05	nfe	afr	0.878785	hsa-let-7f-2-3p	NUP160	1	47778254	53557216	rare_both	7mer-m8	2
chrX	53557196	53557217	11	47778869	47778869	1.05785e-05	2.54168e-06	nfe	nfe	0.878785	hsa-let-7f-2-3p	NUP160	1	47778869	53557216	rare_both	6mer	1
chrX	53557196	53557217	11	57190613	57190613	1.05785e-05	6.56901e-06	nfe	nfe	0.878785	hsa-let-7f-2-3p	LRRC55	1	57190613	53557216	rare_both	6mer	1
chrX	53557196	53557217	11	66267336	66267336	1.05785e-05	5.25396e-06	nfe	sas	0.878785	hsa-let-7f-2-3p	KLC2	1	66267336	53557216	rare_both	7mer-m8	2
chrX	53557196	53557217	11	66267338	66267338	1.05785e-05	1.31824e-06	nfe	mid	0.878785	hsa-let-7f-2-3p	KLC2	1	66267338	53557216	rare_both	7mer-m8	2
chrX	53557196	53557217	11	68614345	68614345	1.05785e-05	8.68236e-07	nfe	amr	0.878785	hsa-let-7f-2-3p	PPP6R3	1	68614345	53557216	rare_both	6mer	1
chrX	53557196	53557217	11	74332893	74332893	1.05785e-05	6.55196e-06	nfe	nfe	0.878785	hsa-let-7f-2-3p	PGM2L1	1	74332893	53557216	rare_both	7mer-A1	2
chrX	53557196	53557217	11	74334346	74334346	1.05785e-05	6.56961e-06	nfe	afr	0.878785	hsa-let-7f-2-3p	PGM2L1	1	74334346	53557216	rare_both	6mer	1
chrX	53557196	53557217	11	74336300	74336300	1.05785e-05	6.4027e-06	nfe	afr	0.878785	hsa-let-7f-2-3p	PGM2L1	1	74336300	53557216	rare_both	7mer-A1	2
chrX	53557196	53557217	11	92892163	92892163	1.05785e-05	6.57168e-06	nfe	nfe	0.878785	hsa-let-7f-2-3p	FAT3	1	92892163	53557216	rare_both	6mer	1
chrX	53557196	53557217	11	92892165	92892165	1.05785e-05	6.57099e-06	nfe	eas	0.878785	hsa-let-7f-2-3p	FAT3	1	92892165	53557216	rare_both	6mer	1
chrX	53557196	53557217	11	95166522	95166522	1.05785e-05	6.56814e-06	nfe	nfe	0.878785	hsa-let-7f-2-3p	SESN3	1	95166522	53557216	rare_both	6mer	1
chrX	53557196	53557217	11	106098476	106098476	1.05785e-05	6.58181e-06	nfe	amr	0.878785	hsa-let-7f-2-3p	AASDHPPT	1	106098476	53557216	rare_both	6mer	1
chrX	53557196	53557217	11	108158698	108158698	1.05785e-05	2.32943e-06	nfe	amr	0.878785	hsa-let-7f-2-3p	NPAT	1	108158698	53557216	rare_both	8mer	3
chrX	53557196	53557217	11	117285743	117285743	1.05785e-05	6.5634e-06	nfe	nfe	0.878785	hsa-let-7f-2-3p	BACE1	1	117285743	53557216	rare_both	7mer-m8	2
chrX	53557196	53557217	11	121631231	121631231	1.05785e-05	6.5684e-06	nfe	nfe	0.878785	hsa-let-7f-2-3p	SORL1	1	121631231	53557216	rare_both	6mer	1
chrX	53557196	53557217	11	121631235	121631235	1.05785e-05	6.56832e-06	nfe	afr	0.878785	hsa-let-7f-2-3p	SORL1	1	121631235	53557216	rare_both	6mer	1
chrX	53557196	53557217	11	121631875	121631875	1.05785e-05	6.5678e-06	nfe	.	0.878785	hsa-let-7f-2-3p	SORL1	1	121631875	53557216	rare_both	6mer	1
chrX	53557196	53557217	12	8052944	8052944	1.05785e-05	2.4757e-06	nfe	nfe	0.878785	hsa-let-7f-2-3p	FOXJ2	1	8052944	53557216	rare_both	7mer-m8	2
chrX	53557196	53557217	12	12120903	12120903	1.05785e-05	7.34793e-06	nfe	afr	0.878785	hsa-let-7f-2-3p	LRP6	1	12120903	53557216	rare_both	6mer	1
chrX	53557196	53557217	12	12643899	12643899	1.05785e-05	6.54982e-06	nfe	nfe	0.878785	hsa-let-7f-2-3p	CREBL2	1	12643899	53557216	rare_both	6mer	1
chrX	53557196	53557217	12	12644143	12644143	1.05785e-05	2.62202e-05	nfe	nfe	0.878785	hsa-let-7f-2-3p	CREBL2	1	12644143	53557216	rare_both	6mer	1
chrX	53557196	53557217	12	12644145	12644145	1.05785e-05	6.55342e-06	nfe	nfe	0.878785	hsa-let-7f-2-3p	CREBL2	1	12644145	53557216	rare_both	6mer	1
chrX	53557196	53557217	12	12644147	12644147	1.05785e-05	1.31086e-05	nfe	afr	0.878785	hsa-let-7f-2-3p	CREBL2	1	12644147	53557216	rare_both	6mer	1
chrX	53557196	53557217	12	12721148	12721148	1.05785e-05	1.2891e-06	nfe	amr	0.878785	hsa-let-7f-2-3p	CDKN1B	1	12721148	53557216	rare_both	7mer-m8	2
chrX	53557196	53557217	12	12721150	12721150	1.05785e-05	1.28959e-06	nfe	mid	0.878785	hsa-let-7f-2-3p	CDKN1B	1	12721150	53557216	rare_both	7mer-m8	2
chrX	53557196	53557217	12	12721282	12721282	1.05785e-05	1.76501e-06	nfe	sas	0.878785	hsa-let-7f-2-3p	CDKN1B	1	12721282	53557216	rare_both	6mer	1
chrX	53557196	53557217	12	12913586	12913586	1.05785e-05	6.57212e-06	nfe	afr	0.878785	hsa-let-7f-2-3p	GPRC5A	1	12913586	53557216	rare_both	6mer	1
chrX	53557196	53557217	12	13554141	13554141	1.05785e-05	1.31425e-05	nfe	nfe	0.878785	hsa-let-7f-2-3p	GRIN2B	1	13554141	53557216	rare_both	6mer	1
chrX	53557196	53557217	12	13560381	13560381	1.05785e-05	6.56814e-06	nfe	afr	0.878785	hsa-let-7f-2-3p	GRIN2B	1	13560381	53557216	rare_both	7mer-A1	2
chrX	53557196	53557217	12	14498192	14498192	1.05785e-05	1.08051e-06	nfe	nfe	0.878785	hsa-let-7f-2-3p	ATF7IP	1	14498192	53557216	rare_both	6mer	1
chrX	53557196	53557217	12	14498196	14498196	1.05785e-05	1.10927e-06	nfe	nfe	0.878785	hsa-let-7f-2-3p	ATF7IP	1	14498196	53557216	rare_both	6mer	1
chrX	53557196	53557217	12	15620276	15620276	1.05785e-05	1.31003e-05	nfe	nfe	0.878785	hsa-let-7f-2-3p	EPS8	1	15620276	53557216	rare_both	6mer	1
chrX	53557196	53557217	12	21517241	21517241	1.05785e-05	6.55875e-06	nfe	nfe	0.878785	hsa-let-7f-2-3p	GOLT1B	1	21517241	53557216	rare_both	7mer-A1	2
chrX	53557196	53557217	12	25205512	25205512	1.05785e-05	4.62723e-06	nfe	amr	0.878785	hsa-let-7f-2-3p	KRAS	1	25205512	53557216	rare_both	7mer-A1	2
chrX	53557196	53557217	12	42160179	42160179	1.05785e-05	7.44815e-05	nfe	eas	0.878785	hsa-let-7f-2-3p	YAF2	1	42160179	53557216	rare_both	6mer	1
chrX	53557196	53557217	12	42459177	42459177	1.05785e-05	1.50297e-06	nfe	sas	0.878785	hsa-let-7f-2-3p	PRICKLE1	1	42459177	53557216	rare_both	6mer	1
chrX	53557196	53557217	12	47661398	47661398	1.05785e-05	6.57298e-06	nfe	nfe	0.878785	hsa-let-7f-2-3p	RPAP3	1	47661398	53557216	rare_both	7mer-A1	2
chrX	53557196	53557217	12	53946444	53946444	1.05785e-05	4.69497e-06	nfe	afr	0.878785	hsa-let-7f-2-3p	HOXC13	1	53946444	53557216	rare_both	7mer-m8	2
chrX	53557196	53557217	12	54284729	54284729	1.05785e-05	2.31865e-06	nfe	nfe	0.878785	hsa-let-7f-2-3p	HNRNPA1	1	54284729	53557216	rare_both	6mer	1
chrX	53557196	53557217	12	55996061	55996061	1.05785e-05	6.70862e-06	nfe	afr	0.878785	hsa-let-7f-2-3p	RAB5B	1	55996061	53557216	rare_both	6mer	1
chrX	53557196	53557217	12	56271733	56271733	1.05785e-05	5.99715e-06	nfe	amr	0.878785	hsa-let-7f-2-3p	CS	1	56271733	53557216	rare_both	7mer-m8	2
chrX	53557196	53557217	12	57212874	57212874	1.05785e-05	3.60664e-06	nfe	nfe	0.878785	hsa-let-7f-2-3p	LRP1	1	57212874	53557216	rare_both	7mer-m8	2
chrX	53557196	53557217	12	62594313	62594313	1.05785e-05	6.57065e-06	nfe	nfe	0.878785	hsa-let-7f-2-3p	MON2	1	62594313	53557216	rare_both	6mer	1
chrX	53557196	53557217	12	67313259	67313259	1.05785e-05	6.53911e-06	nfe	nfe	0.878785	hsa-let-7f-2-3p	CAND1	1	67313259	53557216	rare_both	6mer	1
chrX	53557196	53557217	12	67318455	67318455	1.05785e-05	6.56901e-06	nfe	nfe	0.878785	hsa-let-7f-2-3p	CAND1	1	67318455	53557216	rare_both	6mer	1
chrX	53557196	53557217	12	68842006	68842006	1.05785e-05	0.00229221	nfe	afr	0.878785	hsa-let-7f-2-3p	MDM2	1	68842006	53557216	rare_both	6mer	1
chrX	53557196	53557217	12	71788854	71788854	1.05785e-05	6.57177e-06	nfe	eas	0.878785	hsa-let-7f-2-3p	RAB21	1	71788854	53557216	rare_both	6mer	1
chrX	53557196	53557217	12	71791428	71791428	1.05785e-05	1.96892e-05	nfe	eas	0.878785	hsa-let-7f-2-3p	RAB21	1	71791428	53557216	rare_both	6mer	1
chrX	53557196	53557217	12	71791432	71791432	1.05785e-05	1.31287e-05	nfe	eas	0.878785	hsa-let-7f-2-3p	RAB21	1	71791432	53557216	rare_both	6mer	1
chrX	53557196	53557217	12	74544442	74544442	1.05785e-05	6.57722e-06	nfe	afr	0.878785	hsa-let-7f-2-3p	ATXN7L3B	1	74544442	53557216	rare_both	6mer	1
chrX	53557196	53557217	12	74544715	74544715	1.05785e-05	6.57808e-06	nfe	afr	0.878785	hsa-let-7f-2-3p	ATXN7L3B	1	74544715	53557216	rare_both	6mer	1
chrX	53557196	53557217	12	75040715	75040715	1.05785e-05	4.18455e-05	nfe	nfe	0.878785	hsa-let-7f-2-3p	KCNC2	1	75040715	53557216	rare_both	6mer	1
chrX	53557196	53557217	12	75041948	75041948	1.05785e-05	2.97745e-06	nfe	sas	0.878785	hsa-let-7f-2-3p	KCNC2	1	75041948	53557216	rare_both	7mer-m8	2
chrX	53557196	53557217	12	76028172	76028172	1.05785e-05	0.000328299	nfe	afr	0.878785	hsa-let-7f-2-3p	PHLDA1	1	76028172	53557216	rare_both	6mer	1
chrX	53557196	53557217	12	76028174	76028174	1.05785e-05	6.57073e-05	nfe	nfe	0.878785	hsa-let-7f-2-3p	PHLDA1	1	76028174	53557216	rare_both	6mer	1
chrX	53557196	53557217	12	76028280	76028280	1.05785e-05	6.56978e-06	nfe	nfe	0.878785	hsa-let-7f-2-3p	PHLDA1	1	76028280	53557216	rare_both	6mer	1
chrX	53557196	53557217	12	76029204	76029204	1.05785e-05	6.5697e-06	nfe	nfe	0.878785	hsa-let-7f-2-3p	PHLDA1	1	76029204	53557216	rare_both	6mer	1
chrX	53557196	53557217	12	76852366	76852366	1.05785e-05	6.55205e-05	nfe	afr	0.878785	hsa-let-7f-2-3p	ZDHHC17	1	76852366	53557216	rare_both	7mer-m8	2
chrX	53557196	53557217	12	79449398	79449398	1.05785e-05	2.58905e-06	nfe	sas	0.878785	hsa-let-7f-2-3p	SYT1	1	79449398	53557216	rare_both	6mer	1
chrX	53557196	53557217	12	79449469	79449469	1.05785e-05	8.53009e-06	nfe	afr	0.878785	hsa-let-7f-2-3p	SYT1	1	79449469	53557216	rare_both	6mer	1
chrX	53557196	53557217	12	79774428	79774428	1.05785e-05	6.55411e-06	nfe	nfe	0.878785	hsa-let-7f-2-3p	PPP1R12A	1	79774428	53557216	rare_both	6mer	1
chrX	53557196	53557217	12	79775105	79775105	1.05785e-05	6.5536e-06	nfe	afr	0.878785	hsa-let-7f-2-3p	PPP1R12A	1	79775105	53557216	rare_both	7mer-m8	2
chrX	53557196	53557217	12	84860329	84860329	1.05785e-05	6.5735e-06	nfe	afr	0.878785	hsa-let-7f-2-3p	SLC6A15	1	84860329	53557216	rare_both	6mer	1
chrX	53557196	53557217	12	84860333	84860333	1.05785e-05	6.57263e-06	nfe	nfe	0.878785	hsa-let-7f-2-3p	SLC6A15	1	84860333	53557216	rare_both	6mer	1
chrX	53557196	53557217	12	84860987	84860987	1.05785e-05	1.97145e-05	nfe	afr	0.878785	hsa-let-7f-2-3p	SLC6A15	1	84860987	53557216	rare_both	7mer-m8	2
chrX	53557196	53557217	12	88195821	88195821	1.05785e-05	2.60766e-05	nfe	nfe	0.878785	hsa-let-7f-2-3p	TMTC3	1	88195821	53557216	rare_both	6mer	1
chrX	53557196	53557217	12	88196239	88196239	1.05785e-05	0.000111458	nfe	afr	0.878785	hsa-let-7f-2-3p	TMTC3	1	88196239	53557216	rare_both	6mer	1
chrX	53557196	53557217	12	88196295	88196295	1.05785e-05	1.31026e-05	nfe	afr	0.878785	hsa-let-7f-2-3p	TMTC3	1	88196295	53557216	rare_both	7mer-A1	2
chrX	53557196	53557217	12	89349045	89349045	1.05785e-05	1.6942e-05	nfe	afr	0.878785	hsa-let-7f-2-3p	DUSP6	1	89349045	53557216	rare_both	8mer	3
chrX	53557196	53557217	12	89349049	89349049	1.05785e-05	3.34743e-06	nfe	afr	0.878785	hsa-let-7f-2-3p	DUSP6	1	89349049	53557216	rare_both	8mer	3
chrX	53557196	53557217	12	92141382	92141382	1.05785e-05	4.30693e-06	nfe	nfe	0.878785	hsa-let-7f-2-3p	BTG1	1	92141382	53557216	rare_both	7mer-A1	2
chrX	53557196	53557217	12	92143593	92143593	1.05785e-05	4.15586e-06	nfe	.	0.878785	hsa-let-7f-2-3p	BTG1	1	92143593	53557216	rare_both	6mer	1
chrX	53557196	53557217	12	92770698	92770698	1.05785e-05	6.55798e-06	nfe	afr	0.878785	hsa-let-7f-2-3p	EEA1	1	92770698	53557216	rare_both	6mer	1
chrX	53557196	53557217	12	93402175	93402175	1.05785e-05	6.57739e-06	nfe	afr	0.878785	hsa-let-7f-2-3p	NUDT4	1	93402175	53557216	rare_both	6mer	1
chrX	53557196	53557217	12	103987278	103987278	1.05785e-05	1.40974e-06	nfe	nfe	0.878785	hsa-let-7f-2-3p	TDG	1	103987278	53557216	rare_both	6mer	1
chrX	53557196	53557217	12	103987281	103987281	1.05785e-05	1.47188e-06	nfe	nfe	0.878785	hsa-let-7f-2-3p	TDG	1	103987281	53557216	rare_both	6mer	1
chrX	53557196	53557217	12	103987519	103987519	1.05785e-05	1.27078e-05	nfe	amr	0.878785	hsa-let-7f-2-3p	TDG	1	103987519	53557216	rare_both	6mer	1
chrX	53557196	53557217	12	104104296	104104296	1.05785e-05	6.57791e-06	nfe	sas	0.878785	hsa-let-7f-2-3p	HCFC2	1	104104296	53557216	rare_both	6mer	1
chrX	53557196	53557217	12	104104680	104104680	1.05785e-05	6.57886e-06	nfe	nfe	0.878785	hsa-let-7f-2-3p	HCFC2	1	104104680	53557216	rare_both	7mer-A1	2
chrX	53557196	53557217	12	104118645	104118645	1.05785e-05	6.5609e-06	nfe	nfe	0.878785	hsa-let-7f-2-3p	NFYB	1	104118645	53557216	rare_both	6mer	1
chrX	53557196	53557217	12	104119631	104119631	1.05785e-05	8.38106e-05	nfe	sas	0.878785	hsa-let-7f-2-3p	NFYB	1	104119631	53557216	rare_both	6mer	1
chrX	53557196	53557217	12	108646848	108646848	1.05785e-05	6.54913e-06	nfe	.	0.878785	hsa-let-7f-2-3p	CORO1C	1	108646848	53557216	rare_both	6mer	1
chrX	53557196	53557217	12	108782742	108782742	1.05785e-05	6.57073e-06	nfe	afr	0.878785	hsa-let-7f-2-3p	SSH1	1	108782742	53557216	rare_both	6mer	1
chrX	53557196	53557217	12	108783745	108783745	1.05785e-05	1.31363e-05	nfe	nfe	0.878785	hsa-let-7f-2-3p	SSH1	1	108783745	53557216	rare_both	7mer-m8	2
chrX	53557196	53557217	12	110533415	110533415	1.05785e-05	6.56814e-06	nfe	afr	0.878785	hsa-let-7f-2-3p	PPTC7	1	110533415	53557216	rare_both	6mer	1
chrX	53557196	53557217	12	110535634	110535634	1.05785e-05	6.55471e-06	nfe	afr	0.878785	hsa-let-7f-2-3p	PPTC7	1	110535634	53557216	rare_both	7mer-A1	2
chrX	53557196	53557217	12	111893114	111893114	1.05785e-05	8.07694e-07	nfe	nfe	0.878785	hsa-let-7f-2-3p	MAPKAPK5	1	111893114	53557216	rare_both	6mer	1
chrX	53557196	53557217	12	111893116	111893116	1.05785e-05	8.13164e-06	nfe	nfe	0.878785	hsa-let-7f-2-3p	MAPKAPK5	1	111893116	53557216	rare_both	6mer	1
chrX	53557196	53557217	12	111893180	111893180	1.05785e-05	1.38839e-06	nfe	nfe	0.878785	hsa-let-7f-2-3p	MAPKAPK5	1	111893180	53557216	rare_both	8mer	3
chrX	53557196	53557217	12	111900654	111900654	1.05785e-05	8.7777e-06	nfe	sas	0.878785	hsa-let-7f-2-3p	MAPKAPK5	1	111900654	53557216	rare_both	7mer-m8	2
chrX	53557196	53557217	12	111900658	111900658	1.05785e-05	1.09644e-05	nfe	afr	0.878785	hsa-let-7f-2-3p	MAPKAPK5	1	111900658	53557216	rare_both	7mer-m8	2
chrX	53557196	53557217	12	112509330	112509330	1.05785e-05	6.55093e-06	nfe	eas	0.878785	hsa-let-7f-2-3p	PTPN11	1	112509330	53557216	rare_both	6mer	1
chrX	53557196	53557217	12	112509332	112509332	1.05785e-05	2.6202e-05	nfe	sas	0.878785	hsa-let-7f-2-3p	PTPN11	1	112509332	53557216	rare_both	6mer	1
chrX	53557196	53557217	12	115960907	115960907	1.05785e-05	2.82138e-06	nfe	sas	0.878785	hsa-let-7f-2-3p	MED13L	1	115960907	53557216	rare_both	7mer-m8	2
chrX	53557196	53557217	12	124012990	124012990	1.05785e-05	6.45155e-07	nfe	nfe	0.878785	hsa-let-7f-2-3p	ZNF664	1	124012990	53557216	rare_both	7mer-m8	2
chrX	53557196	53557217	12	124012994	124012994	1.05785e-05	1.95525e-06	nfe	afr	0.878785	hsa-let-7f-2-3p	ZNF664	1	124012994	53557216	rare_both	7mer-m8	2
chrX	53557196	53557217	12	131799660	131799660	1.05785e-05	1.18073e-05	nfe	nfe	0.878785	hsa-let-7f-2-3p	SFSWAP	1	131799660	53557216	rare_both	7mer-m8	2
chrX	53557196	53557217	12	131923112	131923112	1.05785e-05	6.56858e-06	nfe	nfe	0.878785	hsa-let-7f-2-3p	ULK1	1	131923112	53557216	rare_both	6mer	1
chrX	53557196	53557217	13	21148475	21148475	1.05785e-05	1.31392e-05	nfe	sas	0.878785	hsa-let-7f-2-3p	SAP18	1	21148475	53557216	rare_both	6mer	1
chrX	53557196	53557217	13	24306864	24306864	1.05785e-05	6.56918e-06	nfe	nfe	0.878785	hsa-let-7f-2-3p	SPATA13	1	24306864	53557216	rare_both	8mer	3
chrX	53557196	53557217	13	26046266	26046266	1.05785e-05	4.10342e-06	nfe	afr	0.878785	hsa-let-7f-2-3p	SHISA2	1	26046266	53557216	rare_both	6mer	1
chrX	53557196	53557217	13	26046270	26046270	1.05785e-05	2.02509e-06	nfe	amr	0.878785	hsa-let-7f-2-3p	SHISA2	1	26046270	53557216	rare_both	6mer	1
chrX	53557196	53557217	13	27068862	27068862	1.05785e-05	5.29201e-06	nfe	eas	0.878785	hsa-let-7f-2-3p	USP12	1	27068862	53557216	rare_both	7mer-A1	2
chrX	53557196	53557217	13	29511393	29511393	1.05785e-05	1.31358e-05	nfe	eas	0.878785	hsa-let-7f-2-3p	SLC7A1	1	29511393	53557216	rare_both	6mer	1
chrX	53557196	53557217	13	30458993	30458993	1.05785e-05	6.57099e-06	nfe	amr	0.878785	hsa-let-7f-2-3p	HMGB1	1	30458993	53557216	rare_both	6mer	1
chrX	53557196	53557217	13	32775935	32775935	1.05785e-05	4.55216e-06	nfe	sas	0.878785	hsa-let-7f-2-3p	PDS5B	1	32775935	53557216	rare_both	7mer-A1	2
chrX	53557196	53557217	13	32776768	32776768	1.05785e-05	6.55643e-06	nfe	nfe	0.878785	hsa-let-7f-2-3p	PDS5B	1	32776768	53557216	rare_both	6mer	1
chrX	53557196	53557217	13	32777504	32777504	1.05785e-05	6.56599e-06	nfe	afr	0.878785	hsa-let-7f-2-3p	PDS5B	1	32777504	53557216	rare_both	6mer	1
chrX	53557196	53557217	13	32777577	32777577	1.05785e-05	2.62278e-05	nfe	sas	0.878785	hsa-let-7f-2-3p	PDS5B	1	32777577	53557216	rare_both	7mer-m8	2
chrX	53557196	53557217	13	33103235	33103235	1.05785e-05	6.5493e-06	nfe	sas	0.878785	hsa-let-7f-2-3p	STARD13	1	33103235	53557216	rare_both	6mer	1
chrX	53557196	53557217	13	33105213	33105213	1.05785e-05	6.01164e-06	nfe	afr	0.878785	hsa-let-7f-2-3p	STARD13	1	33105213	53557216	rare_both	7mer-m8	2
chrX	53557196	53557217	13	40555798	40555798	1.05785e-05	6.54939e-06	nfe	nfe	0.878785	hsa-let-7f-2-3p	FOXO1	1	40555798	53557216	rare_both	6mer	1
chrX	53557196	53557217	13	41129307	41129307	1.05785e-05	1.31315e-05	nfe	nfe	0.878785	hsa-let-7f-2-3p	KBTBD6	1	41129307	53557216	rare_both	6mer	1
chrX	53557196	53557217	13	41129326	41129326	1.05785e-05	1.31354e-05	nfe	amr	0.878785	hsa-let-7f-2-3p	KBTBD6	1	41129326	53557216	rare_both	6mer	1
chrX	53557196	53557217	13	42322007	42322007	1.05785e-05	0.000177165	nfe	afr	0.878785	hsa-let-7f-2-3p	AKAP11	1	42322007	53557216	rare_both	6mer	1
chrX	53557196	53557217	13	45283935	45283935	1.05785e-05	1.31256e-05	nfe	nfe	0.878785	hsa-let-7f-2-3p	GTF2F2	1	45283935	53557216	rare_both	7mer-A1	2
chrX	53557196	53557217	13	49494296	49494296	1.05785e-05	1.31365e-05	nfe	nfe	0.878785	hsa-let-7f-2-3p	SETDB2	1	49494296	53557216	rare_both	6mer	1
chrX	53557196	53557217	13	52413977	52413977	1.05785e-05	1.31437e-05	nfe	afr	0.878785	hsa-let-7f-2-3p	VPS36	1	52413977	53557216	rare_both	6mer	1
chrX	53557196	53557217	13	52844264	52844264	1.05785e-05	5.17315e-06	nfe	nfe	0.878785	hsa-let-7f-2-3p	PCDH8	1	52844264	53557216	rare_both	6mer	1
chrX	53557196	53557217	13	52844482	52844482	1.05785e-05	7.99188e-07	nfe	eas	0.878785	hsa-let-7f-2-3p	PCDH8	1	52844482	53557216	rare_both	6mer	1
chrX	53557196	53557217	13	52844484	52844484	1.05785e-05	7.96526e-07	nfe	eas	0.878785	hsa-let-7f-2-3p	PCDH8	1	52844484	53557216	rare_both	6mer	1
chrX	53557196	53557217	13	57726551	57726551	1.05785e-05	6.55214e-06	nfe	nfe	0.878785	hsa-let-7f-2-3p	PCDH17	1	57726551	53557216	rare_both	7mer-A1	2
chrX	53557196	53557217	13	76880291	76880291	1.05785e-05	6.54887e-06	nfe	nfe	0.878785	hsa-let-7f-2-3p	KCTD12	1	76880291	53557216	rare_both	6mer	1
chrX	53557196	53557217	13	77045005	77045005	1.05785e-05	4.93705e-06	nfe	amr	0.878785	hsa-let-7f-2-3p	MYCBP2	1	77045005	53557216	rare_both	6mer	1
chrX	53557196	53557217	13	80336207	80336207	1.05785e-05	1.81924e-05	nfe	afr	0.878785	hsa-let-7f-2-3p	SPRY2	1	80336207	53557216	rare_both	6mer	1
chrX	53557196	53557217	13	98451456	98451456	1.05785e-05	6.56996e-06	nfe	nfe	0.878785	hsa-let-7f-2-3p	STK24	1	98451456	53557216	rare_both	6mer	1
chrX	53557196	53557217	13	98451458	98451458	1.05785e-05	6.56909e-06	nfe	amr	0.878785	hsa-let-7f-2-3p	STK24	1	98451458	53557216	rare_both	6mer	1
chrX	53557196	53557217	13	98452738	98452738	1.05785e-05	6.18253e-06	nfe	eas	0.878785	hsa-let-7f-2-3p	STK24	1	98452738	53557216	rare_both	6mer	1
chrX	53557196	53557217	13	102766212	102766212	1.05785e-05	2.3365e-06	nfe	nfe	0.878785	hsa-let-7f-2-3p	TEX30	1	102766212	53557216	rare_both	6mer	1
chrX	53557196	53557217	13	102766216	102766216	1.05785e-05	0.0604142	nfe	nfe	0.878785	hsa-let-7f-2-3p	TEX30	1	102766216	53557216	mixed	6mer	1
chrX	53557196	53557217	13	110720022	110720022	1.05785e-05	1.08457e-06	nfe	nfe	0.878785	hsa-let-7f-2-3p	ING1	1	110720022	53557216	rare_both	6mer	1
chrX	53557196	53557217	13	110720024	110720024	1.05785e-05	1.09229e-06	nfe	nfe	0.878785	hsa-let-7f-2-3p	ING1	1	110720024	53557216	rare_both	6mer	1
chrX	53557196	53557217	13	114326492	114326492	1.05785e-05	5.91725e-06	nfe	afr	0.878785	hsa-let-7f-2-3p	CHAMP1	1	114326492	53557216	rare_both	8mer	3
chrX	53557196	53557217	14	34433228	34433228	1.05785e-05	3.28519e-05	nfe	nfe	0.878785	hsa-let-7f-2-3p	SPTSSA	1	34433228	53557216	rare_both	6mer	1
chrX	53557196	53557217	14	34516278	34516278	1.05785e-05	1.90757e-06	nfe	mid	0.878785	hsa-let-7f-2-3p	EAPP	1	34516278	53557216	rare_both	7mer-m8	2
chrX	53557196	53557217	14	35871881	35871881	1.05785e-05	4.58193e-05	nfe	afr	0.878785	hsa-let-7f-2-3p	BRMS1L	1	35871881	53557216	rare_both	6mer	1
chrX	53557196	53557217	14	39182279	39182279	1.05785e-05	6.35203e-06	nfe	nfe	0.878785	hsa-let-7f-2-3p	PNN	1	39182279	53557216	rare_both	6mer	1
chrX	53557196	53557217	14	39183129	39183129	1.05785e-05	6.55635e-06	nfe	nfe	0.878785	hsa-let-7f-2-3p	PNN	1	39183129	53557216	rare_both	6mer	1
chrX	53557196	53557217	14	39183133	39183133	1.05785e-05	6.55695e-06	nfe	sas	0.878785	hsa-let-7f-2-3p	PNN	1	39183133	53557216	rare_both	6mer	1
chrX	53557196	53557217	14	50634028	50634028	1.05785e-05	3.43553e-06	nfe	.	0.878785	hsa-let-7f-2-3p	SAV1	1	50634028	53557216	rare_both	6mer	1
chrX	53557196	53557217	14	50634965	50634965	1.05785e-05	5.78151e-06	nfe	eas	0.878785	hsa-let-7f-2-3p	SAV1	1	50634965	53557216	rare_both	7mer-m8	2
chrX	53557196	53557217	14	52642411	52642411	1.05785e-05	6.57194e-06	nfe	nfe	0.878785	hsa-let-7f-2-3p	ERO1A	1	52642411	53557216	rare_both	7mer-A1	2
chrX	53557196	53557217	14	52773318	52773318	1.05785e-05	7.85731e-06	nfe	afr	0.878785	hsa-let-7f-2-3p	STYX	1	52773318	53557216	rare_both	6mer	1
chrX	53557196	53557217	14	52774814	52774814	1.05785e-05	6.57047e-06	nfe	nfe	0.878785	hsa-let-7f-2-3p	STYX	1	52774814	53557216	rare_both	6mer	1
chrX	53557196	53557217	14	52774882	52774882	1.05785e-05	6.56435e-06	nfe	amr	0.878785	hsa-let-7f-2-3p	STYX	1	52774882	53557216	rare_both	8mer	3
chrX	53557196	53557217	14	52857314	52857314	1.05785e-05	6.54973e-06	nfe	.	0.878785	hsa-let-7f-2-3p	FERMT2	1	52857314	53557216	rare_both	7mer-m8	2
chrX	53557196	53557217	14	52857803	52857803	1.05785e-05	6.52163e-06	nfe	afr	0.878785	hsa-let-7f-2-3p	FERMT2	1	52857803	53557216	rare_both	6mer	1
chrX	53557196	53557217	14	57201452	57201452	1.05785e-05	0.00020787	nfe	amr	0.878785	hsa-let-7f-2-3p	EXOC5	1	57201452	53557216	rare_both	6mer	1
chrX	53557196	53557217	14	57204293	57204293	1.05785e-05	6.57203e-06	nfe	afr	0.878785	hsa-let-7f-2-3p	EXOC5	1	57204293	53557216	rare_both	7mer-A1	2
chrX	53557196	53557217	14	57290496	57290496	1.05785e-05	6.57973e-06	nfe	nfe	0.878785	hsa-let-7f-2-3p	AP5M1	1	57290496	53557216	rare_both	6mer	1
chrX	53557196	53557217	14	57414492	57414492	1.05785e-05	6.56909e-06	nfe	afr	0.878785	hsa-let-7f-2-3p	NAA30	1	57414492	53557216	rare_both	7mer-A1	2
chrX	53557196	53557217	14	57415736	57415736	1.05785e-05	6.57022e-06	nfe	nfe	0.878785	hsa-let-7f-2-3p	NAA30	1	57415736	53557216	rare_both	6mer	1
chrX	53557196	53557217	14	58372103	58372103	1.05785e-05	5.63877e-06	nfe	nfe	0.878785	hsa-let-7f-2-3p	ARID4A	1	58372103	53557216	rare_both	7mer-m8	2
chrX	53557196	53557217	14	58373470	58373470	1.05785e-05	1.11194e-05	nfe	eas	0.878785	hsa-let-7f-2-3p	ARID4A	1	58373470	53557216	rare_both	7mer-m8	2
chrX	53557196	53557217	14	58373472	58373472	1.05785e-05	0.00113401	nfe	nfe	0.878785	hsa-let-7f-2-3p	ARID4A	1	58373472	53557216	rare_both	7mer-m8	2
chrX	53557196	53557217	14	60709907	60709907	1.05785e-05	1.30986e-05	nfe	afr	0.878785	hsa-let-7f-2-3p	SIX4	1	60709907	53557216	rare_both	7mer-A1	2
chrX	53557196	53557217	14	60710350	60710350	1.05785e-05	6.55033e-06	nfe	sas	0.878785	hsa-let-7f-2-3p	SIX4	1	60710350	53557216	rare_both	6mer	1
chrX	53557196	53557217	14	60710736	60710736	1.05785e-05	6.55265e-06	nfe	nfe	0.878785	hsa-let-7f-2-3p	SIX4	1	60710736	53557216	rare_both	6mer	1
chrX	53557196	53557217	14	60712713	60712713	1.05785e-05	6.55239e-06	nfe	nfe	0.878785	hsa-let-7f-2-3p	SIX4	1	60712713	53557216	rare_both	6mer	1
chrX	53557196	53557217	14	60712715	60712715	1.05785e-05	1.3105e-05	nfe	nfe	0.878785	hsa-let-7f-2-3p	SIX4	1	60712715	53557216	rare_both	6mer	1
chrX	53557196	53557217	14	63372744	63372744	1.05785e-05	5.91405e-05	nfe	eas	0.878785	hsa-let-7f-2-3p	PPP2R5E	1	63372744	53557216	rare_both	7mer-A1	2
chrX	53557196	53557217	14	65076284	65076284	1.05785e-05	6.88672e-07	nfe	.	0.878785	hsa-let-7f-2-3p	MAX	1	65076284	53557216	rare_both	7mer-m8	2
chrX	53557196	53557217	14	67333855	67333855	1.05785e-05	6.55136e-06	nfe	eas	0.878785	hsa-let-7f-2-3p	PALS1	1	67333855	53557216	rare_both	6mer	1
chrX	53557196	53557217	14	67333983	67333983	1.05785e-05	6.55145e-06	nfe	afr	0.878785	hsa-let-7f-2-3p	PALS1	1	67333983	53557216	rare_both	7mer-m8	2
chrX	53557196	53557217	14	67386477	67386477	1.05785e-05	6.56789e-06	nfe	afr	0.878785	hsa-let-7f-2-3p	EIF2S1	1	67386477	53557216	rare_both	7mer-m8	2
chrX	53557196	53557217	14	70727609	70727609	1.05785e-05	6.5647e-06	nfe	afr	0.878785	hsa-let-7f-2-3p	MAP3K9	1	70727609	53557216	rare_both	8mer	3
chrX	53557196	53557217	14	73121305	73121305	1.05785e-05	6.55394e-06	nfe	nfe	0.878785	hsa-let-7f-2-3p	RBM25	1	73121305	53557216	rare_both	6mer	1
chrX	53557196	53557217	14	77025253	77025253	1.05785e-05	5.78806e-06	nfe	nfe	0.878785	hsa-let-7f-2-3p	IRF2BPL	1	77025253	53557216	rare_both	7mer-A1	2
chrX	53557196	53557217	14	77025257	77025257	1.05785e-05	7.49448e-06	nfe	sas	0.878785	hsa-let-7f-2-3p	IRF2BPL	1	77025257	53557216	rare_both	7mer-A1	2
chrX	53557196	53557217	14	81178963	81178963	1.05785e-05	6.5659e-06	nfe	sas	0.878785	hsa-let-7f-2-3p	GTF2A1	1	81178963	53557216	rare_both	6mer	1
chrX	53557196	53557217	14	88618955	88618955	1.05785e-05	1.49358e-06	nfe	sas	0.878785	hsa-let-7f-2-3p	ZC3H14	1	88618955	53557216	rare_both	6mer	1
chrX	53557196	53557217	14	90859621	90859621	1.05785e-05	6.56323e-06	nfe	afr	0.878785	hsa-let-7f-2-3p	RPS6KA5	1	90859621	53557216	rare_both	8mer	3
chrX	53557196	53557217	14	90863555	90863555	1.05785e-05	1.31648e-05	nfe	eas	0.878785	hsa-let-7f-2-3p	RPS6KA5	1	90863555	53557216	rare_both	7mer-m8	2
chrX	53557196	53557217	14	90864084	90864084	1.05785e-05	1.31356e-05	nfe	afr	0.878785	hsa-let-7f-2-3p	RPS6KA5	1	90864084	53557216	rare_both	6mer	1
chrX	53557196	53557217	14	90869460	90869460	1.05785e-05	1.31325e-05	nfe	amr	0.878785	hsa-let-7f-2-3p	RPS6KA5	1	90869460	53557216	rare_both	7mer-m8	2
chrX	53557196	53557217	14	90870510	90870510	1.05785e-05	6.57117e-06	nfe	amr	0.878785	hsa-let-7f-2-3p	RPS6KA5	1	90870510	53557216	rare_both	6mer	1
chrX	53557196	53557217	14	90870512	90870512	1.05785e-05	7.22961e-05	nfe	nfe	0.878785	hsa-let-7f-2-3p	RPS6KA5	1	90870512	53557216	rare_both	6mer	1
chrX	53557196	53557217	14	92163454	92163454	1.05785e-05	6.55128e-06	nfe	nfe	0.878785	hsa-let-7f-2-3p	CPSF2	1	92163454	53557216	rare_both	8mer	3
chrX	53557196	53557217	14	95089667	95089667	1.05785e-05	4.3201e-06	nfe	sas	0.878785	hsa-let-7f-2-3p	DICER1	1	95089667	53557216	rare_both	6mer	1
chrX	53557196	53557217	14	95090329	95090329	1.05785e-05	6.89589e-06	nfe	nfe	0.878785	hsa-let-7f-2-3p	DICER1	1	95090329	53557216	rare_both	6mer	1
chrX	53557196	53557217	14	100277682	100277682	1.05785e-05	4.9186e-06	nfe	afr	0.878785	hsa-let-7f-2-3p	YY1	1	100277682	53557216	rare_both	6mer	1
chrX	53557196	53557217	14	102730280	102730280	1.05785e-05	2.9621e-06	nfe	.	0.878785	hsa-let-7f-2-3p	RCOR1	1	102730280	53557216	rare_both	7mer-m8	2
chrX	53557196	53557217	15	22869855	22869855	1.05785e-05	1.9408e-06	nfe	nfe	0.878785	hsa-let-7f-2-3p	CYFIP1	1	22869855	53557216	rare_both	6mer	1
chrX	53557196	53557217	15	26546764	26546764	1.05785e-05	6.57117e-06	nfe	nfe	0.878785	hsa-let-7f-2-3p	GABRB3	1	26546764	53557216	rare_both	6mer	1
chrX	53557196	53557217	15	26547600	26547600	1.05785e-05	1.30189e-05	nfe	nfe	0.878785	hsa-let-7f-2-3p	GABRB3	1	26547600	53557216	rare_both	6mer	1
chrX	53557196	53557217	15	26547622	26547622	1.05785e-05	3.17841e-06	nfe	amr	0.878785	hsa-let-7f-2-3p	GABRB3	1	26547622	53557216	rare_both	6mer	1
chrX	53557196	53557217	15	34084049	34084049	1.05785e-05	1.51392e-05	nfe	sas	0.878785	hsa-let-7f-2-3p	EMC7	1	34084049	53557216	rare_both	6mer	1
chrX	53557196	53557217	15	34142289	34142289	1.05785e-05	1.3382e-06	nfe	nfe	0.878785	hsa-let-7f-2-3p	KATNBL1	1	34142289	53557216	rare_both	7mer-m8	2
chrX	53557196	53557217	15	38351971	38351971	1.05785e-05	2.41251e-06	nfe	nfe	0.878785	hsa-let-7f-2-3p	SPRED1	1	38351971	53557216	rare_both	6mer	1
chrX	53557196	53557217	15	38353314	38353314	1.05785e-05	1.3744e-05	nfe	nfe	0.878785	hsa-let-7f-2-3p	SPRED1	1	38353314	53557216	rare_both	6mer	1
chrX	53557196	53557217	15	38353810	38353810	1.05785e-05	6.55145e-06	nfe	afr	0.878785	hsa-let-7f-2-3p	SPRED1	1	38353810	53557216	rare_both	6mer	1
chrX	53557196	53557217	15	38355397	38355397	1.05785e-05	6.56823e-06	nfe	sas	0.878785	hsa-let-7f-2-3p	SPRED1	1	38355397	53557216	rare_both	7mer-A1	2
chrX	53557196	53557217	15	39597404	39597404	1.05785e-05	1.97652e-05	nfe	amr	0.878785	hsa-let-7f-2-3p	THBS1	1	39597404	53557216	rare_both	6mer	1
chrX	53557196	53557217	15	39597407	39597407	1.05785e-05	6.57791e-06	nfe	eas	0.878785	hsa-let-7f-2-3p	THBS1	1	39597407	53557216	rare_both	6mer	1
chrX	53557196	53557217	15	41480840	41480840	1.05785e-05	3.15773e-06	nfe	nfe	0.878785	hsa-let-7f-2-3p	RTF1	1	41480840	53557216	rare_both	8mer	3
chrX	53557196	53557217	15	41480842	41480842	1.05785e-05	1.58122e-06	nfe	nfe	0.878785	hsa-let-7f-2-3p	RTF1	1	41480842	53557216	rare_both	8mer	3
chrX	53557196	53557217	15	41480844	41480844	1.05785e-05	1.59031e-06	nfe	amr	0.878785	hsa-let-7f-2-3p	RTF1	1	41480844	53557216	rare_both	8mer	3
chrX	53557196	53557217	15	44413667	44413667	1.05785e-05	2.86592e-06	nfe	nfe	0.878785	hsa-let-7f-2-3p	GOLM2	1	44413667	53557216	rare_both	6mer	1
chrX	53557196	53557217	15	44414010	44414010	1.05785e-05	1.31477e-05	nfe	afr	0.878785	hsa-let-7f-2-3p	GOLM2	1	44414010	53557216	rare_both	6mer	1
chrX	53557196	53557217	15	44526881	44526881	1.05785e-05	6.55256e-06	nfe	nfe	0.878785	hsa-let-7f-2-3p	CTDSPL2	1	44526881	53557216	rare_both	7mer-m8	2
chrX	53557196	53557217	15	44527123	44527123	1.05785e-05	4.58655e-05	nfe	afr	0.878785	hsa-let-7f-2-3p	CTDSPL2	1	44527123	53557216	rare_both	6mer	1
chrX	53557196	53557217	15	44527936	44527936	1.05785e-05	6.56987e-06	nfe	afr	0.878785	hsa-let-7f-2-3p	CTDSPL2	1	44527936	53557216	rare_both	6mer	1
chrX	53557196	53557217	15	44527940	44527940	1.05785e-05	6.57047e-06	nfe	amr	0.878785	hsa-let-7f-2-3p	CTDSPL2	1	44527940	53557216	rare_both	6mer	1
chrX	53557196	53557217	15	48991023	48991023	1.05785e-05	6.56797e-06	nfe	afr	0.878785	hsa-let-7f-2-3p	SECISBP2L	1	48991023	53557216	rare_both	6mer	1
chrX	53557196	53557217	15	50275925	50275925	1.05785e-05	6.56763e-06	nfe	afr	0.878785	hsa-let-7f-2-3p	GABPB1	1	50275925	53557216	rare_both	8mer	3
chrX	53557196	53557217	15	50703807	50703807	1.05785e-05	1.31339e-05	nfe	eas	0.878785	hsa-let-7f-2-3p	SPPL2A	1	50703807	53557216	rare_both	6mer	1
chrX	53557196	53557217	15	51911353	51911353	1.05785e-05	6.5634e-06	nfe	afr	0.878785	hsa-let-7f-2-3p	TMOD3	1	51911353	53557216	rare_both	6mer	1
chrX	53557196	53557217	15	52550717	52550717	1.05785e-05	6.55342e-06	nfe	nfe	0.878785	hsa-let-7f-2-3p	ARPP19	1	52550717	53557216	rare_both	6mer	1
chrX	53557196	53557217	15	55613810	55613810	1.05785e-05	2.11161e-05	nfe	eas	0.878785	hsa-let-7f-2-3p	PRTG	1	55613810	53557216	rare_both	7mer-A1	2
chrX	53557196	53557217	15	55614289	55614289	1.05785e-05	6.5741e-06	nfe	afr	0.878785	hsa-let-7f-2-3p	PRTG	1	55614289	53557216	rare_both	6mer	1
chrX	53557196	53557217	15	55614291	55614291	1.05785e-05	6.5741e-06	nfe	nfe	0.878785	hsa-let-7f-2-3p	PRTG	1	55614291	53557216	rare_both	6mer	1
chrX	53557196	53557217	15	59134693	59134693	1.05785e-05	2.62778e-05	nfe	nfe	0.878785	hsa-let-7f-2-3p	MYO1E	1	59134693	53557216	rare_both	7mer-A1	2
chrX	53557196	53557217	15	59136613	59136613	1.05785e-05	8.10587e-05	nfe	afr	0.878785	hsa-let-7f-2-3p	MYO1E	1	59136613	53557216	rare_both	7mer-m8	2
chrX	53557196	53557217	15	59136615	59136615	1.05785e-05	0.0275092	nfe	afr	0.878785	hsa-let-7f-2-3p	MYO1E	1	59136615	53557216	mixed	7mer-m8	2
chrX	53557196	53557217	15	60490375	60490375	1.05785e-05	6.57255e-06	nfe	nfe	0.878785	hsa-let-7f-2-3p	RORA	1	60490375	53557216	rare_both	7mer-m8	2
chrX	53557196	53557217	15	60490452	60490452	1.05785e-05	6.57177e-06	nfe	nfe	0.878785	hsa-let-7f-2-3p	RORA	1	60490452	53557216	rare_both	8mer	3
chrX	53557196	53557217	15	60490853	60490853	1.05785e-05	3.94027e-05	nfe	sas	0.878785	hsa-let-7f-2-3p	RORA	1	60490853	53557216	rare_both	6mer	1
chrX	53557196	53557217	15	63265966	63265966	1.05785e-05	0.00010475	nfe	afr	0.878785	hsa-let-7f-2-3p	RAB8B	1	63265966	53557216	rare_both	6mer	1
chrX	53557196	53557217	15	64683813	64683813	1.05785e-05	6.56728e-06	nfe	nfe	0.878785	hsa-let-7f-2-3p	ZNF609	1	64683813	53557216	rare_both	7mer-m8	2
chrX	53557196	53557217	15	64963573	64963573	1.05785e-05	9.86995e-06	nfe	eas	0.878785	hsa-let-7f-2-3p	SPG21	1	64963573	53557216	rare_both	7mer-A1	2
chrX	53557196	53557217	15	64963575	64963575	1.05785e-05	6.52636e-07	nfe	nfe	0.878785	hsa-let-7f-2-3p	SPG21	1	64963575	53557216	rare_both	7mer-A1	2
chrX	53557196	53557217	15	64963577	64963577	1.05785e-05	6.45715e-07	nfe	nfe	0.878785	hsa-let-7f-2-3p	SPG21	1	64963577	53557216	rare_both	7mer-A1	2
chrX	53557196	53557217	15	66491430	66491430	1.05785e-05	4.38543e-06	nfe	nfe	0.878785	hsa-let-7f-2-3p	MAP2K1	1	66491430	53557216	rare_both	7mer-A1	2
chrX	53557196	53557217	15	67526588	67526588	1.05785e-05	1.37455e-06	nfe	nfe	0.878785	hsa-let-7f-2-3p	C15orf61	1	67526588	53557216	rare_both	6mer	1
chrX	53557196	53557217	15	67528406	67528406	1.05785e-05	1.97042e-05	nfe	amr	0.878785	hsa-let-7f-2-3p	C15orf61	1	67528406	53557216	rare_both	7mer-m8	2
chrX	53557196	53557217	15	72589237	72589237	1.05785e-05	6.5716e-06	nfe	nfe	0.878785	hsa-let-7f-2-3p	ARIH1	1	72589237	53557216	rare_both	6mer	1
chrX	53557196	53557217	15	72591367	72591367	1.05785e-05	1.31403e-05	nfe	afr	0.878785	hsa-let-7f-2-3p	ARIH1	1	72591367	53557216	rare_both	7mer-m8	2
chrX	53557196	53557217	15	72593196	72593196	1.05785e-05	6.56927e-05	nfe	nfe	0.878785	hsa-let-7f-2-3p	ARIH1	1	72593196	53557216	rare_both	6mer	1
chrX	53557196	53557217	15	72596442	72596442	1.05785e-05	9.19806e-05	nfe	afr	0.878785	hsa-let-7f-2-3p	ARIH1	1	72596442	53557216	rare_both	7mer-A1	2
chrX	53557196	53557217	15	72596580	72596580	1.05785e-05	6.57073e-06	nfe	nfe	0.878785	hsa-let-7f-2-3p	ARIH1	1	72596580	53557216	rare_both	6mer	1
chrX	53557196	53557217	15	72596582	72596582	1.05785e-05	1.31394e-05	nfe	nfe	0.878785	hsa-let-7f-2-3p	ARIH1	1	72596582	53557216	rare_both	6mer	1
chrX	53557196	53557217	15	72597207	72597207	1.05785e-05	1.97918e-05	nfe	afr	0.878785	hsa-let-7f-2-3p	ARIH1	1	72597207	53557216	rare_both	6mer	1
chrX	53557196	53557217	15	77483146	77483146	1.05785e-05	7.23113e-05	nfe	nfe	0.878785	hsa-let-7f-2-3p	HMG20A	1	77483146	53557216	rare_both	6mer	1
chrX	53557196	53557217	15	77485502	77485502	1.05785e-05	4.58415e-05	nfe	afr	0.878785	hsa-let-7f-2-3p	HMG20A	1	77485502	53557216	rare_both	7mer-m8	2
chrX	53557196	53557217	15	78897162	78897162	1.05785e-05	9.9081e-06	nfe	nfe	0.878785	hsa-let-7f-2-3p	MORF4L1	1	78897162	53557216	rare_both	6mer	1
chrX	53557196	53557217	15	80594355	80594355	1.05785e-05	2.62347e-05	nfe	afr	0.878785	hsa-let-7f-2-3p	ARNT2	1	80594355	53557216	rare_both	7mer-A1	2
chrX	53557196	53557217	15	83017806	83017806	1.05785e-05	4.72813e-06	nfe	amr	0.878785	hsa-let-7f-2-3p	BTBD1	1	83017806	53557216	rare_both	6mer	1
chrX	53557196	53557217	15	85749166	85749166	1.05785e-05	6.56763e-06	nfe	afr	0.878785	hsa-let-7f-2-3p	AKAP13	1	85749166	53557216	rare_both	7mer-m8	2
chrX	53557196	53557217	15	96339418	96339418	1.05785e-05	6.56866e-06	nfe	.	0.878785	hsa-let-7f-2-3p	NR2F2	1	96339418	53557216	rare_both	6mer	1
chrX	53557196	53557217	15	99714064	99714064	1.05785e-05	6.56858e-06	nfe	nfe	0.878785	hsa-let-7f-2-3p	MEF2A	1	99714064	53557216	rare_both	6mer	1
chrX	53557196	53557217	15	99714677	99714677	1.05785e-05	6.57168e-06	nfe	nfe	0.878785	hsa-let-7f-2-3p	MEF2A	1	99714677	53557216	rare_both	7mer-m8	2
chrX	53557196	53557217	16	3222425	3222425	1.05785e-05	1.31361e-05	nfe	nfe	0.878785	hsa-let-7f-2-3p	ZNF200	1	3222425	53557216	rare_both	7mer-A1	2
chrX	53557196	53557217	16	3726693	3726693	1.05785e-05	4.27888e-06	nfe	nfe	0.878785	hsa-let-7f-2-3p	CREBBP	1	3726693	53557216	rare_both	6mer	1
chrX	53557196	53557217	16	3726695	3726695	1.05785e-05	8.56164e-06	nfe	eas	0.878785	hsa-let-7f-2-3p	CREBBP	1	3726695	53557216	rare_both	6mer	1
chrX	53557196	53557217	16	3726886	3726886	1.05785e-05	4.27994e-06	nfe	nfe	0.878785	hsa-let-7f-2-3p	CREBBP	1	3726886	53557216	rare_both	8mer	3
chrX	53557196	53557217	16	10532842	10532842	1.05785e-05	3.49344e-06	nfe	nfe	0.878785	hsa-let-7f-2-3p	EMP2	1	10532842	53557216	rare_both	6mer	1
chrX	53557196	53557217	16	10532844	10532844	1.05785e-05	3.37798e-06	nfe	nfe	0.878785	hsa-let-7f-2-3p	EMP2	1	10532844	53557216	rare_both	6mer	1
chrX	53557196	53557217	16	14262213	14262213	1.05785e-05	0.000183756	nfe	afr	0.878785	hsa-let-7f-2-3p	MRTFB	1	14262213	53557216	rare_both	6mer	1
chrX	53557196	53557217	16	18806941	18806941	1.05785e-05	1.97029e-05	nfe	nfe	0.878785	hsa-let-7f-2-3p	SMG1	1	18806941	53557216	rare_both	8mer	3
chrX	53557196	53557217	16	19859162	19859162	1.05785e-05	6.55188e-06	nfe	nfe	0.878785	hsa-let-7f-2-3p	GPRC5B	1	19859162	53557216	rare_both	6mer	1
chrX	53557196	53557217	16	20858141	20858141	1.05785e-05	6.54973e-06	nfe	nfe	0.878785	hsa-let-7f-2-3p	DCUN1D3	1	20858141	53557216	rare_both	7mer-A1	2
chrX	53557196	53557217	16	46956873	46956873	1.05785e-05	2.62755e-06	nfe	eas	0.878785	hsa-let-7f-2-3p	DNAJA2	1	46956873	53557216	rare_both	6mer	1
chrX	53557196	53557217	16	50036935	50036935	1.05785e-05	6.54982e-06	nfe	sas	0.878785	hsa-let-7f-2-3p	CNEP1R1	1	50036935	53557216	rare_both	6mer	1
chrX	53557196	53557217	16	50036937	50036937	1.05785e-05	2.61804e-05	nfe	sas	0.878785	hsa-let-7f-2-3p	CNEP1R1	1	50036937	53557216	rare_both	6mer	1
chrX	53557196	53557217	16	51136685	51136685	1.05785e-05	4.12103e-06	nfe	nfe	0.878785	hsa-let-7f-2-3p	SALL1	1	51136685	53557216	rare_both	7mer-m8	2
chrX	53557196	53557217	16	54283402	54283402	1.05785e-05	2.72578e-06	nfe	sas	0.878785	hsa-let-7f-2-3p	IRX3	1	54283402	53557216	rare_both	6mer	1
chrX	53557196	53557217	16	54283608	54283608	1.05785e-05	2.60596e-05	nfe	amr	0.878785	hsa-let-7f-2-3p	IRX3	1	54283608	53557216	rare_both	8mer	3
chrX	53557196	53557217	16	54283629	54283629	1.05785e-05	1.2295e-06	nfe	.	0.878785	hsa-let-7f-2-3p	IRX3	1	54283629	53557216	rare_both	6mer	1
chrX	53557196	53557217	16	55583423	55583423	1.05785e-05	0.000789413	nfe	nfe	0.878785	hsa-let-7f-2-3p	LPCAT2	1	55583423	53557216	rare_both	7mer-m8	2
chrX	53557196	53557217	16	56355066	56355066	1.05785e-05	2.97971e-05	nfe	nfe	0.878785	hsa-let-7f-2-3p	GNAO1	1	56355066	53557216	rare_both	8mer	3
chrX	53557196	53557217	16	56362797	56362797	1.05785e-05	6.89927e-07	nfe	afr	0.878785	hsa-let-7f-2-3p	AMFR	1	56362797	53557216	rare_both	7mer-m8	2
chrX	53557196	53557217	16	56943768	56943768	1.05785e-05	0.00587187	nfe	eas	0.878785	hsa-let-7f-2-3p	HERPUD1	1	56943768	53557216	rare_both	6mer	1
chrX	53557196	53557217	16	66721083	66721083	1.05785e-05	1.96356e-05	nfe	eas	0.878785	hsa-let-7f-2-3p	DYNC1LI2	1	66721083	53557216	rare_both	7mer-m8	2
chrX	53557196	53557217	16	66723676	66723676	1.05785e-05	6.42272e-07	nfe	nfe	0.878785	hsa-let-7f-2-3p	DYNC1LI2	1	66723676	53557216	rare_both	6mer	1
chrX	53557196	53557217	16	67638672	67638672	1.05785e-05	4.33621e-06	nfe	eas	0.878785	hsa-let-7f-2-3p	CTCF	1	67638672	53557216	rare_both	6mer	1
chrX	53557196	53557217	16	69328710	69328710	1.05785e-05	3.15388e-06	nfe	.	0.878785	hsa-let-7f-2-3p	PDF	1	69328710	53557216	rare_both	7mer-m8	2
chrX	53557196	53557217	16	69702201	69702201	1.05785e-05	3.27439e-05	nfe	nfe	0.878785	hsa-let-7f-2-3p	NFAT5	1	69702201	53557216	rare_both	8mer	3
chrX	53557196	53557217	16	74452785	74452785	1.05785e-05	1.00434e-06	nfe	nfe	0.878785	hsa-let-7f-2-3p	GLG1	1	74452785	53557216	rare_both	6mer	1
chrX	53557196	53557217	16	74453109	74453109	1.05785e-05	5.66836e-06	nfe	afr	0.878785	hsa-let-7f-2-3p	GLG1	1	74453109	53557216	rare_both	7mer-A1	2
chrX	53557196	53557217	16	86514331	86514331	1.05785e-05	6.57661e-06	nfe	afr	0.878785	hsa-let-7f-2-3p	FOXF1	1	86514331	53557216	rare_both	7mer-m8	2
chrX	53557196	53557217	16	86514820	86514820	1.05785e-05	6.60589e-06	nfe	nfe	0.878785	hsa-let-7f-2-3p	FOXF1	1	86514820	53557216	rare_both	6mer	1
chrX	53557196	53557217	17	2681979	2681979	1.05785e-05	1.71837e-06	nfe	nfe	0.878785	hsa-let-7f-2-3p	PAFAH1B1	1	2681979	53557216	rare_both	6mer	1
chrX	53557196	53557217	17	2683188	2683188	1.05785e-05	4.59897e-05	nfe	nfe	0.878785	hsa-let-7f-2-3p	PAFAH1B1	1	2683188	53557216	rare_both	6mer	1
chrX	53557196	53557217	17	3807957	3807957	1.05785e-05	1.31373e-05	nfe	amr	0.878785	hsa-let-7f-2-3p	NCBP3	1	3807957	53557216	rare_both	6mer	1
chrX	53557196	53557217	17	3807959	3807959	1.05785e-05	6.56935e-06	nfe	nfe	0.878785	hsa-let-7f-2-3p	NCBP3	1	3807959	53557216	rare_both	6mer	1
chrX	53557196	53557217	17	5174927	5174927	1.05785e-05	5.24208e-06	nfe	nfe	0.878785	hsa-let-7f-2-3p	USP6	1	5174927	53557216	rare_both	6mer	1
chrX	53557196	53557217	17	6644435	6644435	1.05785e-05	6.45505e-06	nfe	nfe	0.878785	hsa-let-7f-2-3p	MED31	1	6644435	53557216	rare_both	6mer	1
chrX	53557196	53557217	17	12143506	12143506	1.05785e-05	8.63118e-06	nfe	nfe	0.878785	hsa-let-7f-2-3p	MAP2K4	1	12143506	53557216	rare_both	6mer	1
chrX	53557196	53557217	17	15229894	15229894	1.05785e-05	6.54853e-06	nfe	nfe	0.878785	hsa-let-7f-2-3p	PMP22	1	15229894	53557216	rare_both	6mer	1
chrX	53557196	53557217	17	15230759	15230759	1.05785e-05	2.85077e-06	nfe	sas	0.878785	hsa-let-7f-2-3p	PMP22	1	15230759	53557216	rare_both	6mer	1
chrX	53557196	53557217	17	17811238	17811238	1.05785e-05	2.93656e-06	nfe	sas	0.878785	hsa-let-7f-2-3p	RAI1	1	17811238	53557216	rare_both	6mer	1
chrX	53557196	53557217	17	28195459	28195459	1.05785e-05	2.6235e-05	nfe	sas	0.878785	hsa-let-7f-2-3p	NLK	1	28195459	53557216	rare_both	8mer	3
chrX	53557196	53557217	17	28955861	28955861	1.05785e-05	7.61607e-07	nfe	.	0.878785	hsa-let-7f-2-3p	SEZ6	1	28955861	53557216	rare_both	7mer-m8	2
chrX	53557196	53557217	17	29546116	29546116	1.05785e-05	6.57212e-06	nfe	sas	0.878785	hsa-let-7f-2-3p	TAOK1	1	29546116	53557216	rare_both	6mer	1
chrX	53557196	53557217	17	29550547	29550547	1.05785e-05	1.31396e-05	nfe	afr	0.878785	hsa-let-7f-2-3p	TAOK1	1	29550547	53557216	rare_both	7mer-A1	2
chrX	53557196	53557217	17	29550554	29550554	1.05785e-05	6.56858e-06	nfe	afr	0.878785	hsa-let-7f-2-3p	TAOK1	1	29550554	53557216	rare_both	6mer	1
chrX	53557196	53557217	17	29574471	29574471	1.05785e-05	1.67692e-06	nfe	nfe	0.878785	hsa-let-7f-2-3p	GIT1	1	29574471	53557216	rare_both	7mer-m8	2
chrX	53557196	53557217	17	30467024	30467024	1.05785e-05	6.55196e-06	nfe	nfe	0.878785	hsa-let-7f-2-3p	CPD	1	30467024	53557216	rare_both	7mer-A1	2
chrX	53557196	53557217	17	30894937	30894937	1.05785e-05	6.62832e-07	nfe	nfe	0.878785	hsa-let-7f-2-3p	ATAD5	1	30894937	53557216	rare_both	7mer-A1	2
chrX	53557196	53557217	17	30894939	30894939	1.05785e-05	2.6904e-06	nfe	nfe	0.878785	hsa-let-7f-2-3p	ATAD5	1	30894939	53557216	rare_both	7mer-A1	2
chrX	53557196	53557217	17	31317698	31317698	1.05785e-05	6.57013e-06	nfe	nfe	0.878785	hsa-let-7f-2-3p	EVI2A	1	31317698	53557216	rare_both	6mer	1
chrX	53557196	53557217	17	31377422	31377422	1.05785e-05	4.28611e-06	nfe	eas	0.878785	hsa-let-7f-2-3p	NF1	1	31377422	53557216	rare_both	6mer	1
chrX	53557196	53557217	17	40136849	40136849	1.05785e-05	6.56228e-06	nfe	.	0.878785	hsa-let-7f-2-3p	MSL1	1	40136849	53557216	rare_both	6mer	1
chrX	53557196	53557217	17	40280961	40280961	1.05785e-05	7.85844e-05	nfe	nfe	0.878785	hsa-let-7f-2-3p	WIPF2	1	40280961	53557216	rare_both	6mer	1
chrX	53557196	53557217	17	41690921	41690921	1.05785e-05	7.0718e-07	nfe	nfe	0.878785	hsa-let-7f-2-3p	EIF1	1	41690921	53557216	rare_both	6mer	1
chrX	53557196	53557217	17	43210179	43210179	1.05785e-05	2.81761e-06	nfe	sas	0.878785	hsa-let-7f-2-3p	NBR1	1	43210179	53557216	rare_both	8mer	3
chrX	53557196	53557217	17	43210183	43210183	1.05785e-05	2.88576e-06	nfe	nfe	0.878785	hsa-let-7f-2-3p	NBR1	1	43210183	53557216	rare_both	8mer	3
chrX	53557196	53557217	17	47119271	47119271	1.05785e-05	6.57073e-06	nfe	nfe	0.878785	hsa-let-7f-2-3p	CDC27	1	47119271	53557216	rare_both	6mer	1
chrX	53557196	53557217	17	47120782	47120782	1.05785e-05	0.000188173	nfe	nfe	0.878785	hsa-let-7f-2-3p	CDC27	1	47120782	53557216	rare_both	7mer-m8	2
chrX	53557196	53557217	17	47120867	47120867	1.05785e-05	4.44126e-06	nfe	afr	0.878785	hsa-let-7f-2-3p	CDC27	1	47120867	53557216	rare_both	7mer-m8	2
chrX	53557196	53557217	17	47120869	47120869	1.05785e-05	1.74307e-06	nfe	eas	0.878785	hsa-let-7f-2-3p	CDC27	1	47120869	53557216	rare_both	7mer-m8	2
chrX	53557196	53557217	17	47120871	47120871	1.05785e-05	8.51457e-07	nfe	.	0.878785	hsa-let-7f-2-3p	CDC27	1	47120871	53557216	rare_both	7mer-m8	2
chrX	53557196	53557217	17	47928720	47928720	1.05785e-05	1.96412e-05	nfe	nfe	0.878785	hsa-let-7f-2-3p	SP2	1	47928720	53557216	rare_both	6mer	1
chrX	53557196	53557217	17	50184166	50184166	1.05785e-05	4.55685e-06	nfe	afr	0.878785	hsa-let-7f-2-3p	COL1A1	1	50184166	53557216	rare_both	6mer	1
chrX	53557196	53557217	17	50755046	50755046	1.05785e-05	6.57194e-06	nfe	nfe	0.878785	hsa-let-7f-2-3p	LUC7L3	1	50755046	53557216	rare_both	6mer	1
chrX	53557196	53557217	17	50755048	50755048	1.05785e-05	6.57065e-06	nfe	nfe	0.878785	hsa-let-7f-2-3p	LUC7L3	1	50755048	53557216	rare_both	6mer	1
chrX	53557196	53557217	17	50963471	50963471	1.05785e-05	6.56832e-06	nfe	nfe	0.878785	hsa-let-7f-2-3p	SPAG9	1	50963471	53557216	rare_both	7mer-m8	2
chrX	53557196	53557217	17	50963774	50963774	1.05785e-05	6.56909e-06	nfe	nfe	0.878785	hsa-let-7f-2-3p	SPAG9	1	50963774	53557216	rare_both	7mer-A1	2
chrX	53557196	53557217	17	55392650	55392650	1.05785e-05	6.55008e-06	nfe	afr	0.878785	hsa-let-7f-2-3p	MMD	1	55392650	53557216	rare_both	7mer-m8	2
chrX	53557196	53557217	17	55392745	55392745	1.05785e-05	3.27418e-05	nfe	afr	0.878785	hsa-let-7f-2-3p	MMD	1	55392745	53557216	rare_both	6mer	1
chrX	53557196	53557217	17	55777224	55777224	1.05785e-05	1.01486e-06	nfe	sas	0.878785	hsa-let-7f-2-3p	PCTP	1	55777224	53557216	rare_both	6mer	1
chrX	53557196	53557217	17	58089403	58089403	1.05785e-05	1.57503e-06	nfe	nfe	0.878785	hsa-let-7f-2-3p	DYNLL2	1	58089403	53557216	rare_both	7mer-m8	2
chrX	53557196	53557217	17	58089405	58089405	1.05785e-05	3.18451e-06	nfe	sas	0.878785	hsa-let-7f-2-3p	DYNLL2	1	58089405	53557216	rare_both	7mer-m8	2
chrX	53557196	53557217	17	58089407	58089407	1.05785e-05	1.5995e-06	nfe	nfe	0.878785	hsa-let-7f-2-3p	DYNLL2	1	58089407	53557216	rare_both	7mer-m8	2
chrX	53557196	53557217	17	63432592	63432592	1.05785e-05	6.56651e-06	nfe	afr	0.878785	hsa-let-7f-2-3p	CYB561	1	63432592	53557216	rare_both	7mer-A1	2
chrX	53557196	53557217	17	63432594	63432594	1.05785e-05	1.31458e-05	nfe	amr	0.878785	hsa-let-7f-2-3p	CYB561	1	63432594	53557216	rare_both	7mer-A1	2
chrX	53557196	53557217	17	63589447	63589447	1.05785e-05	2.10938e-06	nfe	sas	0.878785	hsa-let-7f-2-3p	DCAF7	1	63589447	53557216	rare_both	6mer	1
chrX	53557196	53557217	17	63589449	63589449	1.05785e-05	2.14383e-06	nfe	nfe	0.878785	hsa-let-7f-2-3p	DCAF7	1	63589449	53557216	rare_both	6mer	1
chrX	53557196	53557217	17	65013707	65013707	1.05785e-05	1.43946e-05	nfe	afr	0.878785	hsa-let-7f-2-3p	GNA13	1	65013707	53557216	rare_both	6mer	1
chrX	53557196	53557217	17	65528896	65528896	1.05785e-05	8.27235e-06	nfe	eas	0.878785	hsa-let-7f-2-3p	AXIN2	1	65528896	53557216	rare_both	7mer-m8	2
chrX	53557196	53557217	17	65529640	65529640	1.05785e-05	4.54771e-06	nfe	nfe	0.878785	hsa-let-7f-2-3p	AXIN2	1	65529640	53557216	rare_both	7mer-A1	2
chrX	53557196	53557217	17	72125736	72125736	1.05785e-05	2.20519e-05	nfe	afr	0.878785	hsa-let-7f-2-3p	SOX9	1	72125736	53557216	rare_both	6mer	1
chrX	53557196	53557217	17	72126378	72126378	1.05785e-05	4.70699e-06	nfe	nfe	0.878785	hsa-let-7f-2-3p	SOX9	1	72126378	53557216	rare_both	6mer	1
chrX	53557196	53557217	18	3498295	3498295	1.05785e-05	1.97078e-05	nfe	nfe	0.878785	hsa-let-7f-2-3p	DLGAP1	1	3498295	53557216	rare_both	6mer	1
chrX	53557196	53557217	18	9954409	9954409	1.05785e-05	5.62556e-06	nfe	afr	0.878785	hsa-let-7f-2-3p	VAPA	1	9954409	53557216	rare_both	6mer	1
chrX	53557196	53557217	18	11852310	11852310	1.05785e-05	1.62088e-06	nfe	nfe	0.878785	hsa-let-7f-2-3p	CHMP1B	1	11852310	53557216	rare_both	8mer	3
chrX	53557196	53557217	18	12673134	12673134	1.05785e-05	8.90293e-07	nfe	amr	0.878785	hsa-let-7f-2-3p	CEP76	1	12673134	53557216	rare_both	6mer	1
chrX	53557196	53557217	18	12673136	12673136	1.05785e-05	2.65151e-06	nfe	nfe	0.878785	hsa-let-7f-2-3p	CEP76	1	12673136	53557216	rare_both	6mer	1
chrX	53557196	53557217	18	12673237	12673237	1.05785e-05	1.67945e-05	nfe	afr	0.878785	hsa-let-7f-2-3p	CEP76	1	12673237	53557216	rare_both	6mer	1
chrX	53557196	53557217	18	25062621	25062621	1.05785e-05	6.95859e-07	nfe	nfe	0.878785	hsa-let-7f-2-3p	ZNF521	1	25062621	53557216	rare_both	6mer	1
chrX	53557196	53557217	18	25062625	25062625	1.05785e-05	1.36738e-06	nfe	nfe	0.878785	hsa-let-7f-2-3p	ZNF521	1	25062625	53557216	rare_both	6mer	1
chrX	53557196	53557217	18	35993069	35993069	1.05785e-05	8.57041e-07	nfe	sas	0.878785	hsa-let-7f-2-3p	RPRD1A	1	35993069	53557216	rare_both	6mer	1
chrX	53557196	53557217	18	36108952	36108952	1.05785e-05	6.56909e-06	nfe	eas	0.878785	hsa-let-7f-2-3p	SLC39A6	1	36108952	53557216	rare_both	6mer	1
chrX	53557196	53557217	18	51078806	51078806	1.05785e-05	1.29181e-05	nfe	eas	0.878785	hsa-let-7f-2-3p	SMAD4	1	51078806	53557216	rare_both	6mer	1
chrX	53557196	53557217	18	51082593	51082593	1.05785e-05	4.34802e-06	nfe	nfe	0.878785	hsa-let-7f-2-3p	SMAD4	1	51082593	53557216	rare_both	6mer	1
chrX	53557196	53557217	18	57028284	57028284	1.05785e-05	6.56953e-06	nfe	afr	0.878785	hsa-let-7f-2-3p	WDR7	1	57028284	53557216	rare_both	6mer	1
chrX	53557196	53557217	18	57029573	57029573	1.05785e-05	6.57626e-06	nfe	nfe	0.878785	hsa-let-7f-2-3p	WDR7	1	57029573	53557216	rare_both	6mer	1
chrX	53557196	53557217	18	59158774	59158774	1.05785e-05	8.89995e-07	nfe	nfe	0.878785	hsa-let-7f-2-3p	SEC11C	1	59158774	53557216	rare_both	7mer-m8	2
chrX	53557196	53557217	18	61808141	61808141	1.05785e-05	6.56797e-06	nfe	sas	0.878785	hsa-let-7f-2-3p	RNF152	1	61808141	53557216	rare_both	6mer	1
chrX	53557196	53557217	18	61812542	61812542	1.05785e-05	6.56392e-06	nfe	eas	0.878785	hsa-let-7f-2-3p	RNF152	1	61812542	53557216	rare_both	6mer	1
chrX	53557196	53557217	18	62980328	62980328	1.05785e-05	1.96477e-05	nfe	nfe	0.878785	hsa-let-7f-2-3p	PHLPP1	1	62980328	53557216	rare_both	7mer-A1	2
chrX	53557196	53557217	18	65885040	65885040	1.05785e-05	6.56927e-06	nfe	nfe	0.878785	hsa-let-7f-2-3p	CDH7	1	65885040	53557216	rare_both	6mer	1
chrX	53557196	53557217	18	65885044	65885044	1.05785e-05	5.25755e-05	nfe	nfe	0.878785	hsa-let-7f-2-3p	CDH7	1	65885044	53557216	rare_both	6mer	1
chrX	53557196	53557217	18	65887228	65887228	1.05785e-05	1.31439e-05	nfe	nfe	0.878785	hsa-let-7f-2-3p	CDH7	1	65887228	53557216	rare_both	6mer	1
chrX	53557196	53557217	18	65888231	65888231	1.05785e-05	7.22933e-05	nfe	afr	0.878785	hsa-let-7f-2-3p	CDH7	1	65888231	53557216	rare_both	6mer	1
chrX	53557196	53557217	18	70329531	70329531	1.05785e-05	5.98408e-06	nfe	amr	0.878785	hsa-let-7f-2-3p	SOCS6	1	70329531	53557216	rare_both	6mer	1
chrX	53557196	53557217	18	76969713	76969713	1.05785e-05	1.96567e-05	nfe	nfe	0.878785	hsa-let-7f-2-3p	ZNF236	1	76969713	53557216	rare_both	6mer	1
chrX	53557196	53557217	19	1609337	1609337	1.05785e-05	2.58786e-05	nfe	eas	0.878785	hsa-let-7f-2-3p	TCF3	1	1609337	53557216	rare_both	7mer-m8	2
chrX	53557196	53557217	19	11061926	11061926	1.05785e-05	1.36308e-05	nfe	nfe	0.878785	hsa-let-7f-2-3p	SMARCA4	1	11061926	53557216	rare_both	7mer-m8	2
chrX	53557196	53557217	19	12189174	12189174	1.05785e-05	6.5697e-06	nfe	nfe	0.878785	hsa-let-7f-2-3p	ZNF136	1	12189174	53557216	rare_both	6mer	1
chrX	53557196	53557217	19	14515006	14515006	1.05785e-05	6.55531e-06	nfe	amr	0.878785	hsa-let-7f-2-3p	DNAJB1	1	14515006	53557216	rare_both	7mer-A1	2
chrX	53557196	53557217	19	16549887	16549887	1.05785e-05	6.56987e-06	nfe	afr	0.878785	hsa-let-7f-2-3p	SLC35E1	1	16549887	53557216	rare_both	6mer	1
chrX	53557196	53557217	19	34227643	34227643	1.05785e-05	2.9723e-05	nfe	nfe	0.878785	hsa-let-7f-2-3p	LSM14A	1	34227643	53557216	rare_both	7mer-A1	2
chrX	53557196	53557217	19	34354923	34354923	1.05785e-05	6.55093e-06	nfe	.	0.878785	hsa-let-7f-2-3p	GARRE1	1	34354923	53557216	rare_both	6mer	1
chrX	53557196	53557217	19	37147964	37147964	1.05785e-05	6.56866e-06	nfe	sas	0.878785	hsa-let-7f-2-3p	ZNF585A	1	37147964	53557216	rare_both	6mer	1
chrX	53557196	53557217	19	37149361	37149361	1.05785e-05	6.56883e-06	nfe	nfe	0.878785	hsa-let-7f-2-3p	ZNF585A	1	37149361	53557216	rare_both	6mer	1
chrX	53557196	53557217	19	37151513	37151513	1.05785e-05	7.28702e-07	nfe	amr	0.878785	hsa-let-7f-2-3p	ZNF585A	1	37151513	53557216	rare_both	6mer	1
chrX	53557196	53557217	19	39433246	39433246	1.05785e-05	3.7247e-06	nfe	nfe	0.878785	hsa-let-7f-2-3p	RPS16	1	39433246	53557216	rare_both	6mer	1
chrX	53557196	53557217	19	39433248	39433248	1.05785e-05	6.20699e-07	nfe	afr	0.878785	hsa-let-7f-2-3p	RPS16	1	39433248	53557216	rare_both	6mer	1
chrX	53557196	53557217	19	47064344	47064344	1.05785e-05	2.62055e-05	nfe	nfe	0.878785	hsa-let-7f-2-3p	ZC3H4	1	47064344	53557216	rare_both	6mer	1
chrX	53557196	53557217	19	47066171	47066171	1.05785e-05	3.73773e-06	nfe	sas	0.878785	hsa-let-7f-2-3p	ZC3H4	1	47066171	53557216	rare_both	6mer	1
chrX	53557196	53557217	19	47066173	47066173	1.05785e-05	1.85139e-06	nfe	sas	0.878785	hsa-let-7f-2-3p	ZC3H4	1	47066173	53557216	rare_both	6mer	1
chrX	53557196	53557217	19	49015904	49015904	1.05785e-05	1.85872e-06	nfe	nfe	0.878785	hsa-let-7f-2-3p	RUVBL2	1	49015904	53557216	rare_both	7mer-m8	2
chrX	53557196	53557217	19	49015906	49015906	1.05785e-05	6.1957e-07	nfe	nfe	0.878785	hsa-let-7f-2-3p	RUVBL2	1	49015906	53557216	rare_both	7mer-m8	2
chrX	53557196	53557217	19	57217227	57217227	1.05785e-05	6.56858e-06	nfe	sas	0.878785	hsa-let-7f-2-3p	ZNF264	1	57217227	53557216	rare_both	7mer-m8	2
chrX	53557196	53557217	19	57222535	57222535	1.05785e-05	0.000150819	nfe	afr	0.878785	hsa-let-7f-2-3p	ZNF264	1	57222535	53557216	rare_both	6mer	1
chrX	53557196	53557217	19	57222539	57222539	1.05785e-05	0.000193739	nfe	nfe	0.878785	hsa-let-7f-2-3p	ZNF264	1	57222539	53557216	rare_both	6mer	1
chrX	53557196	53557217	1	1752219	1752219	1.05785e-05	6.54913e-06	nfe	.	0.878785	hsa-let-7f-2-3p	NADK	1	1752219	53557216	rare_both	7mer-m8	2
chrX	53557196	53557217	1	2308068	2308068	1.05785e-05	6.56185e-06	nfe	eas	0.878785	hsa-let-7f-2-3p	SKI	1	2308068	53557216	rare_both	6mer	1
chrX	53557196	53557217	1	2308420	2308420	1.05785e-05	6.57013e-06	nfe	nfe	0.878785	hsa-let-7f-2-3p	SKI	1	2308420	53557216	rare_both	6mer	1
chrX	53557196	53557217	1	2309490	2309490	1.05785e-05	1.31444e-05	nfe	nfe	0.878785	hsa-let-7f-2-3p	SKI	1	2309490	53557216	rare_both	6mer	1
chrX	53557196	53557217	1	2309492	2309492	1.05785e-05	1.31435e-05	nfe	afr	0.878785	hsa-let-7f-2-3p	SKI	1	2309492	53557216	rare_both	6mer	1
chrX	53557196	53557217	1	7842914	7842914	1.05785e-05	2.0444e-06	nfe	nfe	0.878785	hsa-let-7f-2-3p	PER3	1	7842914	53557216	rare_both	6mer	1
chrX	53557196	53557217	1	9729085	9729085	1.05785e-05	6.57108e-06	nfe	nfe	0.878785	hsa-let-7f-2-3p	CLSTN1	1	9729085	53557216	rare_both	6mer	1
chrX	53557196	53557217	1	11107349	11107349	1.05785e-05	6.53703e-07	nfe	nfe	0.878785	hsa-let-7f-2-3p	MTOR	1	11107349	53557216	rare_both	7mer-m8	2
chrX	53557196	53557217	1	11107351	11107351	1.05785e-05	6.50738e-07	nfe	nfe	0.878785	hsa-let-7f-2-3p	MTOR	1	11107351	53557216	rare_both	7mer-m8	2
chrX	53557196	53557217	1	12509320	12509320	1.05785e-05	2.94754e-06	nfe	nfe	0.878785	hsa-let-7f-2-3p	VPS13D	1	12509320	53557216	rare_both	6mer	1
chrX	53557196	53557217	1	23970914	23970914	1.05785e-05	1.61135e-06	nfe	nfe	0.878785	hsa-let-7f-2-3p	SRSF10	1	23970914	53557216	rare_both	7mer-m8	2
chrX	53557196	53557217	1	24841262	24841262	1.05785e-05	1.07151e-05	nfe	nfe	0.878785	hsa-let-7f-2-3p	CLIC4	1	24841262	53557216	rare_both	7mer-A1	2
chrX	53557196	53557217	1	24842415	24842415	1.05785e-05	7.22809e-05	nfe	afr	0.878785	hsa-let-7f-2-3p	CLIC4	1	24842415	53557216	rare_both	7mer-A1	2
chrX	53557196	53557217	1	25900899	25900899	1.05785e-05	6.39964e-07	nfe	nfe	0.878785	hsa-let-7f-2-3p	STMN1	1	25900899	53557216	rare_both	8mer	3
chrX	53557196	53557217	1	26122995	26122995	1.05785e-05	2.58692e-05	nfe	nfe	0.878785	hsa-let-7f-2-3p	PDIK1L	1	26122995	53557216	rare_both	6mer	1
chrX	53557196	53557217	1	28500304	28500304	1.05785e-05	6.57281e-06	nfe	afr	0.878785	hsa-let-7f-2-3p	PHACTR4	1	28500304	53557216	rare_both	6mer	1
chrX	53557196	53557217	1	30932965	30932965	1.05785e-05	2.53231e-06	nfe	eas	0.878785	hsa-let-7f-2-3p	PUM1	1	30932965	53557216	rare_both	7mer-A1	2
chrX	53557196	53557217	1	32602514	32602514	1.05785e-05	6.57134e-06	nfe	afr	0.878785	hsa-let-7f-2-3p	ZBTB8A	1	32602514	53557216	rare_both	7mer-m8	2
chrX	53557196	53557217	1	38864276	38864276	1.05785e-05	4.38777e-06	nfe	sas	0.878785	hsa-let-7f-2-3p	MYCBP	1	38864276	53557216	rare_both	7mer-m8	2
chrX	53557196	53557217	1	38864610	38864610	1.05785e-05	4.14234e-05	nfe	afr	0.878785	hsa-let-7f-2-3p	MYCBP	1	38864610	53557216	rare_both	7mer-A1	2
chrX	53557196	53557217	1	38864612	38864612	1.05785e-05	6.52774e-07	nfe	sas	0.878785	hsa-let-7f-2-3p	MYCBP	1	38864612	53557216	rare_both	7mer-A1	2
chrX	53557196	53557217	1	39004400	39004400	1.05785e-05	2.29827e-06	nfe	sas	0.878785	hsa-let-7f-2-3p	AKIRIN1	1	39004400	53557216	rare_both	6mer	1
chrX	53557196	53557217	1	39004402	39004402	1.05785e-05	6.88873e-06	nfe	nfe	0.878785	hsa-let-7f-2-3p	AKIRIN1	1	39004402	53557216	rare_both	6mer	1
chrX	53557196	53557217	1	39679336	39679336	1.05785e-05	5.25569e-05	nfe	afr	0.878785	hsa-let-7f-2-3p	HPCAL4	1	39679336	53557216	rare_both	7mer-m8	2
chrX	53557196	53557217	1	39681399	39681399	1.05785e-05	9.19673e-05	nfe	afr	0.878785	hsa-let-7f-2-3p	HPCAL4	1	39681399	53557216	rare_both	6mer	1
chrX	53557196	53557217	1	39681403	39681403	1.05785e-05	6.57091e-06	nfe	nfe	0.878785	hsa-let-7f-2-3p	HPCAL4	1	39681403	53557216	rare_both	6mer	1
chrX	53557196	53557217	1	40240578	40240578	1.05785e-05	6.15105e-06	nfe	mid	0.878785	hsa-let-7f-2-3p	RLF	1	40240578	53557216	rare_both	6mer	1
chrX	53557196	53557217	1	40292957	40292957	1.05785e-05	2.9007e-06	nfe	eas	0.878785	hsa-let-7f-2-3p	ZMPSTE24	1	40292957	53557216	rare_both	6mer	1
chrX	53557196	53557217	1	40292961	40292961	1.05785e-05	8.79936e-06	nfe	nfe	0.878785	hsa-let-7f-2-3p	ZMPSTE24	1	40292961	53557216	rare_both	6mer	1
chrX	53557196	53557217	1	40293296	40293296	1.05785e-05	6.56754e-06	nfe	nfe	0.878785	hsa-let-7f-2-3p	ZMPSTE24	1	40293296	53557216	rare_both	7mer-A1	2
chrX	53557196	53557217	1	42416728	42416728	1.05785e-05	1.3137e-05	nfe	afr	0.878785	hsa-let-7f-2-3p	RIMKLA	1	42416728	53557216	rare_both	6mer	1
chrX	53557196	53557217	1	42419722	42419722	1.05785e-05	6.56849e-06	nfe	sas	0.878785	hsa-let-7f-2-3p	RIMKLA	1	42419722	53557216	rare_both	6mer	1
chrX	53557196	53557217	1	46675841	46675841	1.05785e-05	6.56892e-06	nfe	nfe	0.878785	hsa-let-7f-2-3p	EFCAB14	1	46675841	53557216	rare_both	6mer	1
chrX	53557196	53557217	1	51908199	51908199	1.05785e-05	6.57229e-06	nfe	eas	0.878785	hsa-let-7f-2-3p	RAB3B	1	51908199	53557216	rare_both	7mer-m8	2
chrX	53557196	53557217	1	53226995	53226995	1.05785e-05	1.02678e-06	nfe	amr	0.878785	hsa-let-7f-2-3p	MAGOH	1	53226995	53557216	rare_both	6mer	1
chrX	53557196	53557217	1	53245538	53245538	1.05785e-05	6.56789e-06	nfe	afr	0.878785	hsa-let-7f-2-3p	LRP8	1	53245538	53557216	rare_both	7mer-A1	2
chrX	53557196	53557217	1	53246810	53246810	1.05785e-05	0.000117013	nfe	sas	0.878785	hsa-let-7f-2-3p	LRP8	1	53246810	53557216	rare_both	6mer	1
chrX	53557196	53557217	1	54225608	54225608	1.05785e-05	2.42964e-05	nfe	afr	0.878785	hsa-let-7f-2-3p	SSBP3	1	54225608	53557216	rare_both	6mer	1
chrX	53557196	53557217	1	62451649	62451649	1.05785e-05	6.55076e-06	nfe	amr	0.878785	hsa-let-7f-2-3p	USP1	1	62451649	53557216	rare_both	7mer-m8	2
chrX	53557196	53557217	1	62451737	62451737	1.05785e-05	1.31039e-05	nfe	amr	0.878785	hsa-let-7f-2-3p	USP1	1	62451737	53557216	rare_both	6mer	1
chrX	53557196	53557217	1	65232034	65232034	1.05785e-05	1.31377e-05	nfe	nfe	0.878785	hsa-let-7f-2-3p	AK4	1	65232034	53557216	rare_both	7mer-m8	2
chrX	53557196	53557217	1	70250900	70250900	1.05785e-05	9.40566e-07	nfe	sas	0.878785	hsa-let-7f-2-3p	SRSF11	1	70250900	53557216	rare_both	6mer	1
chrX	53557196	53557217	1	77948460	77948460	1.05785e-05	8.53691e-07	nfe	sas	0.878785	hsa-let-7f-2-3p	FUBP1	1	77948460	53557216	rare_both	6mer	1
chrX	53557196	53557217	1	78642333	78642333	1.05785e-05	1.49486e-05	nfe	nfe	0.878785	hsa-let-7f-2-3p	IFI44L	1	78642333	53557216	rare_both	7mer-m8	2
chrX	53557196	53557217	1	84236501	84236501	1.05785e-05	6.55119e-06	nfe	nfe	0.878785	hsa-let-7f-2-3p	PRKACB	1	84236501	53557216	rare_both	6mer	1
chrX	53557196	53557217	1	91680980	91680980	1.05785e-05	2.20185e-06	nfe	sas	0.878785	hsa-let-7f-2-3p	TGFBR3	1	91680980	53557216	rare_both	7mer-m8	2
chrX	53557196	53557217	1	91680982	91680982	1.05785e-05	2.2018e-06	nfe	sas	0.878785	hsa-let-7f-2-3p	TGFBR3	1	91680982	53557216	rare_both	7mer-m8	2
chrX	53557196	53557217	1	91681713	91681713	1.05785e-05	2.30045e-06	nfe	sas	0.878785	hsa-let-7f-2-3p	TGFBR3	1	91681713	53557216	rare_both	6mer	1
chrX	53557196	53557217	1	91681715	91681715	1.05785e-05	2.30343e-06	nfe	afr	0.878785	hsa-let-7f-2-3p	TGFBR3	1	91681715	53557216	rare_both	6mer	1
chrX	53557196	53557217	1	92397011	92397011	1.05785e-05	1.97153e-05	nfe	amr	0.878785	hsa-let-7f-2-3p	RPAP2	1	92397011	53557216	rare_both	6mer	1
chrX	53557196	53557217	1	98760335	98760335	1.05785e-05	7.17027e-06	nfe	nfe	0.878785	hsa-let-7f-2-3p	SNX7	1	98760335	53557216	rare_both	6mer	1
chrX	53557196	53557217	1	108700542	108700542	1.05785e-05	6.53065e-06	nfe	nfe	0.878785	hsa-let-7f-2-3p	PRPF38B	1	108700542	53557216	rare_both	7mer-m8	2
chrX	53557196	53557217	1	108970284	108970284	1.05785e-05	6.54999e-06	nfe	afr	0.878785	hsa-let-7f-2-3p	WDR47	1	108970284	53557216	rare_both	6mer	1
chrX	53557196	53557217	1	111184502	111184502	1.05785e-05	2.19124e-06	nfe	nfe	0.878785	hsa-let-7f-2-3p	CEPT1	1	111184502	53557216	rare_both	6mer	1
chrX	53557196	53557217	1	111184506	111184506	1.05785e-05	4.45547e-06	nfe	sas	0.878785	hsa-let-7f-2-3p	CEPT1	1	111184506	53557216	rare_both	6mer	1
chrX	53557196	53557217	1	111713398	111713398	1.05785e-05	6.56996e-06	nfe	afr	0.878785	hsa-let-7f-2-3p	RAP1A	1	111713398	53557216	rare_both	7mer-m8	2
chrX	53557196	53557217	1	115048207	115048207	1.05785e-05	6.65221e-06	nfe	sas	0.878785	hsa-let-7f-2-3p	TSPAN2	1	115048207	53557216	rare_both	6mer	1
chrX	53557196	53557217	1	115048230	115048230	1.05785e-05	6.66649e-06	nfe	nfe	0.878785	hsa-let-7f-2-3p	TSPAN2	1	115048230	53557216	rare_both	6mer	1
chrX	53557196	53557217	1	115048234	115048234	1.05785e-05	6.66729e-06	nfe	nfe	0.878785	hsa-let-7f-2-3p	TSPAN2	1	115048234	53557216	rare_both	6mer	1
chrX	53557196	53557217	1	117526952	117526952	1.05785e-05	6.89313e-06	nfe	eas	0.878785	hsa-let-7f-2-3p	MAN1A2	1	117526952	53557216	rare_both	6mer	1
chrX	53557196	53557217	1	117527490	117527490	1.05785e-05	6.57782e-06	nfe	nfe	0.878785	hsa-let-7f-2-3p	MAN1A2	1	117527490	53557216	rare_both	7mer-m8	2
chrX	53557196	53557217	1	119911621	119911621	1.05785e-05	4.30319e-06	nfe	nfe	0.878785	hsa-let-7f-2-3p	NOTCH2	1	119911621	53557216	rare_both	6mer	1
chrX	53557196	53557217	1	119912687	119912687	1.05785e-05	0.147923	nfe	afr	0.878785	hsa-let-7f-2-3p	NOTCH2	1	119912687	53557216	mixed	7mer-A1	2
chrX	53557196	53557217	1	147625505	147625505	1.05785e-05	4.89846e-06	nfe	eas	0.878785	hsa-let-7f-2-3p	BCL9	1	147625505	53557216	rare_both	7mer-A1	2
chrX	53557196	53557217	1	147625507	147625507	1.05785e-05	2.47699e-05	nfe	eas	0.878785	hsa-let-7f-2-3p	BCL9	1	147625507	53557216	rare_both	7mer-A1	2
chrX	53557196	53557217	1	150218654	150218654	1.05785e-05	6.55179e-06	nfe	afr	0.878785	hsa-let-7f-2-3p	ANP32E	1	150218654	53557216	rare_both	6mer	1
chrX	53557196	53557217	1	150576678	150576678	1.05785e-05	1.29119e-05	nfe	nfe	0.878785	hsa-let-7f-2-3p	MCL1	1	150576678	53557216	rare_both	6mer	1
chrX	53557196	53557217	1	150576680	150576680	1.05785e-05	4.3043e-06	nfe	eas	0.878785	hsa-let-7f-2-3p	MCL1	1	150576680	53557216	rare_both	6mer	1
chrX	53557196	53557217	1	150811738	150811738	1.05785e-05	1.10426e-05	nfe	nfe	0.878785	hsa-let-7f-2-3p	ARNT	1	150811738	53557216	rare_both	7mer-A1	2
chrX	53557196	53557217	1	151118331	151118331	1.05785e-05	8.02025e-06	nfe	nfe	0.878785	hsa-let-7f-2-3p	GABPB2	1	151118331	53557216	rare_both	6mer	1
chrX	53557196	53557217	1	151125455	151125455	1.05785e-05	6.56616e-06	nfe	afr	0.878785	hsa-let-7f-2-3p	GABPB2	1	151125455	53557216	rare_both	6mer	1
chrX	53557196	53557217	1	153806675	153806675	1.05785e-05	2.64072e-05	nfe	nfe	0.878785	hsa-let-7f-2-3p	GATAD2B	1	153806675	53557216	rare_both	6mer	1
chrX	53557196	53557217	1	153806677	153806677	1.05785e-05	6.61367e-06	nfe	nfe	0.878785	hsa-let-7f-2-3p	GATAD2B	1	153806677	53557216	rare_both	6mer	1
chrX	53557196	53557217	1	155134752	155134752	1.05785e-05	6.31672e-06	nfe	afr	0.878785	hsa-let-7f-2-3p	EFNA1	1	155134752	53557216	rare_both	7mer-A1	2
chrX	53557196	53557217	1	160028103	160028103	1.05785e-05	6.56918e-06	nfe	nfe	0.878785	hsa-let-7f-2-3p	PIGM	1	160028103	53557216	rare_both	6mer	1
chrX	53557196	53557217	1	160028105	160028105	1.05785e-05	6.56444e-06	nfe	amr	0.878785	hsa-let-7f-2-3p	PIGM	1	160028105	53557216	rare_both	6mer	1
chrX	53557196	53557217	1	160276949	160276949	1.05785e-05	2.20232e-06	nfe	mid	0.878785	hsa-let-7f-2-3p	PEX19	1	160276949	53557216	rare_both	7mer-m8	2
chrX	53557196	53557217	1	166856587	166856587	1.05785e-05	6.55008e-06	nfe	nfe	0.878785	hsa-let-7f-2-3p	TADA1	1	166856587	53557216	rare_both	6mer	1
chrX	53557196	53557217	1	166856589	166856589	1.05785e-05	6.55153e-06	nfe	afr	0.878785	hsa-let-7f-2-3p	TADA1	1	166856589	53557216	rare_both	6mer	1
chrX	53557196	53557217	1	166856595	166856595	1.05785e-05	6.55102e-06	nfe	sas	0.878785	hsa-let-7f-2-3p	TADA1	1	166856595	53557216	rare_both	7mer-A1	2
chrX	53557196	53557217	1	166856634	166856634	1.05785e-05	6.55076e-06	nfe	nfe	0.878785	hsa-let-7f-2-3p	TADA1	1	166856634	53557216	rare_both	7mer-A1	2
chrX	53557196	53557217	1	166857468	166857468	1.05785e-05	1.48068e-06	nfe	nfe	0.878785	hsa-let-7f-2-3p	TADA1	1	166857468	53557216	rare_both	6mer	1
chrX	53557196	53557217	1	167426209	167426209	1.05785e-05	2.14964e-05	nfe	nfe	0.878785	hsa-let-7f-2-3p	POU2F1	1	167426209	53557216	rare_both	6mer	1
chrX	53557196	53557217	1	168075476	168075476	1.05785e-05	6.62909e-07	nfe	afr	0.878785	hsa-let-7f-2-3p	DCAF6	1	168075476	53557216	rare_both	6mer	1
chrX	53557196	53557217	1	168075610	168075610	1.05785e-05	3.59203e-06	nfe	sas	0.878785	hsa-let-7f-2-3p	DCAF6	1	168075610	53557216	rare_both	6mer	1
chrX	53557196	53557217	1	168075611	168075611	1.05785e-05	1.8536e-06	nfe	sas	0.878785	hsa-let-7f-2-3p	DCAF6	1	168075611	53557216	rare_both	6mer	1
chrX	53557196	53557217	1	173902061	173902061	1.05785e-05	1.97104e-05	nfe	eas	0.878785	hsa-let-7f-2-3p	ZBTB37	1	173902061	53557216	rare_both	7mer-A1	2
chrX	53557196	53557217	1	179099891	179099891	1.05785e-05	8.59749e-06	nfe	afr	0.878785	hsa-let-7f-2-3p	ABL2	1	179099891	53557216	rare_both	6mer	1
chrX	53557196	53557217	1	179100051	179100051	1.05785e-05	1.29377e-05	nfe	nfe	0.878785	hsa-let-7f-2-3p	ABL2	1	179100051	53557216	rare_both	8mer	3
chrX	53557196	53557217	1	179104619	179104619	1.05785e-05	4.83475e-06	nfe	nfe	0.878785	hsa-let-7f-2-3p	ABL2	1	179104619	53557216	rare_both	6mer	1
chrX	53557196	53557217	1	179104792	179104792	1.05785e-05	3.20196e-05	nfe	nfe	0.878785	hsa-let-7f-2-3p	ABL2	1	179104792	53557216	rare_both	7mer-m8	2
chrX	53557196	53557217	1	179104794	179104794	1.05785e-05	0.000278809	nfe	afr	0.878785	hsa-let-7f-2-3p	ABL2	1	179104794	53557216	rare_both	7mer-m8	2
chrX	53557196	53557217	1	180114797	180114797	1.05785e-05	6.55008e-06	nfe	nfe	0.878785	hsa-let-7f-2-3p	CEP350	1	180114797	53557216	rare_both	6mer	1
chrX	53557196	53557217	1	183627275	183627275	1.05785e-05	4.12904e-06	nfe	nfe	0.878785	hsa-let-7f-2-3p	ARPC5	1	183627275	53557216	rare_both	7mer-m8	2
chrX	53557196	53557217	1	184690566	184690566	1.05785e-05	6.55291e-06	nfe	afr	0.878785	hsa-let-7f-2-3p	EDEM3	1	184690566	53557216	rare_both	7mer-m8	2
chrX	53557196	53557217	1	184692498	184692498	1.05785e-05	1.31499e-05	nfe	nfe	0.878785	hsa-let-7f-2-3p	EDEM3	1	184692498	53557216	rare_both	6mer	1
chrX	53557196	53557217	1	184692502	184692502	1.05785e-05	1.31477e-05	nfe	nfe	0.878785	hsa-let-7f-2-3p	EDEM3	1	184692502	53557216	rare_both	6mer	1
chrX	53557196	53557217	1	198321183	198321183	1.05785e-05	5.90939e-05	nfe	eas	0.878785	hsa-let-7f-2-3p	NEK7	1	198321183	53557216	rare_both	6mer	1
chrX	53557196	53557217	1	203740295	203740295	1.05785e-05	6.03005e-06	nfe	.	0.878785	hsa-let-7f-2-3p	ATP2B4	1	203740295	53557216	rare_both	6mer	1
chrX	53557196	53557217	1	205142527	205142527	1.05785e-05	1.31366e-05	nfe	afr	0.878785	hsa-let-7f-2-3p	DSTYK	1	205142527	53557216	rare_both	7mer-m8	2
chrX	53557196	53557217	1	211574057	211574057	1.05785e-05	6.556e-06	nfe	nfe	0.878785	hsa-let-7f-2-3p	SLC30A1	1	211574057	53557216	rare_both	7mer-A1	2
chrX	53557196	53557217	1	224386313	224386313	1.05785e-05	5.23999e-05	nfe	nfe	0.878785	hsa-let-7f-2-3p	WDR26	1	224386313	53557216	rare_both	6mer	1
chrX	53557196	53557217	1	224386317	224386317	1.05785e-05	1.31017e-05	nfe	nfe	0.878785	hsa-let-7f-2-3p	WDR26	1	224386317	53557216	rare_both	6mer	1
chrX	53557196	53557217	1	229441803	229441803	1.05785e-05	1.07013e-06	nfe	nfe	0.878785	hsa-let-7f-2-3p	NUP133	1	229441803	53557216	rare_both	7mer-A1	2
chrX	53557196	53557217	1	229441868	229441868	1.05785e-05	6.58937e-07	nfe	nfe	0.878785	hsa-let-7f-2-3p	NUP133	1	229441868	53557216	rare_both	7mer-m8	2
chrX	53557196	53557217	1	229441870	229441870	1.05785e-05	6.57175e-07	nfe	afr	0.878785	hsa-let-7f-2-3p	NUP133	1	229441870	53557216	rare_both	7mer-m8	2
chrX	53557196	53557217	1	231364701	231364701	1.05785e-05	3.28403e-05	nfe	afr	0.878785	hsa-let-7f-2-3p	EGLN1	1	231364701	53557216	rare_both	8mer	3
chrX	53557196	53557217	1	231565040	231565040	1.05785e-05	9.0812e-07	nfe	nfe	0.878785	hsa-let-7f-2-3p	TSNAX	1	231565040	53557216	rare_both	6mer	1
chrX	53557196	53557217	1	234607015	234607015	1.05785e-05	1.31657e-06	nfe	.	0.878785	hsa-let-7f-2-3p	IRF2BP2	1	234607015	53557216	rare_both	7mer-m8	2
chrX	53557196	53557217	1	234607076	234607076	1.05785e-05	9.08666e-07	nfe	afr	0.878785	hsa-let-7f-2-3p	IRF2BP2	1	234607076	53557216	rare_both	6mer	1
chrX	53557196	53557217	1	234607078	234607078	1.05785e-05	8.61956e-07	nfe	.	0.878785	hsa-let-7f-2-3p	IRF2BP2	1	234607078	53557216	rare_both	6mer	1
chrX	53557196	53557217	1	234607080	234607080	1.05785e-05	8.41808e-07	nfe	nfe	0.878785	hsa-let-7f-2-3p	IRF2BP2	1	234607080	53557216	rare_both	6mer	1
chrX	53557196	53557217	1	235167359	235167359	1.05785e-05	4.51586e-06	nfe	afr	0.878785	hsa-let-7f-2-3p	ARID4B	1	235167359	53557216	rare_both	6mer	1
chrX	53557196	53557217	1	235167730	235167730	1.05785e-05	5.06442e-06	nfe	nfe	0.878785	hsa-let-7f-2-3p	ARID4B	1	235167730	53557216	rare_both	6mer	1
chrX	53557196	53557217	1	235168185	235168185	1.05785e-05	8.46196e-06	nfe	nfe	0.878785	hsa-let-7f-2-3p	ARID4B	1	235168185	53557216	rare_both	7mer-m8	2
chrX	53557196	53557217	1	236208419	236208419	1.05785e-05	9.74684e-07	nfe	nfe	0.878785	hsa-let-7f-2-3p	GPR137B	1	236208419	53557216	rare_both	6mer	1
chrX	53557196	53557217	1	236208828	236208828	1.05785e-05	1.01622e-06	nfe	nfe	0.878785	hsa-let-7f-2-3p	GPR137B	1	236208828	53557216	rare_both	6mer	1
chrX	53557196	53557217	1	236215914	236215914	1.05785e-05	7.20191e-06	nfe	sas	0.878785	hsa-let-7f-2-3p	ERO1B	1	236215914	53557216	rare_both	6mer	1
chrX	53557196	53557217	20	482780	482780	1.05785e-05	2.61808e-05	nfe	mid	0.878785	hsa-let-7f-2-3p	CSNK2A1	1	482780	53557216	rare_both	6mer	1
chrX	53557196	53557217	20	1369987	1369987	1.05785e-05	1.29287e-06	nfe	nfe	0.878785	hsa-let-7f-2-3p	FKBP1A	1	1369987	53557216	rare_both	7mer-A1	2
chrX	53557196	53557217	20	3038218	3038218	1.05785e-05	7.65781e-07	nfe	nfe	0.878785	hsa-let-7f-2-3p	PTPRA	1	3038218	53557216	rare_both	6mer	1
chrX	53557196	53557217	20	3252413	3252413	1.05785e-05	2.35839e-05	nfe	nfe	0.878785	hsa-let-7f-2-3p	DNAAF9	1	3252413	53557216	rare_both	8mer	3
chrX	53557196	53557217	20	14324753	14324753	1.05785e-05	6.5716e-06	nfe	afr	0.878785	hsa-let-7f-2-3p	FLRT3	1	14324753	53557216	rare_both	7mer-A1	2
chrX	53557196	53557217	20	16272229	16272229	1.05785e-05	1.31e-05	nfe	nfe	0.878785	hsa-let-7f-2-3p	KIF16B	1	16272229	53557216	rare_both	6mer	1
chrX	53557196	53557217	20	20033590	20033590	1.05785e-05	6.29319e-06	nfe	sas	0.878785	hsa-let-7f-2-3p	NAA20	1	20033590	53557216	rare_both	6mer	1
chrX	53557196	53557217	20	20033592	20033592	1.05785e-05	6.30072e-06	nfe	amr	0.878785	hsa-let-7f-2-3p	NAA20	1	20033592	53557216	rare_both	6mer	1
chrX	53557196	53557217	20	31606419	31606419	1.05785e-05	2.3689e-06	nfe	eas	0.878785	hsa-let-7f-2-3p	ID1	1	31606419	53557216	rare_both	6mer	1
chrX	53557196	53557217	20	32437361	32437361	1.05785e-05	6.22337e-07	nfe	nfe	0.878785	hsa-let-7f-2-3p	ASXL1	1	32437361	53557216	rare_both	6mer	1
chrX	53557196	53557217	20	32437362	32437362	1.05785e-05	2.49e-06	nfe	nfe	0.878785	hsa-let-7f-2-3p	ASXL1	1	32437362	53557216	rare_both	6mer	1
chrX	53557196	53557217	20	32437410	32437410	1.05785e-05	6.32516e-07	nfe	sas	0.878785	hsa-let-7f-2-3p	ASXL1	1	32437410	53557216	rare_both	7mer-m8	2
chrX	53557196	53557217	20	32438226	32438226	1.05785e-05	8.14004e-05	nfe	afr	0.878785	hsa-let-7f-2-3p	ASXL1	1	32438226	53557216	rare_both	6mer	1
chrX	53557196	53557217	20	34510124	34510124	1.05785e-05	6.55111e-06	nfe	amr	0.878785	hsa-let-7f-2-3p	ITCH	1	34510124	53557216	rare_both	6mer	1
chrX	53557196	53557217	20	34712540	34712540	1.05785e-05	6.55093e-06	nfe	amr	0.878785	hsa-let-7f-2-3p	TP53INP2	1	34712540	53557216	rare_both	7mer-A1	2
chrX	53557196	53557217	20	35704288	35704288	1.05785e-05	2.08208e-06	nfe	nfe	0.878785	hsa-let-7f-2-3p	RBM39	1	35704288	53557216	rare_both	7mer-m8	2
chrX	53557196	53557217	20	35704461	35704461	1.05785e-05	4.77579e-05	nfe	nfe	0.878785	hsa-let-7f-2-3p	RBM39	1	35704461	53557216	rare_both	6mer	1
chrX	53557196	53557217	20	36230280	36230280	1.05785e-05	2.61996e-05	nfe	afr	0.878785	hsa-let-7f-2-3p	EPB41L1	1	36230280	53557216	rare_both	6mer	1
chrX	53557196	53557217	20	36232752	36232752	1.05785e-05	2.50667e-06	nfe	afr	0.878785	hsa-let-7f-2-3p	EPB41L1	1	36232752	53557216	rare_both	6mer	1
chrX	53557196	53557217	20	36527962	36527962	1.05785e-05	6.57592e-06	nfe	nfe	0.878785	hsa-let-7f-2-3p	DLGAP4	1	36527962	53557216	rare_both	7mer-A1	2
chrX	53557196	53557217	20	44908267	44908267	1.05785e-05	6.55068e-06	nfe	eas	0.878785	hsa-let-7f-2-3p	YWHAB	1	44908267	53557216	rare_both	7mer-m8	2
chrX	53557196	53557217	20	45816843	45816843	1.05785e-05	1.56876e-06	nfe	eas	0.878785	hsa-let-7f-2-3p	UBE2C	1	45816843	53557216	rare_both	8mer	3
chrX	53557196	53557217	20	49033564	49033564	1.05785e-05	6.25011e-05	nfe	amr	0.878785	hsa-let-7f-2-3p	ARFGEF2	1	49033564	53557216	rare_both	8mer	3
chrX	53557196	53557217	20	50891010	50891010	1.05785e-05	1.38119e-05	nfe	sas	0.878785	hsa-let-7f-2-3p	ADNP	1	50891010	53557216	rare_both	7mer-A1	2
chrX	53557196	53557217	20	55997505	55997505	1.05785e-05	3.92896e-05	nfe	sas	0.878785	hsa-let-7f-2-3p	CBLN4	1	55997505	53557216	rare_both	7mer-A1	2
chrX	53557196	53557217	20	55998141	55998141	1.05785e-05	1.10781e-05	nfe	afr	0.878785	hsa-let-7f-2-3p	CBLN4	1	55998141	53557216	rare_both	7mer-m8	2
chrX	53557196	53557217	20	58361610	58361610	1.05785e-05	6.56987e-06	nfe	eas	0.878785	hsa-let-7f-2-3p	RAB22A	1	58361610	53557216	rare_both	7mer-m8	2
chrX	53557196	53557217	20	58363741	58363741	1.05785e-05	6.56814e-06	nfe	afr	0.878785	hsa-let-7f-2-3p	RAB22A	1	58363741	53557216	rare_both	7mer-m8	2
chrX	53557196	53557217	20	58448418	58448418	1.05785e-05	2.20205e-06	nfe	nfe	0.878785	hsa-let-7f-2-3p	VAPB	1	58448418	53557216	rare_both	8mer	3
chrX	53557196	53557217	20	58448420	58448420	1.05785e-05	2.20259e-06	nfe	nfe	0.878785	hsa-let-7f-2-3p	VAPB	1	58448420	53557216	rare_both	8mer	3
chrX	53557196	53557217	21	14961810	14961810	1.05785e-05	1.31366e-05	nfe	afr	0.878785	hsa-let-7f-2-3p	NRIP1	1	14961810	53557216	rare_both	6mer	1
chrX	53557196	53557217	21	14962010	14962010	1.05785e-05	1.18296e-05	nfe	nfe	0.878785	hsa-let-7f-2-3p	NRIP1	1	14962010	53557216	rare_both	6mer	1
chrX	53557196	53557217	21	15878500	15878500	1.05785e-05	6.20497e-07	nfe	amr	0.878785	hsa-let-7f-2-3p	USP25	1	15878500	53557216	rare_both	7mer-m8	2
chrX	53557196	53557217	21	25881340	25881340	1.05785e-05	2.59564e-06	nfe	nfe	0.878785	hsa-let-7f-2-3p	APP	1	25881340	53557216	rare_both	6mer	1
chrX	53557196	53557217	21	31668754	31668754	1.05785e-05	1.6329e-06	nfe	sas	0.878785	hsa-let-7f-2-3p	SOD1	1	31668754	53557216	rare_both	7mer-A1	2
chrX	53557196	53557217	21	38382732	38382732	1.05785e-05	1.87573e-06	nfe	nfe	0.878785	hsa-let-7f-2-3p	ERG	1	38382732	53557216	rare_both	7mer-A1	2
chrX	53557196	53557217	21	38383092	38383092	1.05785e-05	1.77034e-06	nfe	sas	0.878785	hsa-let-7f-2-3p	ERG	1	38383092	53557216	rare_both	6mer	1
chrX	53557196	53557217	22	20953707	20953707	1.05785e-05	2.63069e-05	nfe	nfe	0.878785	hsa-let-7f-2-3p	CRKL	1	20953707	53557216	rare_both	6mer	1
chrX	53557196	53557217	22	21760304	21760304	1.05785e-05	6.55076e-06	nfe	sas	0.878785	hsa-let-7f-2-3p	MAPK1	1	21760304	53557216	rare_both	7mer-A1	2
chrX	53557196	53557217	22	29057195	29057195	1.05785e-05	1.31359e-05	nfe	afr	0.878785	hsa-let-7f-2-3p	ZNRF3	1	29057195	53557216	rare_both	6mer	1
chrX	53557196	53557217	22	29057210	29057210	1.05785e-05	6.56944e-06	nfe	sas	0.878785	hsa-let-7f-2-3p	ZNRF3	1	29057210	53557216	rare_both	7mer-A1	2
chrX	53557196	53557217	22	35293702	35293702	1.05785e-05	7.02314e-07	nfe	nfe	0.878785	hsa-let-7f-2-3p	HMGXB4	1	35293702	53557216	rare_both	6mer	1
chrX	53557196	53557217	22	36281549	36281549	1.05785e-05	4.36761e-06	nfe	nfe	0.878785	hsa-let-7f-2-3p	MYH9	1	36281549	53557216	rare_both	6mer	1
chrX	53557196	53557217	22	36281551	36281551	1.05785e-05	0.000165885	nfe	afr	0.878785	hsa-let-7f-2-3p	MYH9	1	36281551	53557216	rare_both	6mer	1
chrX	53557196	53557217	22	41180019	41180019	1.05785e-05	4.31604e-06	nfe	nfe	0.878785	hsa-let-7f-2-3p	EP300	1	41180019	53557216	rare_both	8mer	3
chrX	53557196	53557217	22	41359262	41359262	1.05785e-05	6.54827e-06	nfe	nfe	0.878785	hsa-let-7f-2-3p	ZC3H7B	1	41359262	53557216	rare_both	6mer	1
chrX	53557196	53557217	22	49773399	49773399	1.05785e-05	1.30996e-05	nfe	eas	0.878785	hsa-let-7f-2-3p	BRD1	1	49773399	53557216	rare_both	6mer	1
chrX	53557196	53557217	22	49774174	49774174	1.05785e-05	2.56523e-05	nfe	mid	0.878785	hsa-let-7f-2-3p	BRD1	1	49774174	53557216	rare_both	6mer	1
chrX	53557196	53557217	2	5695323	5695323	1.05785e-05	1.19752e-05	nfe	amr	0.878785	hsa-let-7f-2-3p	SOX11	1	5695323	53557216	rare_both	6mer	1
chrX	53557196	53557217	2	5695326	5695326	1.05785e-05	5.98738e-06	nfe	eas	0.878785	hsa-let-7f-2-3p	SOX11	1	5695326	53557216	rare_both	6mer	1
chrX	53557196	53557217	2	5699035	5699035	1.05785e-05	5.98587e-06	nfe	afr	0.878785	hsa-let-7f-2-3p	SOX11	1	5699035	53557216	rare_both	6mer	1
chrX	53557196	53557217	2	5699988	5699988	1.05785e-05	5.98086e-06	nfe	amr	0.878785	hsa-let-7f-2-3p	SOX11	1	5699988	53557216	rare_both	6mer	1
chrX	53557196	53557217	2	9404814	9404814	1.05785e-05	6.55454e-06	nfe	nfe	0.878785	hsa-let-7f-2-3p	ASAP2	1	9404814	53557216	rare_both	7mer-A1	2
chrX	53557196	53557217	2	9405545	9405545	1.05785e-05	6.55128e-06	nfe	afr	0.878785	hsa-let-7f-2-3p	ASAP2	1	9405545	53557216	rare_both	7mer-m8	2
chrX	53557196	53557217	2	9473027	9473027	1.05785e-05	6.26785e-07	nfe	eas	0.878785	hsa-let-7f-2-3p	CPSF3	1	9473027	53557216	rare_both	7mer-m8	2
chrX	53557196	53557217	2	12742269	12742269	1.05785e-05	6.55136e-06	nfe	nfe	0.878785	hsa-let-7f-2-3p	TRIB2	1	12742269	53557216	rare_both	7mer-m8	2
chrX	53557196	53557217	2	20249887	20249887	1.05785e-05	6.5499e-06	nfe	afr	0.878785	hsa-let-7f-2-3p	PUM2	1	20249887	53557216	rare_both	6mer	1
chrX	53557196	53557217	2	20449392	20449392	1.05785e-05	0.00746893	nfe	nfe	0.878785	hsa-let-7f-2-3p	RHOB	1	20449392	53557216	rare_both	6mer	1
chrX	53557196	53557217	2	25741844	25741844	1.05785e-05	3.71833e-05	nfe	mid	0.878785	hsa-let-7f-2-3p	ASXL2	1	25741844	53557216	rare_both	7mer-A1	2
chrX	53557196	53557217	2	26191020	26191020	1.05785e-05	1.64004e-06	nfe	.	0.878785	hsa-let-7f-2-3p	HADHA	1	26191020	53557216	rare_both	6mer	1
chrX	53557196	53557217	2	28416143	28416143	1.05785e-05	1.31479e-05	nfe	nfe	0.878785	hsa-let-7f-2-3p	FOSL2	1	28416143	53557216	rare_both	6mer	1
chrX	53557196	53557217	2	28417048	28417048	1.05785e-05	1.31865e-05	nfe	afr	0.878785	hsa-let-7f-2-3p	FOSL2	1	28417048	53557216	rare_both	7mer-A1	2
chrX	53557196	53557217	2	28801728	28801728	1.05785e-05	6.5659e-06	nfe	sas	0.878785	hsa-let-7f-2-3p	PPP1CB	1	28801728	53557216	rare_both	6mer	1
chrX	53557196	53557217	2	28947815	28947815	1.05785e-05	6.59692e-06	nfe	sas	0.878785	hsa-let-7f-2-3p	WDR43	1	28947815	53557216	rare_both	6mer	1
chrX	53557196	53557217	2	32154809	32154809	1.05785e-05	3.36555e-06	nfe	amr	0.878785	hsa-let-7f-2-3p	SPAST	1	32154809	53557216	rare_both	6mer	1
chrX	53557196	53557217	2	32618148	32618148	1.05785e-05	2.96776e-06	nfe	nfe	0.878785	hsa-let-7f-2-3p	BIRC6	1	32618148	53557216	rare_both	6mer	1
chrX	53557196	53557217	2	36549706	36549706	1.05785e-05	1.31158e-05	nfe	afr	0.878785	hsa-let-7f-2-3p	CRIM1	1	36549706	53557216	rare_both	6mer	1
chrX	53557196	53557217	2	36550336	36550336	1.05785e-05	6.56271e-06	nfe	nfe	0.878785	hsa-let-7f-2-3p	CRIM1	1	36550336	53557216	rare_both	7mer-m8	2
chrX	53557196	53557217	2	38295337	38295337	1.05785e-05	3.28403e-05	nfe	amr	0.878785	hsa-let-7f-2-3p	ATL2	1	38295337	53557216	rare_both	6mer	1
chrX	53557196	53557217	2	38781998	38781998	1.05785e-05	8.87989e-07	nfe	nfe	0.878785	hsa-let-7f-2-3p	GEMIN6	1	38781998	53557216	rare_both	6mer	1
chrX	53557196	53557217	2	42331894	42331894	1.05785e-05	8.19068e-06	nfe	sas	0.878785	hsa-let-7f-2-3p	EML4	1	42331894	53557216	rare_both	7mer-A1	2
chrX	53557196	53557217	2	43809783	43809783	1.05785e-05	0.205023	nfe	afr	0.878785	hsa-let-7f-2-3p	DYNC2LI1	1	43809783	53557216	mixed	6mer	1
chrX	53557196	53557217	2	43809867	43809867	1.05785e-05	6.8651e-07	nfe	nfe	0.878785	hsa-let-7f-2-3p	DYNC2LI1	1	43809867	53557216	rare_both	7mer-m8	2
chrX	53557196	53557217	2	43809871	43809871	1.05785e-05	2.06474e-06	nfe	eas	0.878785	hsa-let-7f-2-3p	DYNC2LI1	1	43809871	53557216	rare_both	7mer-m8	2
chrX	53557196	53557217	2	43809918	43809918	1.05785e-05	7.22635e-07	nfe	.	0.878785	hsa-let-7f-2-3p	DYNC2LI1	1	43809918	53557216	rare_both	7mer-m8	2
chrX	53557196	53557217	2	43809922	43809922	1.05785e-05	3.62819e-06	nfe	nfe	0.878785	hsa-let-7f-2-3p	DYNC2LI1	1	43809922	53557216	rare_both	7mer-m8	2
chrX	53557196	53557217	2	46761610	46761610	1.05785e-05	4.7891e-05	nfe	amr	0.878785	hsa-let-7f-2-3p	SOCS5	1	46761610	53557216	rare_both	6mer	1
chrX	53557196	53557217	2	47160663	47160663	1.05785e-05	5.07413e-06	nfe	nfe	0.878785	hsa-let-7f-2-3p	CALM2	1	47160663	53557216	rare_both	7mer-A1	2
chrX	53557196	53557217	2	48378357	48378357	1.05785e-05	6.5703e-06	nfe	amr	0.878785	hsa-let-7f-2-3p	FOXN2	1	48378357	53557216	rare_both	6mer	1
chrX	53557196	53557217	2	48378501	48378501	1.05785e-05	6.58051e-06	nfe	nfe	0.878785	hsa-let-7f-2-3p	FOXN2	1	48378501	53557216	rare_both	6mer	1
chrX	53557196	53557217	2	49921916	49921916	1.05785e-05	6.49184e-05	nfe	sas	0.878785	hsa-let-7f-2-3p	NRXN1	1	49921916	53557216	rare_both	7mer-A1	2
chrX	53557196	53557217	2	54972604	54972604	1.05785e-05	6.55205e-06	nfe	afr	0.878785	hsa-let-7f-2-3p	RTN4	1	54972604	53557216	rare_both	7mer-A1	2
chrX	53557196	53557217	2	55549508	55549508	1.05785e-05	6.1823e-06	nfe	nfe	0.878785	hsa-let-7f-2-3p	PPP4R3B	1	55549508	53557216	rare_both	6mer	1
chrX	53557196	53557217	2	60922631	60922631	1.05785e-05	7.15263e-07	nfe	eas	0.878785	hsa-let-7f-2-3p	REL	1	60922631	53557216	rare_both	7mer-m8	2
chrX	53557196	53557217	2	60922635	60922635	1.05785e-05	1.4533e-06	nfe	afr	0.878785	hsa-let-7f-2-3p	REL	1	60922635	53557216	rare_both	7mer-m8	2
chrX	53557196	53557217	2	60942223	60942223	1.05785e-05	1.61151e-06	nfe	afr	0.878785	hsa-let-7f-2-3p	PUS10	1	60942223	53557216	rare_both	6mer	1
chrX	53557196	53557217	2	61478681	61478681	1.05785e-05	8.79779e-06	nfe	afr	0.878785	hsa-let-7f-2-3p	XPO1	1	61478681	53557216	rare_both	6mer	1
chrX	53557196	53557217	2	64459508	64459508	1.05785e-05	6.56935e-06	nfe	sas	0.878785	hsa-let-7f-2-3p	LGALSL	1	64459508	53557216	rare_both	6mer	1
chrX	53557196	53557217	2	65311034	65311034	1.05785e-05	1.42104e-05	nfe	sas	0.878785	hsa-let-7f-2-3p	SPRED2	1	65311034	53557216	rare_both	7mer-m8	2
chrX	53557196	53557217	2	65311038	65311038	1.05785e-05	2.02958e-06	nfe	eas	0.878785	hsa-let-7f-2-3p	SPRED2	1	65311038	53557216	rare_both	7mer-m8	2
chrX	53557196	53557217	2	65312964	65312964	1.05785e-05	2.02878e-06	nfe	nfe	0.878785	hsa-let-7f-2-3p	SPRED2	1	65312964	53557216	rare_both	7mer-A1	2
chrX	53557196	53557217	2	69248246	69248246	1.05785e-05	5.98573e-06	nfe	nfe	0.878785	hsa-let-7f-2-3p	ANTXR1	1	69248246	53557216	rare_both	6mer	1
chrX	53557196	53557217	2	69320476	69320476	1.05785e-05	6.56737e-06	nfe	nfe	0.878785	hsa-let-7f-2-3p	GFPT1	1	69320476	53557216	rare_both	6mer	1
chrX	53557196	53557217	2	69880954	69880954	1.05785e-05	6.57125e-06	nfe	nfe	0.878785	hsa-let-7f-2-3p	GMCL1	1	69880954	53557216	rare_both	7mer-m8	2
chrX	53557196	53557217	2	70447519	70447519	1.05785e-05	6.55153e-06	nfe	amr	0.878785	hsa-let-7f-2-3p	TGFA	1	70447519	53557216	rare_both	7mer-m8	2
chrX	53557196	53557217	2	70447739	70447739	1.05785e-05	2.62885e-05	nfe	eas	0.878785	hsa-let-7f-2-3p	TGFA	1	70447739	53557216	rare_both	6mer	1
chrX	53557196	53557217	2	74135459	74135459	1.05785e-05	7.68462e-07	nfe	amr	0.878785	hsa-let-7f-2-3p	BOLA3	1	74135459	53557216	rare_both	6mer	1
chrX	53557196	53557217	2	74215024	74215024	1.05785e-05	6.55016e-06	nfe	.	0.878785	hsa-let-7f-2-3p	MTHFD2	1	74215024	53557216	rare_both	7mer-A1	2
chrX	53557196	53557217	2	86212907	86212907	1.05785e-05	2.44845e-06	nfe	sas	0.878785	hsa-let-7f-2-3p	MRPL35	1	86212907	53557216	rare_both	6mer	1
chrX	53557196	53557217	2	99399550	99399550	1.05785e-05	1.34181e-06	nfe	eas	0.878785	hsa-let-7f-2-3p	EIF5B	1	99399550	53557216	rare_both	6mer	1
chrX	53557196	53557217	2	100273494	100273494	1.05785e-05	6.56789e-06	nfe	eas	0.878785	hsa-let-7f-2-3p	LONRF2	1	100273494	53557216	rare_both	6mer	1
chrX	53557196	53557217	2	101893020	101893020	1.05785e-05	1.53396e-05	nfe	eas	0.878785	hsa-let-7f-2-3p	MAP4K4	1	101893020	53557216	rare_both	7mer-m8	2
chrX	53557196	53557217	2	108783935	108783935	1.05785e-05	6.40648e-07	nfe	nfe	0.878785	hsa-let-7f-2-3p	RANBP2	1	108783935	53557216	rare_both	7mer-m8	2
chrX	53557196	53557217	2	112530559	112530559	1.05785e-05	4.38193e-06	nfe	nfe	0.878785	hsa-let-7f-2-3p	TTL	1	112530559	53557216	rare_both	6mer	1
chrX	53557196	53557217	2	112541629	112541629	1.05785e-05	6.01171e-06	nfe	afr	0.878785	hsa-let-7f-2-3p	TTL	1	112541629	53557216	rare_both	6mer	1
chrX	53557196	53557217	2	112589030	112589030	1.05785e-05	1.53781e-06	nfe	sas	0.878785	hsa-let-7f-2-3p	CHCHD5	1	112589030	53557216	rare_both	7mer-m8	2
chrX	53557196	53557217	2	113217533	113217533	1.05785e-05	0.199332	nfe	nfe	0.878785	hsa-let-7f-2-3p	PAX8	1	113217533	53557216	mixed	7mer-m8	2
chrX	53557196	53557217	2	113217535	113217535	1.05785e-05	8.67137e-06	nfe	eas	0.878785	hsa-let-7f-2-3p	PAX8	1	113217535	53557216	rare_both	7mer-m8	2
chrX	53557196	53557217	2	113958456	113958456	1.05785e-05	2.62158e-05	nfe	afr	0.878785	hsa-let-7f-2-3p	ACTR3	1	113958456	53557216	rare_both	6mer	1
chrX	53557196	53557217	2	113961134	113961134	1.05785e-05	6.57272e-06	nfe	eas	0.878785	hsa-let-7f-2-3p	ACTR3	1	113961134	53557216	rare_both	7mer-m8	2
chrX	53557196	53557217	2	149569763	149569763	1.05785e-05	1.93267e-06	nfe	sas	0.878785	hsa-let-7f-2-3p	MMADHC	1	149569763	53557216	rare_both	7mer-A1	2
chrX	53557196	53557217	2	151248236	151248236	1.05785e-05	6.57013e-06	nfe	nfe	0.878785	hsa-let-7f-2-3p	RBM43	1	151248236	53557216	rare_both	7mer-m8	2
chrX	53557196	53557217	2	151800269	151800269	1.05785e-05	6.57151e-06	nfe	afr	0.878785	hsa-let-7f-2-3p	ARL5A	1	151800269	53557216	rare_both	7mer-A1	2
chrX	53557196	53557217	2	152648545	152648545	1.05785e-05	6.54827e-06	nfe	nfe	0.878785	hsa-let-7f-2-3p	FMNL2	1	152648545	53557216	rare_both	6mer	1
chrX	53557196	53557217	2	152649120	152649120	1.05785e-05	6.55076e-06	nfe	nfe	0.878785	hsa-let-7f-2-3p	FMNL2	1	152649120	53557216	rare_both	7mer-A1	2
chrX	53557196	53557217	2	152649123	152649123	1.05785e-05	6.55196e-06	nfe	nfe	0.878785	hsa-let-7f-2-3p	FMNL2	1	152649123	53557216	rare_both	7mer-A1	2
chrX	53557196	53557217	2	159319577	159319577	1.05785e-05	1.30911e-05	nfe	eas	0.878785	hsa-let-7f-2-3p	BAZ2B	1	159319577	53557216	rare_both	6mer	1
chrX	53557196	53557217	2	161425834	161425834	1.05785e-05	3.28407e-05	nfe	amr	0.878785	hsa-let-7f-2-3p	TBR1	1	161425834	53557216	rare_both	6mer	1
chrX	53557196	53557217	2	169638675	169638675	1.05785e-05	6.57583e-06	nfe	afr	0.878785	hsa-let-7f-2-3p	PPIG	1	169638675	53557216	rare_both	6mer	1
chrX	53557196	53557217	2	169641070	169641070	1.05785e-05	6.57125e-06	nfe	nfe	0.878785	hsa-let-7f-2-3p	PPIG	1	169641070	53557216	rare_both	6mer	1
chrX	53557196	53557217	2	170860137	170860137	1.05785e-05	2.24031e-06	nfe	nfe	0.878785	hsa-let-7f-2-3p	GAD1	1	170860137	53557216	rare_both	7mer-A1	2
chrX	53557196	53557217	2	175176940	175176940	1.05785e-05	6.57168e-06	nfe	afr	0.878785	hsa-let-7f-2-3p	ATP5MC3	1	175176940	53557216	rare_both	7mer-m8	2
chrX	53557196	53557217	2	175176944	175176944	1.05785e-05	1.31434e-05	nfe	sas	0.878785	hsa-let-7f-2-3p	ATP5MC3	1	175176944	53557216	rare_both	7mer-m8	2
chrX	53557196	53557217	2	182919584	182919584	1.05785e-05	3.94914e-05	nfe	nfe	0.878785	hsa-let-7f-2-3p	NCKAP1	1	182919584	53557216	rare_both	6mer	1
chrX	53557196	53557217	2	182923220	182923220	1.05785e-05	6.57047e-06	nfe	nfe	0.878785	hsa-let-7f-2-3p	NCKAP1	1	182923220	53557216	rare_both	6mer	1
chrX	53557196	53557217	2	182925021	182925021	1.05785e-05	2.62895e-05	nfe	nfe	0.878785	hsa-let-7f-2-3p	NCKAP1	1	182925021	53557216	rare_both	7mer-m8	2
chrX	53557196	53557217	2	183096589	183096589	1.05785e-05	3.42306e-05	nfe	mid	0.878785	hsa-let-7f-2-3p	DUSP19	1	183096589	53557216	rare_both	7mer-A1	2
chrX	53557196	53557217	2	183099148	183099148	1.05785e-05	6.57073e-06	nfe	nfe	0.878785	hsa-let-7f-2-3p	DUSP19	1	183099148	53557216	rare_both	6mer	1
chrX	53557196	53557217	2	186677548	186677548	1.05785e-05	2.68611e-06	nfe	amr	0.878785	hsa-let-7f-2-3p	ITGAV	1	186677548	53557216	rare_both	6mer	1
chrX	53557196	53557217	2	186680032	186680032	1.05785e-05	1.31491e-05	nfe	nfe	0.878785	hsa-let-7f-2-3p	ITGAV	1	186680032	53557216	rare_both	6mer	1
chrX	53557196	53557217	2	186680036	186680036	1.05785e-05	0.00175406	nfe	afr	0.878785	hsa-let-7f-2-3p	ITGAV	1	186680036	53557216	rare_both	6mer	1
chrX	53557196	53557217	2	187464375	187464375	1.05785e-05	1.31384e-05	nfe	afr	0.878785	hsa-let-7f-2-3p	TFPI	1	187464375	53557216	rare_both	6mer	1
chrX	53557196	53557217	2	187464590	187464590	1.05785e-05	6.57082e-06	nfe	afr	0.878785	hsa-let-7f-2-3p	TFPI	1	187464590	53557216	rare_both	6mer	1
chrX	53557196	53557217	2	187464592	187464592	1.05785e-05	4.60036e-05	nfe	afr	0.878785	hsa-let-7f-2-3p	TFPI	1	187464592	53557216	rare_both	6mer	1
chrX	53557196	53557217	2	189032109	189032109	1.05785e-05	6.57117e-05	nfe	nfe	0.878785	hsa-let-7f-2-3p	COL5A2	1	189032109	53557216	rare_both	7mer-m8	2
chrX	53557196	53557217	2	191425111	191425111	1.05785e-05	6.57808e-06	nfe	afr	0.878785	hsa-let-7f-2-3p	MYO1B	1	191425111	53557216	rare_both	6mer	1
chrX	53557196	53557217	2	191425113	191425113	1.05785e-05	6.57817e-06	nfe	nfe	0.878785	hsa-let-7f-2-3p	MYO1B	1	191425113	53557216	rare_both	6mer	1
chrX	53557196	53557217	2	197550695	197550695	1.05785e-05	0.000113465	nfe	mid	0.878785	hsa-let-7f-2-3p	HSPE1-MOB4	1	197550695	53557216	rare_both	7mer-m8	2
chrX	53557196	53557217	2	197550695	197550695	1.05785e-05	0.000113465	nfe	mid	0.878785	hsa-let-7f-2-3p	MOB4	1	197550695	53557216	rare_both	7mer-m8	2
chrX	53557196	53557217	2	197553038	197553038	1.05785e-05	6.56771e-06	nfe	afr	0.878785	hsa-let-7f-2-3p	MOB4	1	197553038	53557216	rare_both	6mer	1
chrX	53557196	53557217	2	201624177	201624177	1.05785e-05	9.57434e-07	nfe	nfe	0.878785	hsa-let-7f-2-3p	TMEM237	1	201624177	53557216	rare_both	6mer	1
chrX	53557196	53557217	2	201624179	201624179	1.05785e-05	9.36447e-07	nfe	eas	0.878785	hsa-let-7f-2-3p	TMEM237	1	201624179	53557216	rare_both	6mer	1
chrX	53557196	53557217	2	201624181	201624181	1.05785e-05	3.94761e-05	nfe	eas	0.878785	hsa-let-7f-2-3p	TMEM237	1	201624181	53557216	rare_both	6mer	1
chrX	53557196	53557217	2	201701676	201701676	1.05785e-05	3.10206e-06	nfe	afr	0.878785	hsa-let-7f-2-3p	ALS2	1	201701676	53557216	rare_both	8mer	3
chrX	53557196	53557217	2	202567442	202567442	1.05785e-05	3.27234e-05	nfe	afr	0.878785	hsa-let-7f-2-3p	BMPR2	1	202567442	53557216	rare_both	6mer	1
chrX	53557196	53557217	2	203427688	203427688	1.05785e-05	9.86593e-05	nfe	afr	0.878785	hsa-let-7f-2-3p	ABI2	1	203427688	53557216	rare_both	7mer-m8	2
chrX	53557196	53557217	2	205993871	205993871	1.05785e-05	6.56806e-06	nfe	eas	0.878785	hsa-let-7f-2-3p	INO80D	1	205993871	53557216	rare_both	6mer	1
chrX	53557196	53557217	2	205995524	205995524	1.05785e-05	6.56978e-06	nfe	amr	0.878785	hsa-let-7f-2-3p	INO80D	1	205995524	53557216	rare_both	6mer	1
chrX	53557196	53557217	2	205995561	205995561	1.05785e-05	6.57212e-06	nfe	nfe	0.878785	hsa-let-7f-2-3p	INO80D	1	205995561	53557216	rare_both	6mer	1
chrX	53557196	53557217	2	205996587	205996587	1.05785e-05	1.38962e-05	nfe	nfe	0.878785	hsa-let-7f-2-3p	INO80D	1	205996587	53557216	rare_both	6mer	1
chrX	53557196	53557217	2	205996628	205996628	1.05785e-05	2.6275e-05	nfe	eas	0.878785	hsa-let-7f-2-3p	INO80D	1	205996628	53557216	rare_both	7mer-A1	2
chrX	53557196	53557217	2	205997966	205997966	1.05785e-05	1.31406e-05	nfe	nfe	0.878785	hsa-let-7f-2-3p	INO80D	1	205997966	53557216	rare_both	6mer	1
chrX	53557196	53557217	2	205998883	205998883	1.05785e-05	6.57047e-06	nfe	afr	0.878785	hsa-let-7f-2-3p	INO80D	1	205998883	53557216	rare_both	8mer	3
chrX	53557196	53557217	2	205998886	205998886	1.05785e-05	6.57047e-06	nfe	afr	0.878785	hsa-let-7f-2-3p	INO80D	1	205998886	53557216	rare_both	8mer	3
chrX	53557196	53557217	2	205998890	205998890	1.05785e-05	1.3138e-05	nfe	nfe	0.878785	hsa-let-7f-2-3p	INO80D	1	205998890	53557216	rare_both	8mer	3
chrX	53557196	53557217	2	206001585	206001585	1.05785e-05	6.56978e-06	nfe	amr	0.878785	hsa-let-7f-2-3p	INO80D	1	206001585	53557216	rare_both	7mer-A1	2
chrX	53557196	53557217	2	206003947	206003947	1.05785e-05	5.11834e-06	nfe	afr	0.878785	hsa-let-7f-2-3p	INO80D	1	206003947	53557216	rare_both	7mer-m8	2
chrX	53557196	53557217	2	206620351	206620351	1.05785e-05	6.56953e-06	nfe	nfe	0.878785	hsa-let-7f-2-3p	ADAM23	1	206620351	53557216	rare_both	6mer	1
chrX	53557196	53557217	2	207598351	207598351	1.05785e-05	5.43407e-06	nfe	nfe	0.878785	hsa-let-7f-2-3p	CREB1	1	207598351	53557216	rare_both	8mer	3
chrX	53557196	53557217	2	207601196	207601196	1.05785e-05	2.15743e-05	nfe	nfe	0.878785	hsa-let-7f-2-3p	CREB1	1	207601196	53557216	rare_both	6mer	1
chrX	53557196	53557217	2	210431537	210431537	1.05785e-05	2.62753e-05	nfe	nfe	0.878785	hsa-let-7f-2-3p	LANCL1	1	210431537	53557216	rare_both	6mer	1
chrX	53557196	53557217	2	210434441	210434441	1.05785e-05	3.3893e-06	nfe	afr	0.878785	hsa-let-7f-2-3p	LANCL1	1	210434441	53557216	rare_both	7mer-m8	2
chrX	53557196	53557217	2	210434445	210434445	1.05785e-05	6.64011e-07	nfe	nfe	0.878785	hsa-let-7f-2-3p	LANCL1	1	210434445	53557216	rare_both	7mer-m8	2
chrX	53557196	53557217	2	211380612	211380612	1.05785e-05	4.31395e-06	nfe	nfe	0.878785	hsa-let-7f-2-3p	ERBB4	1	211380612	53557216	rare_both	6mer	1
chrX	53557196	53557217	2	226731574	226731574	1.05785e-05	7.22116e-05	nfe	afr	0.878785	hsa-let-7f-2-3p	IRS1	1	226731574	53557216	rare_both	6mer	1
chrX	53557196	53557217	2	226731598	226731598	1.05785e-05	9.8451e-05	nfe	sas	0.878785	hsa-let-7f-2-3p	IRS1	1	226731598	53557216	rare_both	7mer-m8	2
chrX	53557196	53557217	2	226732462	226732462	1.05785e-05	7.07424e-06	nfe	nfe	0.878785	hsa-let-7f-2-3p	IRS1	1	226732462	53557216	rare_both	7mer-A1	2
chrX	53557196	53557217	2	226732464	226732464	1.05785e-05	7.09331e-06	nfe	afr	0.878785	hsa-let-7f-2-3p	IRS1	1	226732464	53557216	rare_both	7mer-A1	2
chrX	53557196	53557217	2	226735576	226735576	1.05785e-05	6.55136e-06	nfe	nfe	0.878785	hsa-let-7f-2-3p	IRS1	1	226735576	53557216	rare_both	7mer-A1	2
chrX	53557196	53557217	2	227554717	227554717	1.05785e-05	2.37126e-06	nfe	eas	0.878785	hsa-let-7f-2-3p	AGFG1	1	227554717	53557216	rare_both	6mer	1
chrX	53557196	53557217	2	227555380	227555380	1.05785e-05	6.55256e-06	nfe	amr	0.878785	hsa-let-7f-2-3p	AGFG1	1	227555380	53557216	rare_both	6mer	1
chrX	53557196	53557217	2	230879185	230879185	1.05785e-05	6.54973e-06	nfe	eas	0.878785	hsa-let-7f-2-3p	ITM2C	1	230879185	53557216	rare_both	6mer	1
chrX	53557196	53557217	2	234493785	234493785	1.05785e-05	6.54853e-05	nfe	sas	0.878785	hsa-let-7f-2-3p	ARL4C	1	234493785	53557216	rare_both	8mer	3
chrX	53557196	53557217	2	238041606	238041606	1.05785e-05	2.07873e-05	nfe	afr	0.878785	hsa-let-7f-2-3p	UBE2F	1	238041606	53557216	rare_both	8mer	3
chrX	53557196	53557217	2	238041610	238041610	1.05785e-05	3.03942e-06	nfe	nfe	0.878785	hsa-let-7f-2-3p	UBE2F	1	238041610	53557216	rare_both	8mer	3
chrX	53557196	53557217	3	14143482	14143482	1.05785e-05	6.56814e-06	nfe	nfe	0.878785	hsa-let-7f-2-3p	TMEM43	1	14143482	53557216	rare_both	7mer-m8	2
chrX	53557196	53557217	3	23977488	23977488	1.05785e-05	1.96736e-06	nfe	afr	0.878785	hsa-let-7f-2-3p	NR1D2	1	23977488	53557216	rare_both	6mer	1
chrX	53557196	53557217	3	32483598	32483598	1.05785e-05	0.0209708	nfe	eas	0.878785	hsa-let-7f-2-3p	CMTM6	1	32483598	53557216	mixed	7mer-m8	2
chrX	53557196	53557217	3	38550024	38550024	1.05785e-05	3.00698e-06	nfe	sas	0.878785	hsa-let-7f-2-3p	SCN5A	1	38550024	53557216	rare_both	7mer-m8	2
chrX	53557196	53557217	3	39095810	39095810	1.05785e-05	6.54947e-06	nfe	afr	0.878785	hsa-let-7f-2-3p	WDR48	1	39095810	53557216	rare_both	7mer-A1	2
chrX	53557196	53557217	3	39263621	39263621	1.05785e-05	6.56806e-06	nfe	nfe	0.878785	hsa-let-7f-2-3p	CX3CR1	1	39263621	53557216	rare_both	6mer	1
chrX	53557196	53557217	3	50325705	50325705	1.05785e-05	4.77127e-06	nfe	.	0.878785	hsa-let-7f-2-3p	TUSC2	1	50325705	53557216	rare_both	7mer-m8	2
chrX	53557196	53557217	3	53885324	53885324	1.05785e-05	2.35646e-06	nfe	sas	0.878785	hsa-let-7f-2-3p	SELENOK	1	53885324	53557216	rare_both	7mer-A1	2
chrX	53557196	53557217	3	62296020	62296020	1.05785e-05	2.63013e-05	nfe	afr	0.878785	hsa-let-7f-2-3p	PTPRG	1	62296020	53557216	rare_both	6mer	1
chrX	53557196	53557217	3	67009734	67009734	1.05785e-05	6.55265e-06	nfe	nfe	0.878785	hsa-let-7f-2-3p	KBTBD8	1	67009734	53557216	rare_both	6mer	1
chrX	53557196	53557217	3	68977468	68977468	1.05785e-05	1.33289e-06	nfe	afr	0.878785	hsa-let-7f-2-3p	EOGT	1	68977468	53557216	rare_both	7mer-A1	2
chrX	53557196	53557217	3	69104770	69104770	1.05785e-05	1.03344e-06	nfe	eas	0.878785	hsa-let-7f-2-3p	ARL6IP5	1	69104770	53557216	rare_both	7mer-A1	2
chrX	53557196	53557217	3	73065974	73065974	1.05785e-05	4.03408e-06	nfe	eas	0.878785	hsa-let-7f-2-3p	PPP4R2	1	73065974	53557216	rare_both	7mer-A1	2
chrX	53557196	53557217	3	73067111	73067111	1.05785e-05	3.2861e-05	nfe	afr	0.878785	hsa-let-7f-2-3p	PPP4R2	1	73067111	53557216	rare_both	6mer	1
chrX	53557196	53557217	3	73067307	73067307	1.05785e-05	6.57419e-06	nfe	nfe	0.878785	hsa-let-7f-2-3p	PPP4R2	1	73067307	53557216	rare_both	7mer-m8	2
chrX	53557196	53557217	3	86066922	86066922	1.05785e-05	1.50625e-05	nfe	afr	0.878785	hsa-let-7f-2-3p	CADM2	1	86066922	53557216	rare_both	6mer	1
chrX	53557196	53557217	3	86070323	86070323	1.05785e-05	6.58042e-06	nfe	afr	0.878785	hsa-let-7f-2-3p	CADM2	1	86070323	53557216	rare_both	7mer-A1	2
chrX	53557196	53557217	3	98793920	98793920	1.05785e-05	2.43789e-06	nfe	.	0.878785	hsa-let-7f-2-3p	ST3GAL6	1	98793920	53557216	rare_both	7mer-m8	2
chrX	53557196	53557217	3	100748773	100748773	1.05785e-05	7.09542e-06	nfe	nfe	0.878785	hsa-let-7f-2-3p	TFG	1	100748773	53557216	rare_both	6mer	1
chrX	53557196	53557217	3	101594202	101594202	1.05785e-05	6.55196e-06	nfe	amr	0.878785	hsa-let-7f-2-3p	PCNP	1	101594202	53557216	rare_both	6mer	1
chrX	53557196	53557217	3	105658319	105658319	1.05785e-05	1.35261e-05	nfe	mid	0.878785	hsa-let-7f-2-3p	CBLB	1	105658319	53557216	rare_both	6mer	1
chrX	53557196	53557217	3	113653881	113653881	1.05785e-05	6.56806e-06	nfe	sas	0.878785	hsa-let-7f-2-3p	USF3	1	113653881	53557216	rare_both	6mer	1
chrX	53557196	53557217	3	113721405	113721405	1.05785e-05	4.215e-06	nfe	nfe	0.878785	hsa-let-7f-2-3p	NAA50	1	113721405	53557216	rare_both	6mer	1
chrX	53557196	53557217	3	120326592	120326592	1.05785e-05	2.62757e-05	nfe	nfe	0.878785	hsa-let-7f-2-3p	LRRC58	1	120326592	53557216	rare_both	7mer-A1	2
chrX	53557196	53557217	3	120328885	120328885	1.05785e-05	0.000800861	nfe	afr	0.878785	hsa-let-7f-2-3p	LRRC58	1	120328885	53557216	rare_both	7mer-A1	2
chrX	53557196	53557217	3	120329662	120329662	1.05785e-05	3.29216e-05	nfe	nfe	0.878785	hsa-let-7f-2-3p	LRRC58	1	120329662	53557216	rare_both	6mer	1
chrX	53557196	53557217	3	120329946	120329946	1.05785e-05	6.57808e-06	nfe	nfe	0.878785	hsa-let-7f-2-3p	LRRC58	1	120329946	53557216	rare_both	7mer-A1	2
chrX	53557196	53557217	3	120329948	120329948	1.05785e-05	8.55398e-05	nfe	amr	0.878785	hsa-let-7f-2-3p	LRRC58	1	120329948	53557216	rare_both	7mer-A1	2
chrX	53557196	53557217	3	125227864	125227864	1.05785e-05	6.55153e-06	nfe	afr	0.878785	hsa-let-7f-2-3p	ZNF148	1	125227864	53557216	rare_both	6mer	1
chrX	53557196	53557217	3	129169713	129169713	1.05785e-05	9.28083e-06	nfe	nfe	0.878785	hsa-let-7f-2-3p	CNBP	1	129169713	53557216	rare_both	6mer	1
chrX	53557196	53557217	3	129169715	129169715	1.05785e-05	4.62894e-06	nfe	nfe	0.878785	hsa-let-7f-2-3p	CNBP	1	129169715	53557216	rare_both	6mer	1
chrX	53557196	53557217	3	129170243	129170243	1.05785e-05	2.09174e-05	nfe	sas	0.878785	hsa-let-7f-2-3p	CNBP	1	129170243	53557216	rare_both	6mer	1
chrX	53557196	53557217	3	129650748	129650748	1.05785e-05	1.31041e-05	nfe	afr	0.878785	hsa-let-7f-2-3p	TMCC1	1	129650748	53557216	rare_both	7mer-A1	2
chrX	53557196	53557217	3	138633240	138633240	1.05785e-05	2.06355e-06	nfe	eas	0.878785	hsa-let-7f-2-3p	FAIM	1	138633240	53557216	rare_both	7mer-A1	2
chrX	53557196	53557217	3	139357485	139357485	1.05785e-05	5.18651e-06	nfe	nfe	0.878785	hsa-let-7f-2-3p	COPB2	1	139357485	53557216	rare_both	6mer	1
chrX	53557196	53557217	3	141944800	141944800	1.05785e-05	6.56814e-06	nfe	amr	0.878785	hsa-let-7f-2-3p	TFDP2	1	141944800	53557216	rare_both	7mer-m8	2
chrX	53557196	53557217	3	143056705	143056705	1.05785e-05	2.74591e-06	nfe	afr	0.878785	hsa-let-7f-2-3p	U2SURP	1	143056705	53557216	rare_both	6mer	1
chrX	53557196	53557217	3	143056707	143056707	1.05785e-05	2.78088e-06	nfe	.	0.878785	hsa-let-7f-2-3p	U2SURP	1	143056707	53557216	rare_both	6mer	1
chrX	53557196	53557217	3	143060145	143060145	1.05785e-05	3.93613e-05	nfe	afr	0.878785	hsa-let-7f-2-3p	U2SURP	1	143060145	53557216	rare_both	7mer-A1	2
chrX	53557196	53557217	3	150627854	150627854	1.05785e-05	6.56616e-06	nfe	afr	0.878785	hsa-let-7f-2-3p	SELENOT	1	150627854	53557216	rare_both	8mer	3
chrX	53557196	53557217	3	152464820	152464820	1.05785e-05	6.55068e-06	nfe	nfe	0.878785	hsa-let-7f-2-3p	MBNL1	1	152464820	53557216	rare_both	7mer-m8	2
chrX	53557196	53557217	3	152464849	152464849	1.05785e-05	1.96492e-05	nfe	amr	0.878785	hsa-let-7f-2-3p	MBNL1	1	152464849	53557216	rare_both	7mer-m8	2
chrX	53557196	53557217	3	156541224	156541224	1.05785e-05	1.31413e-05	nfe	nfe	0.878785	hsa-let-7f-2-3p	SSR3	1	156541224	53557216	rare_both	8mer	3
chrX	53557196	53557217	3	160257036	160257036	1.05785e-05	6.57281e-06	nfe	.	0.878785	hsa-let-7f-2-3p	IFT80	1	160257036	53557216	rare_both	6mer	1
chrX	53557196	53557217	3	160258081	160258081	1.05785e-05	5.06078e-06	nfe	nfe	0.878785	hsa-let-7f-2-3p	IFT80	1	160258081	53557216	rare_both	6mer	1
chrX	53557196	53557217	3	160499700	160499700	1.05785e-05	6.57229e-06	nfe	nfe	0.878785	hsa-let-7f-2-3p	KPNA4	1	160499700	53557216	rare_both	7mer-A1	2
chrX	53557196	53557217	3	160499842	160499842	1.05785e-05	6.57272e-06	nfe	nfe	0.878785	hsa-let-7f-2-3p	KPNA4	1	160499842	53557216	rare_both	6mer	1
chrX	53557196	53557217	3	161072803	161072803	1.05785e-05	2.62936e-05	nfe	afr	0.878785	hsa-let-7f-2-3p	PPM1L	1	161072803	53557216	rare_both	6mer	1
chrX	53557196	53557217	3	161072804	161072804	1.05785e-05	6.57895e-06	nfe	nfe	0.878785	hsa-let-7f-2-3p	PPM1L	1	161072804	53557216	rare_both	6mer	1
chrX	53557196	53557217	3	161072837	161072837	1.05785e-05	6.56918e-06	nfe	afr	0.878785	hsa-let-7f-2-3p	PPM1L	1	161072837	53557216	rare_both	6mer	1
chrX	53557196	53557217	3	161076836	161076836	1.05785e-05	1.97156e-05	nfe	afr	0.878785	hsa-let-7f-2-3p	PPM1L	1	161076836	53557216	rare_both	6mer	1
chrX	53557196	53557217	3	161078824	161078824	1.05785e-05	1.31411e-05	nfe	nfe	0.878785	hsa-let-7f-2-3p	PPM1L	1	161078824	53557216	rare_both	6mer	1
chrX	53557196	53557217	3	167683867	167683867	1.05785e-05	6.556e-06	nfe	nfe	0.878785	hsa-let-7f-2-3p	PDCD10	1	167683867	53557216	rare_both	6mer	1
chrX	53557196	53557217	3	172630908	172630908	1.05785e-05	6.57488e-06	nfe	.	0.878785	hsa-let-7f-2-3p	NCEH1	1	172630908	53557216	rare_both	8mer	3
chrX	53557196	53557217	3	172631247	172631247	1.05785e-05	6.57013e-06	nfe	afr	0.878785	hsa-let-7f-2-3p	NCEH1	1	172631247	53557216	rare_both	7mer-A1	2
chrX	53557196	53557217	3	172631251	172631251	1.05785e-05	1.31323e-05	nfe	amr	0.878785	hsa-let-7f-2-3p	NCEH1	1	172631251	53557216	rare_both	7mer-A1	2
chrX	53557196	53557217	3	172820902	172820902	1.05785e-05	0.000125056	nfe	amr	0.878785	hsa-let-7f-2-3p	ECT2	1	172820902	53557216	rare_both	6mer	1
chrX	53557196	53557217	3	177025356	177025356	1.05785e-05	1.9879e-05	nfe	amr	0.878785	hsa-let-7f-2-3p	TBL1XR1	1	177025356	53557216	rare_both	6mer	1
chrX	53557196	53557217	3	185917083	185917083	1.05785e-05	6.56426e-06	nfe	eas	0.878785	hsa-let-7f-2-3p	TRA2B	1	185917083	53557216	rare_both	7mer-A1	2
chrX	53557196	53557217	3	186046729	186046729	1.05785e-05	4.28824e-06	nfe	sas	0.878785	hsa-let-7f-2-3p	ETV5	1	186046729	53557216	rare_both	8mer	3
chrX	53557196	53557217	3	193695033	193695033	1.05785e-05	6.5678e-06	nfe	sas	0.878785	hsa-let-7f-2-3p	OPA1	1	193695033	53557216	rare_both	6mer	1
chrX	53557196	53557217	3	196354869	196354869	1.05785e-05	6.60293e-06	nfe	afr	0.878785	hsa-let-7f-2-3p	UBXN7	1	196354869	53557216	rare_both	6mer	1
chrX	53557196	53557217	3	196354881	196354881	1.05785e-05	6.59544e-06	nfe	nfe	0.878785	hsa-let-7f-2-3p	UBXN7	1	196354881	53557216	rare_both	6mer	1
chrX	53557196	53557217	3	196584859	196584859	1.05785e-05	6.70151e-06	nfe	amr	0.878785	hsa-let-7f-2-3p	FBXO45	1	196584859	53557216	rare_both	6mer	1
chrX	53557196	53557217	3	196829103	196829103	1.05785e-05	6.54922e-06	nfe	afr	0.878785	hsa-let-7f-2-3p	PAK2	1	196829103	53557216	rare_both	7mer-A1	2
chrX	53557196	53557217	3	196829338	196829338	1.05785e-05	6.55162e-06	nfe	afr	0.878785	hsa-let-7f-2-3p	PAK2	1	196829338	53557216	rare_both	7mer-m8	2
chrX	53557196	53557217	4	1693429	1693429	1.05785e-05	3.37753e-06	nfe	sas	0.878785	hsa-let-7f-2-3p	SLBP	1	1693429	53557216	rare_both	7mer-A1	2
chrX	53557196	53557217	4	7761175	7761175	1.05785e-05	6.56694e-06	nfe	nfe	0.878785	hsa-let-7f-2-3p	AFAP1	1	7761175	53557216	rare_both	6mer	1
chrX	53557196	53557217	4	7761177	7761177	1.05785e-05	1.96845e-05	nfe	afr	0.878785	hsa-let-7f-2-3p	AFAP1	1	7761177	53557216	rare_both	6mer	1
chrX	53557196	53557217	4	27023283	27023283	1.05785e-05	2.90377e-06	nfe	nfe	0.878785	hsa-let-7f-2-3p	STIM2	1	27023283	53557216	rare_both	6mer	1
chrX	53557196	53557217	4	36067751	36067751	1.05785e-05	2.6964e-06	nfe	sas	0.878785	hsa-let-7f-2-3p	ARAP2	1	36067751	53557216	rare_both	6mer	1
chrX	53557196	53557217	4	41956930	41956930	1.05785e-05	6.57013e-06	nfe	.	0.878785	hsa-let-7f-2-3p	TMEM33	1	41956930	53557216	rare_both	6mer	1
chrX	53557196	53557217	4	41957194	41957194	1.05785e-05	6.57678e-06	nfe	afr	0.878785	hsa-let-7f-2-3p	TMEM33	1	41957194	53557216	rare_both	7mer-A1	2
chrX	53557196	53557217	4	46038801	46038801	1.05785e-05	1.97694e-05	nfe	amr	0.878785	hsa-let-7f-2-3p	GABRG1	1	46038801	53557216	rare_both	6mer	1
chrX	53557196	53557217	4	48422490	48422490	1.05785e-05	1.16553e-05	nfe	afr	0.878785	hsa-let-7f-2-3p	SLAIN2	1	48422490	53557216	rare_both	7mer-m8	2
chrX	53557196	53557217	4	51913836	51913836	1.05785e-05	7.73978e-06	nfe	nfe	0.878785	hsa-let-7f-2-3p	DCUN1D4	1	51913836	53557216	rare_both	6mer	1
chrX	53557196	53557217	4	51913838	51913838	1.05785e-05	2.57476e-06	nfe	eas	0.878785	hsa-let-7f-2-3p	DCUN1D4	1	51913838	53557216	rare_both	6mer	1
chrX	53557196	53557217	4	51915251	51915251	1.05785e-05	6.55256e-06	nfe	afr	0.878785	hsa-let-7f-2-3p	DCUN1D4	1	51915251	53557216	rare_both	6mer	1
chrX	53557196	53557217	4	51916514	51916514	1.05785e-05	6.55368e-06	nfe	afr	0.878785	hsa-let-7f-2-3p	DCUN1D4	1	51916514	53557216	rare_both	6mer	1
chrX	53557196	53557217	4	53459473	53459473	1.05785e-05	3.71923e-06	nfe	nfe	0.878785	hsa-let-7f-2-3p	FIP1L1	1	53459473	53557216	rare_both	6mer	1
chrX	53557196	53557217	4	65323445	65323445	1.05785e-05	8.69218e-06	nfe	afr	0.878785	hsa-let-7f-2-3p	EPHA5	1	65323445	53557216	rare_both	6mer	1
chrX	53557196	53557217	4	65323513	65323513	1.05785e-05	1.73854e-05	nfe	afr	0.878785	hsa-let-7f-2-3p	EPHA5	1	65323513	53557216	rare_both	6mer	1
chrX	53557196	53557217	4	68313351	68313351	1.05785e-05	6.55033e-06	nfe	nfe	0.878785	hsa-let-7f-2-3p	YTHDC1	1	68313351	53557216	rare_both	6mer	1
chrX	53557196	53557217	4	71569457	71569457	1.05785e-05	1.31797e-05	nfe	nfe	0.878785	hsa-let-7f-2-3p	SLC4A4	1	71569457	53557216	rare_both	6mer	1
chrX	53557196	53557217	4	71569562	71569562	1.05785e-05	6.59057e-06	nfe	nfe	0.878785	hsa-let-7f-2-3p	SLC4A4	1	71569562	53557216	rare_both	6mer	1
chrX	53557196	53557217	4	73074790	73074790	1.05785e-05	1.96832e-05	nfe	afr	0.878785	hsa-let-7f-2-3p	ANKRD17	1	73074790	53557216	rare_both	6mer	1
chrX	53557196	53557217	4	73075090	73075090	1.05785e-05	6.56332e-06	nfe	nfe	0.878785	hsa-let-7f-2-3p	ANKRD17	1	73075090	53557216	rare_both	6mer	1
chrX	53557196	53557217	4	76161457	76161457	1.05785e-05	1.82942e-06	nfe	nfe	0.878785	hsa-let-7f-2-3p	SCARB2	1	76161457	53557216	rare_both	7mer-A1	2
chrX	53557196	53557217	4	76161459	76161459	1.05785e-05	7.25695e-06	nfe	afr	0.878785	hsa-let-7f-2-3p	SCARB2	1	76161459	53557216	rare_both	7mer-A1	2
chrX	53557196	53557217	4	76161461	76161461	1.05785e-05	3.60231e-06	nfe	sas	0.878785	hsa-let-7f-2-3p	SCARB2	1	76161461	53557216	rare_both	7mer-A1	2
chrX	53557196	53557217	4	77714036	77714036	1.05785e-05	6.55179e-06	nfe	nfe	0.878785	hsa-let-7f-2-3p	CNOT6L	1	77714036	53557216	rare_both	6mer	1
chrX	53557196	53557217	4	77717029	77717029	1.05785e-05	6.55488e-06	nfe	.	0.878785	hsa-let-7f-2-3p	CNOT6L	1	77717029	53557216	rare_both	6mer	1
chrX	53557196	53557217	4	77718114	77718114	1.05785e-05	6.55901e-06	nfe	nfe	0.878785	hsa-let-7f-2-3p	CNOT6L	1	77718114	53557216	rare_both	6mer	1
chrX	53557196	53557217	4	82926492	82926492	1.05785e-05	6.55351e-06	nfe	eas	0.878785	hsa-let-7f-2-3p	LIN54	1	82926492	53557216	rare_both	6mer	1
chrX	53557196	53557217	4	84669879	84669879	1.05785e-05	6.55755e-06	nfe	nfe	0.878785	hsa-let-7f-2-3p	WDFY3	1	84669879	53557216	rare_both	6mer	1
chrX	53557196	53557217	4	84672454	84672454	1.05785e-05	0.00221125	nfe	nfe	0.878785	hsa-let-7f-2-3p	WDFY3	1	84672454	53557216	rare_both	6mer	1
chrX	53557196	53557217	4	87138255	87138255	1.05785e-05	4.29694e-06	nfe	eas	0.878785	hsa-let-7f-2-3p	AFF1	1	87138255	53557216	rare_both	6mer	1
chrX	53557196	53557217	4	87140809	87140809	1.05785e-05	5.30791e-06	nfe	eas	0.878785	hsa-let-7f-2-3p	AFF1	1	87140809	53557216	rare_both	7mer-A1	2
chrX	53557196	53557217	4	88261395	88261395	1.05785e-05	6.56901e-06	nfe	amr	0.878785	hsa-let-7f-2-3p	PPM1K	1	88261395	53557216	rare_both	7mer-A1	2
chrX	53557196	53557217	4	89239525	89239525	1.05785e-05	6.56927e-06	nfe	nfe	0.878785	hsa-let-7f-2-3p	GPRIN3	1	89239525	53557216	rare_both	6mer	1
chrX	53557196	53557217	4	89239529	89239529	1.05785e-05	1.31394e-05	nfe	amr	0.878785	hsa-let-7f-2-3p	GPRIN3	1	89239529	53557216	rare_both	6mer	1
chrX	53557196	53557217	4	89240457	89240457	1.05785e-05	6.57056e-06	nfe	nfe	0.878785	hsa-let-7f-2-3p	GPRIN3	1	89240457	53557216	rare_both	6mer	1
chrX	53557196	53557217	4	89242963	89242963	1.05785e-05	6.57151e-06	nfe	amr	0.878785	hsa-let-7f-2-3p	GPRIN3	1	89242963	53557216	rare_both	7mer-m8	2
chrX	53557196	53557217	4	89247444	89247444	1.05785e-05	0.00119678	nfe	afr	0.878785	hsa-let-7f-2-3p	GPRIN3	1	89247444	53557216	rare_both	6mer	1
chrX	53557196	53557217	4	89247752	89247752	1.05785e-05	6.37298e-07	nfe	mid	0.878785	hsa-let-7f-2-3p	GPRIN3	1	89247752	53557216	rare_both	6mer	1
chrX	53557196	53557217	4	89247754	89247754	1.05785e-05	6.36779e-07	nfe	nfe	0.878785	hsa-let-7f-2-3p	GPRIN3	1	89247754	53557216	rare_both	6mer	1
chrX	53557196	53557217	4	89247756	89247756	1.05785e-05	6.35634e-07	nfe	afr	0.878785	hsa-let-7f-2-3p	GPRIN3	1	89247756	53557216	rare_both	6mer	1
chrX	53557196	53557217	4	94290006	94290006	1.05785e-05	6.60214e-06	nfe	nfe	0.878785	hsa-let-7f-2-3p	SMARCAD1	1	94290006	53557216	rare_both	8mer	3
chrX	53557196	53557217	4	94290745	94290745	1.05785e-05	2.57049e-05	nfe	nfe	0.878785	hsa-let-7f-2-3p	SMARCAD1	1	94290745	53557216	rare_both	6mer	1
chrX	53557196	53557217	4	94290747	94290747	1.05785e-05	2.33158e-06	nfe	amr	0.878785	hsa-let-7f-2-3p	SMARCAD1	1	94290747	53557216	rare_both	6mer	1
chrX	53557196	53557217	4	94290749	94290749	1.05785e-05	4.66387e-06	nfe	.	0.878785	hsa-let-7f-2-3p	SMARCAD1	1	94290749	53557216	rare_both	6mer	1
chrX	53557196	53557217	4	99900206	99900206	1.05785e-05	6.56444e-06	nfe	nfe	0.878785	hsa-let-7f-2-3p	DNAJB14	1	99900206	53557216	rare_both	6mer	1
chrX	53557196	53557217	4	105277388	105277388	1.05785e-05	4.45228e-06	nfe	nfe	0.878785	hsa-let-7f-2-3p	TET2	1	105277388	53557216	rare_both	6mer	1
chrX	53557196	53557217	4	110050850	110050850	1.05785e-05	6.2237e-06	nfe	nfe	0.878785	hsa-let-7f-2-3p	ELOVL6	1	110050850	53557216	rare_both	6mer	1
chrX	53557196	53557217	4	113382024	113382024	1.05785e-05	4.44547e-06	nfe	nfe	0.878785	hsa-let-7f-2-3p	ANK2	1	113382024	53557216	rare_both	6mer	1
chrX	53557196	53557217	4	119495010	119495010	1.05785e-05	1.3108e-05	nfe	afr	0.878785	hsa-let-7f-2-3p	PDE5A	1	119495010	53557216	rare_both	6mer	1
chrX	53557196	53557217	4	119497498	119497498	1.05785e-05	3.28614e-05	nfe	amr	0.878785	hsa-let-7f-2-3p	PDE5A	1	119497498	53557216	rare_both	7mer-A1	2
chrX	53557196	53557217	4	119498517	119498517	1.05785e-05	6.79406e-07	nfe	nfe	0.878785	hsa-let-7f-2-3p	PDE5A	1	119498517	53557216	rare_both	8mer	3
chrX	53557196	53557217	4	119498520	119498520	1.05785e-05	3.37154e-06	nfe	mid	0.878785	hsa-let-7f-2-3p	PDE5A	1	119498520	53557216	rare_both	8mer	3
chrX	53557196	53557217	4	119498522	119498522	1.05785e-05	1.40625e-05	nfe	amr	0.878785	hsa-let-7f-2-3p	PDE5A	1	119498522	53557216	rare_both	8mer	3
chrX	53557196	53557217	4	119498524	119498524	1.05785e-05	1.33289e-06	nfe	sas	0.878785	hsa-let-7f-2-3p	PDE5A	1	119498524	53557216	rare_both	8mer	3
chrX	53557196	53557217	4	120058321	120058321	1.05785e-05	6.56866e-06	nfe	.	0.878785	hsa-let-7f-2-3p	MAD2L1	1	120058321	53557216	rare_both	6mer	1
chrX	53557196	53557217	4	120058323	120058323	1.05785e-05	6.56866e-06	nfe	eas	0.878785	hsa-let-7f-2-3p	MAD2L1	1	120058323	53557216	rare_both	6mer	1
chrX	53557196	53557217	4	120059650	120059650	1.05785e-05	6.54716e-06	nfe	.	0.878785	hsa-let-7f-2-3p	MAD2L1	1	120059650	53557216	rare_both	8mer	3
chrX	53557196	53557217	4	121816477	121816477	1.05785e-05	7.4181e-07	nfe	nfe	0.878785	hsa-let-7f-2-3p	CCNA2	1	121816477	53557216	rare_both	6mer	1
chrX	53557196	53557217	4	121816481	121816481	1.05785e-05	3.01158e-06	nfe	afr	0.878785	hsa-let-7f-2-3p	CCNA2	1	121816481	53557216	rare_both	6mer	1
chrX	53557196	53557217	4	121817467	121817467	1.05785e-05	0.00214555	nfe	afr	0.878785	hsa-let-7f-2-3p	CCNA2	1	121817467	53557216	rare_both	6mer	1
chrX	53557196	53557217	4	121817469	121817469	1.05785e-05	2.7516e-06	nfe	nfe	0.878785	hsa-let-7f-2-3p	CCNA2	1	121817469	53557216	rare_both	6mer	1
chrX	53557196	53557217	4	121817476	121817476	1.05785e-05	1.31681e-06	nfe	afr	0.878785	hsa-let-7f-2-3p	CCNA2	1	121817476	53557216	rare_both	6mer	1
chrX	53557196	53557217	4	138166002	138166002	1.05785e-05	6.57255e-06	nfe	sas	0.878785	hsa-let-7f-2-3p	SLC7A11	1	138166002	53557216	rare_both	6mer	1
chrX	53557196	53557217	4	138171597	138171597	1.05785e-05	0.000234393	nfe	afr	0.878785	hsa-let-7f-2-3p	SLC7A11	1	138171597	53557216	rare_both	7mer-m8	2
chrX	53557196	53557217	4	138171599	138171599	1.05785e-05	8.94566e-06	nfe	afr	0.878785	hsa-let-7f-2-3p	SLC7A11	1	138171599	53557216	rare_both	7mer-m8	2
chrX	53557196	53557217	4	139391012	139391012	1.05785e-05	6.56901e-06	nfe	nfe	0.878785	hsa-let-7f-2-3p	NAA15	1	139391012	53557216	rare_both	7mer-A1	2
chrX	53557196	53557217	4	145757779	145757779	1.05785e-05	1.31428e-05	nfe	afr	0.878785	hsa-let-7f-2-3p	ZNF827	1	145757779	53557216	rare_both	6mer	1
chrX	53557196	53557217	4	152911781	152911781	1.05785e-05	0.000124398	nfe	eas	0.878785	hsa-let-7f-2-3p	ARFIP1	1	152911781	53557216	rare_both	7mer-m8	2
chrX	53557196	53557217	4	152978485	152978485	1.05785e-05	7.22961e-05	nfe	afr	0.878785	hsa-let-7f-2-3p	FHDC1	1	152978485	53557216	rare_both	6mer	1
chrX	53557196	53557217	4	153336085	153336085	1.05785e-05	6.09043e-06	nfe	afr	0.878785	hsa-let-7f-2-3p	TRIM2	1	153336085	53557216	rare_both	6mer	1
chrX	53557196	53557217	4	153336650	153336650	1.05785e-05	1.42031e-05	nfe	sas	0.878785	hsa-let-7f-2-3p	TRIM2	1	153336650	53557216	rare_both	6mer	1
chrX	53557196	53557217	4	153337763	153337763	1.05785e-05	1.01431e-06	nfe	afr	0.878785	hsa-let-7f-2-3p	TRIM2	1	153337763	53557216	rare_both	7mer-A1	2
chrX	53557196	53557217	4	153337765	153337765	1.05785e-05	3.04331e-06	nfe	eas	0.878785	hsa-let-7f-2-3p	TRIM2	1	153337765	53557216	rare_both	7mer-A1	2
chrX	53557196	53557217	4	153339027	153339027	1.05785e-05	2.02885e-06	nfe	eas	0.878785	hsa-let-7f-2-3p	TRIM2	1	153339027	53557216	rare_both	7mer-A1	2
chrX	53557196	53557217	4	153339029	153339029	1.05785e-05	1.11609e-05	nfe	nfe	0.878785	hsa-let-7f-2-3p	TRIM2	1	153339029	53557216	rare_both	7mer-A1	2
chrX	53557196	53557217	4	154234293	154234293	1.05785e-05	6.95188e-06	nfe	sas	0.878785	hsa-let-7f-2-3p	DCHS2	1	154234293	53557216	rare_both	6mer	1
chrX	53557196	53557217	4	154234307	154234307	1.05785e-05	1.88608e-06	nfe	.	0.878785	hsa-let-7f-2-3p	DCHS2	1	154234307	53557216	rare_both	6mer	1
chrX	53557196	53557217	4	166734801	166734801	1.05785e-05	1.17239e-06	nfe	nfe	0.878785	hsa-let-7f-2-3p	SPOCK3	1	166734801	53557216	rare_both	6mer	1
chrX	53557196	53557217	4	169721147	169721147	1.05785e-05	6.58762e-06	nfe	nfe	0.878785	hsa-let-7f-2-3p	CLCN3	1	169721147	53557216	rare_both	6mer	1
chrX	53557196	53557217	4	173321814	173321814	1.05785e-05	1.31576e-06	nfe	afr	0.878785	hsa-let-7f-2-3p	GALNT7	1	173321814	53557216	rare_both	8mer	3
chrX	53557196	53557217	4	173321816	173321816	1.05785e-05	1.33167e-06	nfe	mid	0.878785	hsa-let-7f-2-3p	GALNT7	1	173321816	53557216	rare_both	8mer	3
chrX	53557196	53557217	4	173323859	173323859	1.05785e-05	6.55196e-06	nfe	amr	0.878785	hsa-let-7f-2-3p	GALNT7	1	173323859	53557216	rare_both	6mer	1
chrX	53557196	53557217	4	183447484	183447484	1.05785e-05	9.29138e-06	nfe	eas	0.878785	hsa-let-7f-2-3p	CDKN2AIP	1	183447484	53557216	rare_both	7mer-A1	2
chrX	53557196	53557217	4	183447485	183447485	1.05785e-05	2.31475e-06	nfe	sas	0.878785	hsa-let-7f-2-3p	CDKN2AIP	1	183447485	53557216	rare_both	7mer-A1	2
chrX	53557196	53557217	4	183447487	183447487	1.05785e-05	1.55184e-06	nfe	nfe	0.878785	hsa-let-7f-2-3p	CDKN2AIP	1	183447487	53557216	rare_both	7mer-A1	2
chrX	53557196	53557217	4	183712940	183712940	1.05785e-05	2.77988e-06	nfe	.	0.878785	hsa-let-7f-2-3p	TRAPPC11	1	183712940	53557216	rare_both	6mer	1
chrX	53557196	53557217	4	183712942	183712942	1.05785e-05	2.84207e-06	nfe	nfe	0.878785	hsa-let-7f-2-3p	TRAPPC11	1	183712942	53557216	rare_both	6mer	1
chrX	53557196	53557217	5	5490111	5490111	1.05785e-05	6.56927e-06	nfe	nfe	0.878785	hsa-let-7f-2-3p	ICE1	1	5490111	53557216	rare_both	6mer	1
chrX	53557196	53557217	5	6673891	6673891	1.05785e-05	6.57333e-06	nfe	nfe	0.878785	hsa-let-7f-2-3p	SRD5A1	1	6673891	53557216	rare_both	7mer-m8	2
chrX	53557196	53557217	5	10433884	10433884	1.05785e-05	1.74618e-06	nfe	nfe	0.878785	hsa-let-7f-2-3p	MARCHF6	1	10433884	53557216	rare_both	6mer	1
chrX	53557196	53557217	5	10436762	10436762	1.05785e-05	6.56332e-06	nfe	sas	0.878785	hsa-let-7f-2-3p	MARCHF6	1	10436762	53557216	rare_both	7mer-A1	2
chrX	53557196	53557217	5	14709890	14709890	1.05785e-05	1.96515e-05	nfe	nfe	0.878785	hsa-let-7f-2-3p	ANKH	1	14709890	53557216	rare_both	7mer-m8	2
chrX	53557196	53557217	5	16473794	16473794	1.05785e-05	6.56582e-05	nfe	nfe	0.878785	hsa-let-7f-2-3p	RETREG1	1	16473794	53557216	rare_both	8mer	3
chrX	53557196	53557217	5	36101820	36101820	1.05785e-05	1.31534e-05	nfe	sas	0.878785	hsa-let-7f-2-3p	LMBRD2	1	36101820	53557216	rare_both	6mer	1
chrX	53557196	53557217	5	36103459	36103459	1.05785e-05	1.3124e-05	nfe	amr	0.878785	hsa-let-7f-2-3p	LMBRD2	1	36103459	53557216	rare_both	6mer	1
chrX	53557196	53557217	5	36194969	36194969	1.05785e-05	1.66623e-06	nfe	.	0.878785	hsa-let-7f-2-3p	NADK2	1	36194969	53557216	rare_both	7mer-m8	2
chrX	53557196	53557217	5	37066178	37066178	1.05785e-05	6.56996e-06	nfe	amr	0.878785	hsa-let-7f-2-3p	NIPBL	1	37066178	53557216	rare_both	7mer-A1	2
chrX	53557196	53557217	5	38938008	38938008	1.05785e-05	5.0447e-06	nfe	nfe	0.878785	hsa-let-7f-2-3p	RICTOR	1	38938008	53557216	rare_both	7mer-A1	2
chrX	53557196	53557217	5	38938160	38938160	1.05785e-05	9.17221e-06	nfe	afr	0.878785	hsa-let-7f-2-3p	RICTOR	1	38938160	53557216	rare_both	6mer	1
chrX	53557196	53557217	5	38941117	38941117	1.05785e-05	8.5887e-06	nfe	afr	0.878785	hsa-let-7f-2-3p	RICTOR	1	38941117	53557216	rare_both	6mer	1
chrX	53557196	53557217	5	40759469	40759469	1.05785e-05	6.55996e-06	nfe	afr	0.878785	hsa-let-7f-2-3p	PRKAA1	1	40759469	53557216	rare_both	6mer	1
chrX	53557196	53557217	5	40760025	40760025	1.05785e-05	0.00013735	nfe	nfe	0.878785	hsa-let-7f-2-3p	PRKAA1	1	40760025	53557216	rare_both	6mer	1
chrX	53557196	53557217	5	40761482	40761482	1.05785e-05	1.31397e-05	nfe	afr	0.878785	hsa-let-7f-2-3p	PRKAA1	1	40761482	53557216	rare_both	7mer-A1	2
chrX	53557196	53557217	5	40762562	40762562	1.05785e-05	7.14766e-06	nfe	nfe	0.878785	hsa-let-7f-2-3p	PRKAA1	1	40762562	53557216	rare_both	6mer	1
chrX	53557196	53557217	5	40762564	40762564	1.05785e-05	1.04258e-05	nfe	amr	0.878785	hsa-let-7f-2-3p	PRKAA1	1	40762564	53557216	rare_both	6mer	1
chrX	53557196	53557217	5	40762566	40762566	1.05785e-05	5.15946e-06	nfe	amr	0.878785	hsa-let-7f-2-3p	PRKAA1	1	40762566	53557216	rare_both	6mer	1
chrX	53557196	53557217	5	45258678	45258678	1.05785e-05	6.57462e-06	nfe	.	0.878785	hsa-let-7f-2-3p	HCN1	1	45258678	53557216	rare_both	6mer	1
chrX	53557196	53557217	5	45259557	45259557	1.05785e-05	6.56944e-06	nfe	nfe	0.878785	hsa-let-7f-2-3p	HCN1	1	45259557	53557216	rare_both	6mer	1
chrX	53557196	53557217	5	45261600	45261600	1.05785e-05	5.127e-06	nfe	nfe	0.878785	hsa-let-7f-2-3p	HCN1	1	45261600	53557216	rare_both	6mer	1
chrX	53557196	53557217	5	53093134	53093134	1.05785e-05	6.57125e-06	nfe	afr	0.878785	hsa-let-7f-2-3p	ITGA2	1	53093134	53557216	rare_both	7mer-m8	2
chrX	53557196	53557217	5	53093138	53093138	1.05785e-05	6.57237e-06	nfe	eas	0.878785	hsa-let-7f-2-3p	ITGA2	1	53093138	53557216	rare_both	7mer-m8	2
chrX	53557196	53557217	5	53094438	53094438	1.05785e-05	6.56909e-06	nfe	eas	0.878785	hsa-let-7f-2-3p	ITGA2	1	53094438	53557216	rare_both	6mer	1
chrX	53557196	53557217	5	56923001	56923001	1.05785e-05	2.88751e-06	nfe	nfe	0.878785	hsa-let-7f-2-3p	MIER3	1	56923001	53557216	rare_both	7mer-A1	2
chrX	53557196	53557217	5	61544433	61544433	1.05785e-05	1.6222e-06	nfe	nfe	0.878785	hsa-let-7f-2-3p	ZSWIM6	1	61544433	53557216	rare_both	7mer-A1	2
chrX	53557196	53557217	5	64723691	64723691	1.05785e-05	3.27388e-05	nfe	amr	0.878785	hsa-let-7f-2-3p	SREK1IP1	1	64723691	53557216	rare_both	6mer	1
chrX	53557196	53557217	5	66078799	66078799	1.05785e-05	2.68012e-06	nfe	sas	0.878785	hsa-let-7f-2-3p	ERBIN	1	66078799	53557216	rare_both	7mer-A1	2
chrX	53557196	53557217	5	69129821	69129821	1.05785e-05	1.6415e-05	nfe	.	0.878785	hsa-let-7f-2-3p	SLC30A5	1	69129821	53557216	rare_both	6mer	1
chrX	53557196	53557217	5	69129825	69129825	1.05785e-05	1.22107e-05	nfe	afr	0.878785	hsa-let-7f-2-3p	SLC30A5	1	69129825	53557216	rare_both	6mer	1
chrX	53557196	53557217	5	69130192	69130192	1.05785e-05	1.31432e-05	nfe	nfe	0.878785	hsa-let-7f-2-3p	SLC30A5	1	69130192	53557216	rare_both	6mer	1
chrX	53557196	53557217	5	71566868	71566868	1.05785e-05	1.31363e-05	nfe	nfe	0.878785	hsa-let-7f-2-3p	BDP1	1	71566868	53557216	rare_both	6mer	1
chrX	53557196	53557217	5	71567692	71567692	1.05785e-05	6.55222e-06	nfe	sas	0.878785	hsa-let-7f-2-3p	BDP1	1	71567692	53557216	rare_both	6mer	1
chrX	53557196	53557217	5	72208320	72208320	1.05785e-05	6.57125e-06	nfe	afr	0.878785	hsa-let-7f-2-3p	MAP1B	1	72208320	53557216	rare_both	7mer-A1	2
chrX	53557196	53557217	5	72912368	72912368	1.05785e-05	3.92963e-05	nfe	amr	0.878785	hsa-let-7f-2-3p	TNPO1	1	72912368	53557216	rare_both	6mer	1
chrX	53557196	53557217	5	72913164	72913164	1.05785e-05	1.31118e-05	nfe	afr	0.878785	hsa-let-7f-2-3p	TNPO1	1	72913164	53557216	rare_both	6mer	1
chrX	53557196	53557217	5	79375016	79375016	1.05785e-05	6.57479e-06	nfe	amr	0.878785	hsa-let-7f-2-3p	HOMER1	1	79375016	53557216	rare_both	7mer-A1	2
chrX	53557196	53557217	5	79375433	79375433	1.05785e-05	6.57341e-06	nfe	sas	0.878785	hsa-let-7f-2-3p	HOMER1	1	79375433	53557216	rare_both	7mer-A1	2
chrX	53557196	53557217	5	79375775	79375775	1.05785e-05	2.72386e-06	nfe	nfe	0.878785	hsa-let-7f-2-3p	HOMER1	1	79375775	53557216	rare_both	6mer	1
chrX	53557196	53557217	5	83056919	83056919	1.05785e-05	1.46639e-06	nfe	nfe	0.878785	hsa-let-7f-2-3p	TMEM167A	1	83056919	53557216	rare_both	7mer-m8	2
chrX	53557196	53557217	5	83056921	83056921	1.05785e-05	3.64572e-05	nfe	mid	0.878785	hsa-let-7f-2-3p	TMEM167A	1	83056921	53557216	rare_both	7mer-m8	2
chrX	53557196	53557217	5	90515772	90515772	1.05785e-05	2.62598e-05	nfe	sas	0.878785	hsa-let-7f-2-3p	LYSMD3	1	90515772	53557216	rare_both	6mer	1
chrX	53557196	53557217	5	90516517	90516517	1.05785e-05	1.31461e-05	nfe	amr	0.878785	hsa-let-7f-2-3p	LYSMD3	1	90516517	53557216	rare_both	6mer	1
chrX	53557196	53557217	5	90517413	90517413	1.05785e-05	2.62743e-05	nfe	eas	0.878785	hsa-let-7f-2-3p	LYSMD3	1	90517413	53557216	rare_both	6mer	1
chrX	53557196	53557217	5	90517415	90517415	1.05785e-05	6.57436e-06	nfe	afr	0.878785	hsa-let-7f-2-3p	LYSMD3	1	90517415	53557216	rare_both	6mer	1
chrX	53557196	53557217	5	91369112	91369112	1.05785e-05	1.96734e-05	nfe	nfe	0.878785	hsa-let-7f-2-3p	ARRDC3	1	91369112	53557216	rare_both	6mer	1
chrX	53557196	53557217	5	97032523	97032523	1.05785e-05	6.56978e-06	nfe	nfe	0.878785	hsa-let-7f-2-3p	LNPEP	1	97032523	53557216	rare_both	6mer	1
chrX	53557196	53557217	5	97033762	97033762	1.05785e-05	1.97006e-05	nfe	sas	0.878785	hsa-let-7f-2-3p	LNPEP	1	97033762	53557216	rare_both	6mer	1
chrX	53557196	53557217	5	97033900	97033900	1.05785e-05	0.000223261	nfe	nfe	0.878785	hsa-let-7f-2-3p	LNPEP	1	97033900	53557216	rare_both	6mer	1
chrX	53557196	53557217	5	97033993	97033993	1.05785e-05	6.57402e-06	nfe	amr	0.878785	hsa-let-7f-2-3p	LNPEP	1	97033993	53557216	rare_both	6mer	1
chrX	53557196	53557217	5	98793845	98793845	1.05785e-05	3.51848e-05	nfe	nfe	0.878785	hsa-let-7f-2-3p	RGMB	1	98793845	53557216	rare_both	6mer	1
chrX	53557196	53557217	5	98793847	98793847	1.05785e-05	1.0645e-06	nfe	nfe	0.878785	hsa-let-7f-2-3p	RGMB	1	98793847	53557216	rare_both	6mer	1
chrX	53557196	53557217	5	98793856	98793856	1.05785e-05	2.2386e-06	nfe	sas	0.878785	hsa-let-7f-2-3p	RGMB	1	98793856	53557216	rare_both	6mer	1
chrX	53557196	53557217	5	100807051	100807051	1.05785e-05	6.57479e-06	nfe	nfe	0.878785	hsa-let-7f-2-3p	ST8SIA4	1	100807051	53557216	rare_both	6mer	1
chrX	53557196	53557217	5	100807803	100807803	1.05785e-05	1.31082e-05	nfe	amr	0.878785	hsa-let-7f-2-3p	ST8SIA4	1	100807803	53557216	rare_both	7mer-m8	2
chrX	53557196	53557217	5	100808308	100808308	1.05785e-05	1.96487e-05	nfe	sas	0.878785	hsa-let-7f-2-3p	ST8SIA4	1	100808308	53557216	rare_both	6mer	1
chrX	53557196	53557217	5	100811607	100811607	1.05785e-05	2.18412e-06	nfe	sas	0.878785	hsa-let-7f-2-3p	ST8SIA4	1	100811607	53557216	rare_both	6mer	1
chrX	53557196	53557217	5	103278151	103278151	1.05785e-05	5.98351e-06	nfe	nfe	0.878785	hsa-let-7f-2-3p	MACIR	1	103278151	53557216	rare_both	6mer	1
chrX	53557196	53557217	5	109191955	109191955	1.05785e-05	6.5722e-06	nfe	amr	0.878785	hsa-let-7f-2-3p	FER	1	109191955	53557216	rare_both	6mer	1
chrX	53557196	53557217	5	109191957	109191957	1.05785e-05	6.57333e-06	nfe	nfe	0.878785	hsa-let-7f-2-3p	FER	1	109191957	53557216	rare_both	6mer	1
chrX	53557196	53557217	5	110762378	110762378	1.05785e-05	6.57886e-06	nfe	nfe	0.878785	hsa-let-7f-2-3p	SLC25A46	1	110762378	53557216	rare_both	6mer	1
chrX	53557196	53557217	5	111730444	111730444	1.05785e-05	6.54039e-06	nfe	amr	0.878785	hsa-let-7f-2-3p	NREP	1	111730444	53557216	rare_both	7mer-A1	2
chrX	53557196	53557217	5	113014541	113014541	1.05785e-05	1.3089e-05	nfe	amr	0.878785	hsa-let-7f-2-3p	DCP2	1	113014541	53557216	rare_both	6mer	1
chrX	53557196	53557217	5	113016117	113016117	1.05785e-05	6.55008e-06	nfe	nfe	0.878785	hsa-let-7f-2-3p	DCP2	1	113016117	53557216	rare_both	6mer	1
chrX	53557196	53557217	5	115206123	115206123	1.05785e-05	6.57341e-06	nfe	nfe	0.878785	hsa-let-7f-2-3p	PGGT1B	1	115206123	53557216	rare_both	6mer	1
chrX	53557196	53557217	5	115212336	115212336	1.05785e-05	1.86952e-06	nfe	nfe	0.878785	hsa-let-7f-2-3p	PGGT1B	1	115212336	53557216	rare_both	6mer	1
chrX	53557196	53557217	5	115212338	115212338	1.05785e-05	1.86899e-06	nfe	afr	0.878785	hsa-let-7f-2-3p	PGGT1B	1	115212338	53557216	rare_both	6mer	1
chrX	53557196	53557217	5	115615040	115615040	1.05785e-05	6.57419e-06	nfe	amr	0.878785	hsa-let-7f-2-3p	TMED7	1	115615040	53557216	rare_both	7mer-A1	2
chrX	53557196	53557217	5	115913621	115913621	1.05785e-05	1.44053e-06	nfe	nfe	0.878785	hsa-let-7f-2-3p	AP3S1	1	115913621	53557216	rare_both	8mer	3
chrX	53557196	53557217	5	123193784	123193784	1.05785e-05	6.56987e-06	nfe	sas	0.878785	hsa-let-7f-2-3p	PRDM6	1	123193784	53557216	rare_both	6mer	1
chrX	53557196	53557217	5	126836317	126836317	1.05785e-05	8.31525e-07	nfe	sas	0.878785	hsa-let-7f-2-3p	LMNB1	1	126836317	53557216	rare_both	7mer-m8	2
chrX	53557196	53557217	5	131644542	131644542	1.05785e-05	7.80343e-06	nfe	nfe	0.878785	hsa-let-7f-2-3p	FNIP1	1	131644542	53557216	rare_both	6mer	1
chrX	53557196	53557217	5	134149075	134149075	1.05785e-05	6.57704e-06	nfe	nfe	0.878785	hsa-let-7f-2-3p	SKP1	1	134149075	53557216	rare_both	6mer	1
chrX	53557196	53557217	5	134155667	134155667	1.05785e-05	6.56383e-06	nfe	nfe	0.878785	hsa-let-7f-2-3p	SKP1	1	134155667	53557216	rare_both	7mer-m8	2
chrX	53557196	53557217	5	134727659	134727659	1.05785e-05	6.55385e-06	nfe	nfe	0.878785	hsa-let-7f-2-3p	SEC24A	1	134727659	53557216	rare_both	6mer	1
chrX	53557196	53557217	5	137751720	137751720	1.05785e-05	6.55523e-06	nfe	.	0.878785	hsa-let-7f-2-3p	HNRNPA0	1	137751720	53557216	rare_both	6mer	1
chrX	53557196	53557217	5	139330304	139330304	1.05785e-05	2.20378e-06	nfe	nfe	0.878785	hsa-let-7f-2-3p	MATR3	1	139330304	53557216	rare_both	6mer	1
chrX	53557196	53557217	5	139330975	139330975	1.05785e-05	6.60711e-06	nfe	eas	0.878785	hsa-let-7f-2-3p	MATR3	1	139330975	53557216	rare_both	7mer-A1	2
chrX	53557196	53557217	5	139844339	139844339	1.05785e-05	6.56823e-06	nfe	.	0.878785	hsa-let-7f-2-3p	PSD2	1	139844339	53557216	rare_both	6mer	1
chrX	53557196	53557217	5	139844341	139844341	1.05785e-05	6.56901e-06	nfe	nfe	0.878785	hsa-let-7f-2-3p	PSD2	1	139844341	53557216	rare_both	6mer	1
chrX	53557196	53557217	5	140119196	140119196	1.05785e-05	5.99197e-06	nfe	nfe	0.878785	hsa-let-7f-2-3p	PURA	1	140119196	53557216	rare_both	6mer	1
chrX	53557196	53557217	5	140119200	140119200	1.05785e-05	1.19818e-05	nfe	nfe	0.878785	hsa-let-7f-2-3p	PURA	1	140119200	53557216	rare_both	6mer	1
chrX	53557196	53557217	5	140120250	140120250	1.05785e-05	9.59256e-05	nfe	afr	0.878785	hsa-let-7f-2-3p	PURA	1	140120250	53557216	rare_both	6mer	1
chrX	53557196	53557217	5	140122133	140122133	1.05785e-05	5.98759e-05	nfe	afr	0.878785	hsa-let-7f-2-3p	PURA	1	140122133	53557216	rare_both	7mer-A1	2
chrX	53557196	53557217	5	140539549	140539549	1.05785e-05	9.93767e-07	nfe	nfe	0.878785	hsa-let-7f-2-3p	ANKHD1	1	140539549	53557216	rare_both	6mer	1
chrX	53557196	53557217	5	140706630	140706630	1.05785e-05	6.55008e-06	nfe	afr	0.878785	hsa-let-7f-2-3p	ZMAT2	1	140706630	53557216	rare_both	6mer	1
chrX	53557196	53557217	5	142152120	142152120	1.05785e-05	7.19858e-05	nfe	afr	0.878785	hsa-let-7f-2-3p	NDFIP1	1	142152120	53557216	rare_both	6mer	1
chrX	53557196	53557217	5	142153383	142153383	1.05785e-05	4.378e-06	nfe	nfe	0.878785	hsa-let-7f-2-3p	NDFIP1	1	142153383	53557216	rare_both	6mer	1
chrX	53557196	53557217	5	142313630	142313630	1.05785e-05	6.50533e-06	nfe	nfe	0.878785	hsa-let-7f-2-3p	SPRY4	1	142313630	53557216	rare_both	6mer	1
chrX	53557196	53557217	5	143278316	143278316	1.05785e-05	6.56901e-06	nfe	amr	0.878785	hsa-let-7f-2-3p	NR3C1	1	143278316	53557216	rare_both	6mer	1
chrX	53557196	53557217	5	143281107	143281107	1.05785e-05	6.62524e-06	nfe	sas	0.878785	hsa-let-7f-2-3p	NR3C1	1	143281107	53557216	rare_both	6mer	1
chrX	53557196	53557217	5	143281414	143281414	1.05785e-05	3.62731e-05	nfe	afr	0.878785	hsa-let-7f-2-3p	NR3C1	1	143281414	53557216	rare_both	6mer	1
chrX	53557196	53557217	5	143281420	143281420	1.05785e-05	6.02736e-06	nfe	afr	0.878785	hsa-let-7f-2-3p	NR3C1	1	143281420	53557216	rare_both	6mer	1
chrX	53557196	53557217	5	143281475	143281475	1.05785e-05	4.65879e-06	nfe	sas	0.878785	hsa-let-7f-2-3p	NR3C1	1	143281475	53557216	rare_both	8mer	3
chrX	53557196	53557217	5	143281479	143281479	1.05785e-05	4.70602e-06	nfe	nfe	0.878785	hsa-let-7f-2-3p	NR3C1	1	143281479	53557216	rare_both	8mer	3
chrX	53557196	53557217	5	143281832	143281832	1.05785e-05	6.69708e-07	nfe	nfe	0.878785	hsa-let-7f-2-3p	NR3C1	1	143281832	53557216	rare_both	6mer	1
chrX	53557196	53557217	5	143281834	143281834	1.05785e-05	3.15074e-05	nfe	sas	0.878785	hsa-let-7f-2-3p	NR3C1	1	143281834	53557216	rare_both	6mer	1
chrX	53557196	53557217	5	146286047	146286047	1.05785e-05	6.33248e-07	nfe	sas	0.878785	hsa-let-7f-2-3p	RBM27	1	146286047	53557216	rare_both	7mer-m8	2
chrX	53557196	53557217	5	146287305	146287305	1.05785e-05	6.56685e-06	nfe	eas	0.878785	hsa-let-7f-2-3p	RBM27	1	146287305	53557216	rare_both	8mer	3
chrX	53557196	53557217	5	146288938	146288938	1.05785e-05	6.57505e-06	nfe	nfe	0.878785	hsa-let-7f-2-3p	RBM27	1	146288938	53557216	rare_both	7mer-A1	2
chrX	53557196	53557217	5	148828174	148828174	1.05785e-05	2.05826e-06	nfe	afr	0.878785	hsa-let-7f-2-3p	ADRB2	1	148828174	53557216	rare_both	7mer-A1	2
chrX	53557196	53557217	5	157477665	157477665	1.05785e-05	7.75334e-07	nfe	amr	0.878785	hsa-let-7f-2-3p	ADAM19	1	157477665	53557216	rare_both	6mer	1
chrX	53557196	53557217	5	159157974	159157974	1.05785e-05	6.54416e-06	nfe	nfe	0.878785	hsa-let-7f-2-3p	RNF145	1	159157974	53557216	rare_both	6mer	1
chrX	53557196	53557217	5	161290652	161290652	1.05785e-05	6.55274e-06	nfe	nfe	0.878785	hsa-let-7f-2-3p	GABRB2	1	161290652	53557216	rare_both	6mer	1
chrX	53557196	53557217	5	161291145	161291145	1.05785e-05	6.55342e-06	nfe	nfe	0.878785	hsa-let-7f-2-3p	GABRB2	1	161291145	53557216	rare_both	7mer-m8	2
chrX	53557196	53557217	5	161292696	161292696	1.05785e-05	6.56901e-06	nfe	nfe	0.878785	hsa-let-7f-2-3p	GABRB2	1	161292696	53557216	rare_both	6mer	1
chrX	53557196	53557217	5	161897795	161897795	1.05785e-05	1.16038e-05	nfe	nfe	0.878785	hsa-let-7f-2-3p	GABRA1	1	161897795	53557216	rare_both	7mer-m8	2
chrX	53557196	53557217	5	161897797	161897797	1.05785e-05	2.33307e-05	nfe	nfe	0.878785	hsa-let-7f-2-3p	GABRA1	1	161897797	53557216	rare_both	7mer-m8	2
chrX	53557196	53557217	5	161899379	161899379	1.05785e-05	6.5603e-06	nfe	afr	0.878785	hsa-let-7f-2-3p	GABRA1	1	161899379	53557216	rare_both	7mer-A1	2
chrX	53557196	53557217	5	168550527	168550527	1.05785e-05	1.31359e-05	nfe	afr	0.878785	hsa-let-7f-2-3p	PANK3	1	168550527	53557216	rare_both	6mer	1
chrX	53557196	53557217	5	168551544	168551544	1.05785e-05	2.62784e-05	nfe	amr	0.878785	hsa-let-7f-2-3p	PANK3	1	168551544	53557216	rare_both	7mer-m8	2
chrX	53557196	53557217	5	173135076	173135076	1.05785e-05	3.94794e-05	nfe	afr	0.878785	hsa-let-7f-2-3p	CREBRF	1	173135076	53557216	rare_both	6mer	1
chrX	53557196	53557217	5	173315419	173315419	1.05785e-05	6.56814e-06	nfe	afr	0.878785	hsa-let-7f-2-3p	STC2	1	173315419	53557216	rare_both	6mer	1
chrX	53557196	53557217	5	176526717	176526717	1.05785e-05	6.5566e-06	nfe	nfe	0.878785	hsa-let-7f-2-3p	RNF44	1	176526717	53557216	rare_both	6mer	1
chrX	53557196	53557217	5	176526721	176526721	1.05785e-05	1.31098e-05	nfe	nfe	0.878785	hsa-let-7f-2-3p	RNF44	1	176526721	53557216	rare_both	6mer	1
chrX	53557196	53557217	5	177300164	177300164	1.05785e-05	4.38035e-06	nfe	nfe	0.878785	hsa-let-7f-2-3p	NSD1	1	177300164	53557216	rare_both	6mer	1
chrX	53557196	53557217	5	177300168	177300168	1.05785e-05	8.88936e-06	nfe	eas	0.878785	hsa-let-7f-2-3p	NSD1	1	177300168	53557216	rare_both	6mer	1
chrX	53557196	53557217	5	179777039	179777039	1.05785e-05	1.01665e-06	nfe	nfe	0.878785	hsa-let-7f-2-3p	MAML1	1	179777039	53557216	rare_both	7mer-m8	2
chrX	53557196	53557217	5	180577989	180577989	1.05785e-05	6.55059e-06	nfe	afr	0.878785	hsa-let-7f-2-3p	CNOT6	1	180577989	53557216	rare_both	7mer-A1	2
chrX	53557196	53557217	6	2832998	2832998	1.05785e-05	0.0392658	nfe	afr	0.878785	hsa-let-7f-2-3p	SERPINB1	1	2832998	53557216	mixed	6mer	1
chrX	53557196	53557217	6	7251894	7251894	1.05785e-05	6.56866e-06	nfe	afr	0.878785	hsa-let-7f-2-3p	RREB1	1	7251894	53557216	rare_both	7mer-A1	2
chrX	53557196	53557217	6	11183456	11183456	1.05785e-05	6.56789e-06	nfe	afr	0.878785	hsa-let-7f-2-3p	NEDD9	1	11183456	53557216	rare_both	6mer	1
chrX	53557196	53557217	6	11184959	11184959	1.05785e-05	1.60861e-05	nfe	mid	0.878785	hsa-let-7f-2-3p	NEDD9	1	11184959	53557216	rare_both	6mer	1
chrX	53557196	53557217	6	11580829	11580829	1.05785e-05	6.56883e-06	nfe	nfe	0.878785	hsa-let-7f-2-3p	TMEM170B	1	11580829	53557216	rare_both	6mer	1
chrX	53557196	53557217	6	11580831	11580831	1.05785e-05	6.56875e-06	nfe	nfe	0.878785	hsa-let-7f-2-3p	TMEM170B	1	11580831	53557216	rare_both	6mer	1
chrX	53557196	53557217	6	11582967	11582967	1.05785e-05	6.57073e-06	nfe	amr	0.878785	hsa-let-7f-2-3p	TMEM170B	1	11582967	53557216	rare_both	6mer	1
chrX	53557196	53557217	6	12164642	12164642	1.05785e-05	5.35408e-06	nfe	eas	0.878785	hsa-let-7f-2-3p	HIVEP1	1	12164642	53557216	rare_both	7mer-A1	2
chrX	53557196	53557217	6	17293409	17293409	1.05785e-05	5.89599e-05	nfe	nfe	0.878785	hsa-let-7f-2-3p	RBM24	1	17293409	53557216	rare_both	7mer-m8	2
chrX	53557196	53557217	6	17293804	17293804	1.05785e-05	6.54999e-06	nfe	nfe	0.878785	hsa-let-7f-2-3p	RBM24	1	17293804	53557216	rare_both	6mer	1
chrX	53557196	53557217	6	17615785	17615785	1.05785e-05	3.63938e-06	nfe	afr	0.878785	hsa-let-7f-2-3p	NUP153	1	17615785	53557216	rare_both	7mer-A1	2
chrX	53557196	53557217	6	19839698	19839698	1.05785e-05	3.93283e-05	nfe	afr	0.878785	hsa-let-7f-2-3p	ID4	1	19839698	53557216	rare_both	7mer-A1	2
chrX	53557196	53557217	6	19839730	19839730	1.05785e-05	3.27663e-05	nfe	sas	0.878785	hsa-let-7f-2-3p	ID4	1	19839730	53557216	rare_both	6mer	1
chrX	53557196	53557217	6	19839734	19839734	1.05785e-05	6.55153e-06	nfe	afr	0.878785	hsa-let-7f-2-3p	ID4	1	19839734	53557216	rare_both	6mer	1
chrX	53557196	53557217	6	24705092	24705092	1.05785e-05	6.58406e-06	nfe	amr	0.878785	hsa-let-7f-2-3p	C6orf62	1	24705092	53557216	rare_both	8mer	3
chrX	53557196	53557217	6	32185105	32185105	1.05785e-05	6.5505e-06	nfe	nfe	0.878785	hsa-let-7f-2-3p	PBX2	1	32185105	53557216	rare_both	6mer	1
chrX	53557196	53557217	6	36602589	36602589	1.05785e-05	0.214639	nfe	eas	0.878785	hsa-let-7f-2-3p	SRSF3	1	36602589	53557216	mixed	7mer-m8	2
chrX	53557196	53557217	6	44253636	44253636	1.05785e-05	4.00263e-06	nfe	nfe	0.878785	hsa-let-7f-2-3p	HSP90AB1	1	44253636	53557216	rare_both	7mer-A1	2
chrX	53557196	53557217	6	57169484	57169484	1.05785e-05	6.57142e-06	nfe	nfe	0.878785	hsa-let-7f-2-3p	ZNF451	1	57169484	53557216	rare_both	6mer	1
chrX	53557196	53557217	6	57188138	57188138	1.05785e-05	1.97106e-05	nfe	nfe	0.878785	hsa-let-7f-2-3p	RAB23	1	57188138	53557216	rare_both	6mer	1
chrX	53557196	53557217	6	57188142	57188142	1.05785e-05	6.5703e-06	nfe	nfe	0.878785	hsa-let-7f-2-3p	RAB23	1	57188142	53557216	rare_both	6mer	1
chrX	53557196	53557217	6	57189828	57189828	1.05785e-05	6.52018e-06	nfe	nfe	0.878785	hsa-let-7f-2-3p	RAB23	1	57189828	53557216	rare_both	6mer	1
chrX	53557196	53557217	6	75084513	75084513	1.05785e-05	1.31005e-05	nfe	amr	0.878785	hsa-let-7f-2-3p	COL12A1	1	75084513	53557216	rare_both	6mer	1
chrX	53557196	53557217	6	75085811	75085811	1.05785e-05	1.22963e-05	nfe	afr	0.878785	hsa-let-7f-2-3p	COL12A1	1	75085811	53557216	rare_both	7mer-m8	2
chrX	53557196	53557217	6	75085813	75085813	1.05785e-05	6.14689e-06	nfe	nfe	0.878785	hsa-let-7f-2-3p	COL12A1	1	75085813	53557216	rare_both	7mer-m8	2
chrX	53557196	53557217	6	75254926	75254926	1.05785e-05	0.886549	nfe	nfe	0.878785	hsa-let-7f-2-3p	TMEM30A	1	75254926	53557216	mixed	6mer	1
chrX	53557196	53557217	6	75715708	75715708	1.05785e-05	1.44822e-06	nfe	nfe	0.878785	hsa-let-7f-2-3p	SENP6	1	75715708	53557216	rare_both	6mer	1
chrX	53557196	53557217	6	78938709	78938709	1.05785e-05	1.97714e-05	nfe	amr	0.878785	hsa-let-7f-2-3p	PHIP	1	78938709	53557216	rare_both	6mer	1
chrX	53557196	53557217	6	78939625	78939625	1.05785e-05	6.57964e-06	nfe	nfe	0.878785	hsa-let-7f-2-3p	PHIP	1	78939625	53557216	rare_both	6mer	1
chrX	53557196	53557217	6	81746779	81746779	1.05785e-05	8.24253e-07	nfe	nfe	0.878785	hsa-let-7f-2-3p	TENT5A	1	81746779	53557216	rare_both	7mer-A1	2
chrX	53557196	53557217	6	81748621	81748621	1.05785e-05	2.14309e-06	nfe	afr	0.878785	hsa-let-7f-2-3p	TENT5A	1	81748621	53557216	rare_both	6mer	1
chrX	53557196	53557217	6	81748728	81748728	1.05785e-05	2.03017e-06	nfe	nfe	0.878785	hsa-let-7f-2-3p	TENT5A	1	81748728	53557216	rare_both	6mer	1
chrX	53557196	53557217	6	83168239	83168239	1.05785e-05	6.69201e-07	nfe	nfe	0.878785	hsa-let-7f-2-3p	DOP1A	1	83168239	53557216	rare_both	7mer-A1	2
chrX	53557196	53557217	6	83168241	83168241	1.05785e-05	6.0391e-06	nfe	afr	0.878785	hsa-let-7f-2-3p	DOP1A	1	83168241	53557216	rare_both	7mer-A1	2
chrX	53557196	53557217	6	83168305	83168305	1.05785e-05	2.09845e-06	nfe	amr	0.878785	hsa-let-7f-2-3p	DOP1A	1	83168305	53557216	rare_both	6mer	1
chrX	53557196	53557217	6	85614646	85614646	1.05785e-05	2.25329e-05	nfe	afr	0.878785	hsa-let-7f-2-3p	SYNCRIP	1	85614646	53557216	rare_both	6mer	1
chrX	53557196	53557217	6	88140093	88140093	1.05785e-05	1.30866e-05	nfe	amr	0.878785	hsa-let-7f-2-3p	CNR1	1	88140093	53557216	rare_both	6mer	1
chrX	53557196	53557217	6	88140105	88140105	1.05785e-05	6.54373e-06	nfe	nfe	0.878785	hsa-let-7f-2-3p	CNR1	1	88140105	53557216	rare_both	7mer-m8	2
chrX	53557196	53557217	6	88140594	88140594	1.05785e-05	6.54999e-06	nfe	nfe	0.878785	hsa-let-7f-2-3p	CNR1	1	88140594	53557216	rare_both	7mer-m8	2
chrX	53557196	53557217	6	88142947	88142947	1.05785e-05	6.54279e-06	nfe	.	0.878785	hsa-let-7f-2-3p	CNR1	1	88142947	53557216	rare_both	6mer	1
chrX	53557196	53557217	6	89084369	89084369	1.05785e-05	1.79296e-06	nfe	nfe	0.878785	hsa-let-7f-2-3p	PNRC1	1	89084369	53557216	rare_both	7mer-m8	2
chrX	53557196	53557217	6	89084387	89084387	1.05785e-05	5.89778e-06	nfe	nfe	0.878785	hsa-let-7f-2-3p	PNRC1	1	89084387	53557216	rare_both	6mer	1
chrX	53557196	53557217	6	89084471	89084471	1.05785e-05	3.95839e-06	nfe	eas	0.878785	hsa-let-7f-2-3p	PNRC1	1	89084471	53557216	rare_both	6mer	1
chrX	53557196	53557217	6	96204368	96204368	1.05785e-05	1.73857e-06	nfe	afr	0.878785	hsa-let-7f-2-3p	FUT9	1	96204368	53557216	rare_both	6mer	1
chrX	53557196	53557217	6	96208111	96208111	1.05785e-05	2.39593e-05	nfe	sas	0.878785	hsa-let-7f-2-3p	FUT9	1	96208111	53557216	rare_both	6mer	1
chrX	53557196	53557217	6	96208113	96208113	1.05785e-05	1.19785e-05	nfe	nfe	0.878785	hsa-let-7f-2-3p	FUT9	1	96208113	53557216	rare_both	6mer	1
chrX	53557196	53557217	6	96214190	96214190	1.05785e-05	5.99147e-06	nfe	nfe	0.878785	hsa-let-7f-2-3p	FUT9	1	96214190	53557216	rare_both	7mer-m8	2
chrX	53557196	53557217	6	96214192	96214192	1.05785e-05	5.99132e-06	nfe	nfe	0.878785	hsa-let-7f-2-3p	FUT9	1	96214192	53557216	rare_both	7mer-m8	2
chrX	53557196	53557217	6	96214482	96214482	1.05785e-05	5.9901e-06	nfe	.	0.878785	hsa-let-7f-2-3p	FUT9	1	96214482	53557216	rare_both	6mer	1
chrX	53557196	53557217	6	107867929	107867929	1.05785e-05	6.57013e-06	nfe	afr	0.878785	hsa-let-7f-2-3p	SEC63	1	107867929	53557216	rare_both	6mer	1
chrX	53557196	53557217	6	110611065	110611065	1.05785e-05	1.31375e-05	nfe	afr	0.878785	hsa-let-7f-2-3p	CDK19	1	110611065	53557216	rare_both	6mer	1
chrX	53557196	53557217	6	110612047	110612047	1.05785e-05	6.56763e-06	nfe	nfe	0.878785	hsa-let-7f-2-3p	CDK19	1	110612047	53557216	rare_both	6mer	1
chrX	53557196	53557217	6	110613002	110613002	1.05785e-05	1.30972e-05	nfe	afr	0.878785	hsa-let-7f-2-3p	CDK19	1	110613002	53557216	rare_both	6mer	1
chrX	53557196	53557217	6	113861303	113861303	1.05785e-05	1.31051e-05	nfe	.	0.878785	hsa-let-7f-2-3p	MARCKS	1	113861303	53557216	rare_both	7mer-A1	2
chrX	53557196	53557217	6	113861391	113861391	1.05785e-05	1.9641e-05	nfe	eas	0.878785	hsa-let-7f-2-3p	MARCKS	1	113861391	53557216	rare_both	6mer	1
chrX	53557196	53557217	6	115934044	115934044	1.05785e-05	6.57298e-06	nfe	amr	0.878785	hsa-let-7f-2-3p	FRK	1	115934044	53557216	rare_both	6mer	1
chrX	53557196	53557217	6	115939678	115939678	1.05785e-05	1.31447e-05	nfe	sas	0.878785	hsa-let-7f-2-3p	FRK	1	115939678	53557216	rare_both	7mer-A1	2
chrX	53557196	53557217	6	119179523	119179523	1.05785e-05	5.0319e-06	nfe	nfe	0.878785	hsa-let-7f-2-3p	MAN1A1	1	119179523	53557216	rare_both	7mer-A1	2
chrX	53557196	53557217	6	119179775	119179775	1.05785e-05	6.40718e-07	nfe	nfe	0.878785	hsa-let-7f-2-3p	MAN1A1	1	119179775	53557216	rare_both	7mer-m8	2
chrX	53557196	53557217	6	125929350	125929350	1.05785e-05	1.31492e-05	nfe	nfe	0.878785	hsa-let-7f-2-3p	NCOA7	1	125929350	53557216	rare_both	6mer	1
chrX	53557196	53557217	6	132448172	132448172	1.05785e-05	6.57073e-06	nfe	afr	0.878785	hsa-let-7f-2-3p	STX7	1	132448172	53557216	rare_both	6mer	1
chrX	53557196	53557217	6	132448176	132448176	1.05785e-05	6.57117e-06	nfe	nfe	0.878785	hsa-let-7f-2-3p	STX7	1	132448176	53557216	rare_both	6mer	1
chrX	53557196	53557217	6	132452022	132452022	1.05785e-05	6.56849e-06	nfe	.	0.878785	hsa-let-7f-2-3p	STX7	1	132452022	53557216	rare_both	6mer	1
chrX	53557196	53557217	6	132459635	132459635	1.05785e-05	6.56901e-06	nfe	eas	0.878785	hsa-let-7f-2-3p	STX7	1	132459635	53557216	rare_both	7mer-A1	2
chrX	53557196	53557217	6	132460664	132460664	1.05785e-05	9.71479e-07	nfe	sas	0.878785	hsa-let-7f-2-3p	STX7	1	132460664	53557216	rare_both	6mer	1
chrX	53557196	53557217	6	134169450	134169450	1.05785e-05	1.31235e-05	nfe	nfe	0.878785	hsa-let-7f-2-3p	SGK1	1	134169450	53557216	rare_both	6mer	1
chrX	53557196	53557217	6	134169452	134169452	1.05785e-05	6.56142e-06	nfe	eas	0.878785	hsa-let-7f-2-3p	SGK1	1	134169452	53557216	rare_both	6mer	1
chrX	53557196	53557217	6	136192699	136192699	1.05785e-05	1.31032e-05	nfe	afr	0.878785	hsa-let-7f-2-3p	PDE7B	1	136192699	53557216	rare_both	7mer-m8	2
chrX	53557196	53557217	6	136194151	136194151	1.05785e-05	6.57393e-06	nfe	afr	0.878785	hsa-let-7f-2-3p	PDE7B	1	136194151	53557216	rare_both	6mer	1
chrX	53557196	53557217	6	136194153	136194153	1.05785e-05	6.57298e-06	nfe	nfe	0.878785	hsa-let-7f-2-3p	PDE7B	1	136194153	53557216	rare_both	6mer	1
chrX	53557196	53557217	6	136195439	136195439	1.05785e-05	7.69302e-06	nfe	nfe	0.878785	hsa-let-7f-2-3p	PDE7B	1	136195439	53557216	rare_both	6mer	1
chrX	53557196	53557217	6	142444775	142444775	1.05785e-05	1.3143e-05	nfe	nfe	0.878785	hsa-let-7f-2-3p	ADGRG6	1	142444775	53557216	rare_both	7mer-A1	2
chrX	53557196	53557217	6	142752421	142752421	1.05785e-05	1.30996e-05	nfe	nfe	0.878785	hsa-let-7f-2-3p	HIVEP2	1	142752421	53557216	rare_both	6mer	1
chrX	53557196	53557217	6	142752423	142752423	1.05785e-05	1.96356e-05	nfe	nfe	0.878785	hsa-let-7f-2-3p	HIVEP2	1	142752423	53557216	rare_both	6mer	1
chrX	53557196	53557217	6	142752425	142752425	1.05785e-05	6.55085e-06	nfe	eas	0.878785	hsa-let-7f-2-3p	HIVEP2	1	142752425	53557216	rare_both	6mer	1
chrX	53557196	53557217	6	149660614	149660614	1.05785e-05	8.60882e-06	nfe	afr	0.878785	hsa-let-7f-2-3p	LATS1	1	149660614	53557216	rare_both	6mer	1
chrX	53557196	53557217	6	151356094	151356094	1.05785e-05	6.54545e-06	nfe	afr	0.878785	hsa-let-7f-2-3p	AKAP12	1	151356094	53557216	rare_both	6mer	1
chrX	53557196	53557217	6	152759134	152759134	1.05785e-05	6.56202e-06	nfe	nfe	0.878785	hsa-let-7f-2-3p	VIP	1	152759134	53557216	rare_both	7mer-m8	2
chrX	53557196	53557217	6	154833556	154833556	1.05785e-05	3.06965e-06	nfe	amr	0.878785	hsa-let-7f-2-3p	SCAF8	1	154833556	53557216	rare_both	7mer-A1	2
chrX	53557196	53557217	6	157208088	157208088	1.05785e-05	1.72262e-06	nfe	afr	0.878785	hsa-let-7f-2-3p	ARID1B	1	157208088	53557216	rare_both	6mer	1
chrX	53557196	53557217	6	163574955	163574955	1.05785e-05	6.56944e-06	nfe	afr	0.878785	hsa-let-7f-2-3p	QKI	1	163574955	53557216	rare_both	6mer	1
chrX	53557196	53557217	6	163578079	163578079	1.05785e-05	3.28537e-05	nfe	nfe	0.878785	hsa-let-7f-2-3p	QKI	1	163578079	53557216	rare_both	7mer-m8	2
chrX	53557196	53557217	6	169216542	169216542	1.05785e-05	1.97052e-05	nfe	afr	0.878785	hsa-let-7f-2-3p	THBS2	1	169216542	53557216	rare_both	7mer-m8	2
chrX	53557196	53557217	6	169217470	169217470	1.05785e-05	6.99198e-06	nfe	sas	0.878785	hsa-let-7f-2-3p	THBS2	1	169217470	53557216	rare_both	6mer	1
chrX	53557196	53557217	7	874539	874539	1.05785e-05	5.8963e-05	nfe	nfe	0.878785	hsa-let-7f-2-3p	SUN1	1	874539	53557216	rare_both	7mer-m8	2
chrX	53557196	53557217	7	20412282	20412282	1.05785e-05	6.55136e-06	nfe	afr	0.878785	hsa-let-7f-2-3p	ITGB8	1	20412282	53557216	rare_both	6mer	1
chrX	53557196	53557217	7	20413996	20413996	1.05785e-05	6.57151e-06	nfe	afr	0.878785	hsa-let-7f-2-3p	ITGB8	1	20413996	53557216	rare_both	6mer	1
chrX	53557196	53557217	7	20415219	20415219	1.05785e-05	1.3134e-05	nfe	.	0.878785	hsa-let-7f-2-3p	ITGB8	1	20415219	53557216	rare_both	6mer	1
chrX	53557196	53557217	7	21513400	21513400	1.05785e-05	1.96533e-05	nfe	afr	0.878785	hsa-let-7f-2-3p	SP4	1	21513400	53557216	rare_both	6mer	1
chrX	53557196	53557217	7	27162809	27162809	1.05785e-05	5.44776e-05	nfe	nfe	0.878785	hsa-let-7f-2-3p	HOXA9	1	27162809	53557216	rare_both	6mer	1
chrX	53557196	53557217	7	27163310	27163310	1.05785e-05	7.05699e-05	nfe	nfe	0.878785	hsa-let-7f-2-3p	HOXA9	1	27163310	53557216	rare_both	6mer	1
chrX	53557196	53557217	7	28819561	28819561	1.05785e-05	0.000442253	nfe	nfe	0.878785	hsa-let-7f-2-3p	CREB5	1	28819561	53557216	rare_both	7mer-m8	2
chrX	53557196	53557217	7	31753203	31753203	1.05785e-05	2.66339e-05	nfe	nfe	0.878785	hsa-let-7f-2-3p	PDE1C	1	31753203	53557216	rare_both	7mer-A1	2
chrX	53557196	53557217	7	31753205	31753205	1.05785e-05	1.36499e-06	nfe	afr	0.878785	hsa-let-7f-2-3p	PDE1C	1	31753205	53557216	rare_both	7mer-A1	2
chrX	53557196	53557217	7	34929499	34929499	1.05785e-05	3.28506e-05	nfe	afr	0.878785	hsa-let-7f-2-3p	DPY19L1	1	34929499	53557216	rare_both	8mer	3
chrX	53557196	53557217	7	34930644	34930644	1.05785e-05	6.56418e-06	nfe	amr	0.878785	hsa-let-7f-2-3p	DPY19L1	1	34930644	53557216	rare_both	6mer	1
chrX	53557196	53557217	7	55999183	55999183	1.05785e-05	2.35734e-06	nfe	nfe	0.878785	hsa-let-7f-2-3p	NIPSNAP2	1	55999183	53557216	rare_both	7mer-m8	2
chrX	53557196	53557217	7	64519922	64519922	1.05785e-05	6.58371e-06	nfe	eas	0.878785	hsa-let-7f-2-3p	ZNF680	1	64519922	53557216	rare_both	6mer	1
chrX	53557196	53557217	7	65958890	65958890	1.05785e-05	3.28394e-05	nfe	amr	0.878785	hsa-let-7f-2-3p	VKORC1L1	1	65958890	53557216	rare_both	7mer-m8	2
chrX	53557196	53557217	7	65958894	65958894	1.05785e-05	6.56849e-06	nfe	afr	0.878785	hsa-let-7f-2-3p	VKORC1L1	1	65958894	53557216	rare_both	7mer-m8	2
chrX	53557196	53557217	7	84995611	84995611	1.05785e-05	5.91763e-05	nfe	nfe	0.878785	hsa-let-7f-2-3p	SEMA3D	1	84995611	53557216	rare_both	6mer	1
chrX	53557196	53557217	7	84998300	84998300	1.05785e-05	6.57073e-06	nfe	nfe	0.878785	hsa-let-7f-2-3p	SEMA3D	1	84998300	53557216	rare_both	7mer-m8	2
chrX	53557196	53557217	7	84999112	84999112	1.05785e-05	3.07513e-06	nfe	nfe	0.878785	hsa-let-7f-2-3p	SEMA3D	1	84999112	53557216	rare_both	6mer	1
chrX	53557196	53557217	7	84999377	84999377	1.05785e-05	7.70371e-07	nfe	nfe	0.878785	hsa-let-7f-2-3p	SEMA3D	1	84999377	53557216	rare_both	6mer	1
chrX	53557196	53557217	7	86880215	86880215	1.05785e-05	1.92373e-06	nfe	nfe	0.878785	hsa-let-7f-2-3p	ELAPOR2	1	86880215	53557216	rare_both	7mer-m8	2
chrX	53557196	53557217	7	88206398	88206398	1.05785e-05	3.70558e-05	nfe	sas	0.878785	hsa-let-7f-2-3p	SRI	1	88206398	53557216	rare_both	6mer	1
chrX	53557196	53557217	7	90386961	90386961	1.05785e-05	6.57004e-06	nfe	nfe	0.878785	hsa-let-7f-2-3p	GTPBP10	1	90386961	53557216	rare_both	6mer	1
chrX	53557196	53557217	7	90387729	90387729	1.05785e-05	6.56797e-06	nfe	.	0.878785	hsa-let-7f-2-3p	GTPBP10	1	90387729	53557216	rare_both	6mer	1
chrX	53557196	53557217	7	92110279	92110279	1.05785e-05	2.56201e-05	nfe	sas	0.878785	hsa-let-7f-2-3p	AKAP9	1	92110279	53557216	rare_both	6mer	1
chrX	53557196	53557217	7	92110284	92110284	1.05785e-05	1.28243e-06	nfe	nfe	0.878785	hsa-let-7f-2-3p	AKAP9	1	92110284	53557216	rare_both	6mer	1
chrX	53557196	53557217	7	92110379	92110379	1.05785e-05	2.37749e-05	nfe	afr	0.878785	hsa-let-7f-2-3p	AKAP9	1	92110379	53557216	rare_both	7mer-m8	2
chrX	53557196	53557217	7	94431158	94431158	1.05785e-05	1.31079e-05	nfe	nfe	0.878785	hsa-let-7f-2-3p	COL1A2	1	94431158	53557216	rare_both	6mer	1
chrX	53557196	53557217	7	94555915	94555915	1.05785e-05	5.59877e-06	nfe	nfe	0.878785	hsa-let-7f-2-3p	CASD1	1	94555915	53557216	rare_both	6mer	1
chrX	53557196	53557217	7	94555983	94555983	1.05785e-05	7.23551e-06	nfe	eas	0.878785	hsa-let-7f-2-3p	CASD1	1	94555983	53557216	rare_both	7mer-A1	2
chrX	53557196	53557217	7	99396018	99396018	1.05785e-05	1.30671e-05	nfe	nfe	0.878785	hsa-let-7f-2-3p	PDAP1	1	99396018	53557216	rare_both	6mer	1
chrX	53557196	53557217	7	100034707	100034707	1.05785e-05	3.44075e-06	nfe	eas	0.878785	hsa-let-7f-2-3p	ZKSCAN1	1	100034707	53557216	rare_both	6mer	1
chrX	53557196	53557217	7	100037455	100037455	1.05785e-05	1.01482e-06	nfe	nfe	0.878785	hsa-let-7f-2-3p	ZKSCAN1	1	100037455	53557216	rare_both	7mer-A1	2
chrX	53557196	53557217	7	106657492	106657492	1.05785e-05	6.57099e-06	nfe	nfe	0.878785	hsa-let-7f-2-3p	CCDC71L	1	106657492	53557216	rare_both	7mer-A1	2
chrX	53557196	53557217	7	106658068	106658068	1.05785e-05	6.56909e-06	nfe	.	0.878785	hsa-let-7f-2-3p	CCDC71L	1	106658068	53557216	rare_both	6mer	1
chrX	53557196	53557217	7	107760571	107760571	1.05785e-05	6.56883e-06	nfe	nfe	0.878785	hsa-let-7f-2-3p	CBLL1	1	107760571	53557216	rare_both	6mer	1
chrX	53557196	53557217	7	108148291	108148291	1.05785e-05	6.55068e-06	nfe	amr	0.878785	hsa-let-7f-2-3p	NRCAM	1	108148291	53557216	rare_both	7mer-m8	2
chrX	53557196	53557217	7	116258431	116258431	1.05785e-05	1.31075e-05	nfe	sas	0.878785	hsa-let-7f-2-3p	TES	1	116258431	53557216	rare_both	7mer-A1	2
chrX	53557196	53557217	7	116258495	116258495	1.05785e-05	6.55025e-06	nfe	amr	0.878785	hsa-let-7f-2-3p	TES	1	116258495	53557216	rare_both	7mer-A1	2
chrX	53557196	53557217	7	124746205	124746205	1.05785e-05	1.51397e-05	nfe	afr	0.878785	hsa-let-7f-2-3p	GPR37	1	124746205	53557216	rare_both	6mer	1
chrX	53557196	53557217	7	129755457	129755457	1.05785e-05	5.94884e-06	nfe	nfe	0.878785	hsa-let-7f-2-3p	NRF1	1	129755457	53557216	rare_both	6mer	1
chrX	53557196	53557217	7	129755491	129755491	1.05785e-05	5.03256e-06	nfe	afr	0.878785	hsa-let-7f-2-3p	NRF1	1	129755491	53557216	rare_both	6mer	1
chrX	53557196	53557217	7	130133768	130133768	1.05785e-05	6.56901e-06	nfe	afr	0.878785	hsa-let-7f-2-3p	KLHDC10	1	130133768	53557216	rare_both	6mer	1
chrX	53557196	53557217	7	140084794	140084794	1.05785e-05	6.57013e-06	nfe	nfe	0.878785	hsa-let-7f-2-3p	KDM7A	1	140084794	53557216	rare_both	6mer	1
chrX	53557196	53557217	7	151556212	151556212	1.05785e-05	6.58449e-06	nfe	amr	0.878785	hsa-let-7f-2-3p	PRKAG2	1	151556212	53557216	rare_both	7mer-m8	2
chrX	53557196	53557217	7	155309302	155309302	1.05785e-05	6.55068e-06	nfe	nfe	0.878785	hsa-let-7f-2-3p	INSIG1	1	155309302	53557216	rare_both	6mer	1
chrX	53557196	53557217	8	2004038	2004038	1.05785e-05	1.19855e-05	nfe	nfe	0.878785	hsa-let-7f-2-3p	KBTBD11	1	2004038	53557216	rare_both	7mer-m8	2
chrX	53557196	53557217	8	13084190	13084190	1.05785e-05	1.96551e-05	nfe	afr	0.878785	hsa-let-7f-2-3p	DLC1	1	13084190	53557216	rare_both	6mer	1
chrX	53557196	53557217	8	17225358	17225358	1.05785e-05	0.000395122	nfe	afr	0.878785	hsa-let-7f-2-3p	CNOT7	1	17225358	53557216	rare_both	6mer	1
chrX	53557196	53557217	8	17230671	17230671	1.05785e-05	3.25343e-06	nfe	afr	0.878785	hsa-let-7f-2-3p	CNOT7	1	17230671	53557216	rare_both	6mer	1
chrX	53557196	53557217	8	17230675	17230675	1.05785e-05	6.45642e-07	nfe	sas	0.878785	hsa-let-7f-2-3p	CNOT7	1	17230675	53557216	rare_both	6mer	1
chrX	53557196	53557217	8	18027745	18027745	1.05785e-05	2.09344e-06	nfe	nfe	0.878785	hsa-let-7f-2-3p	PCM1	1	18027745	53557216	rare_both	7mer-m8	2
chrX	53557196	53557217	8	18027747	18027747	1.05785e-05	1.06041e-06	nfe	nfe	0.878785	hsa-let-7f-2-3p	PCM1	1	18027747	53557216	rare_both	7mer-m8	2
chrX	53557196	53557217	8	18527539	18527539	1.05785e-05	1.96536e-05	nfe	nfe	0.878785	hsa-let-7f-2-3p	PSD3	1	18527539	53557216	rare_both	7mer-A1	2
chrX	53557196	53557217	8	18531212	18531212	1.05785e-05	2.61753e-05	nfe	nfe	0.878785	hsa-let-7f-2-3p	PSD3	1	18531212	53557216	rare_both	6mer	1
chrX	53557196	53557217	8	18535608	18535608	1.05785e-05	0.000691897	nfe	afr	0.878785	hsa-let-7f-2-3p	PSD3	1	18535608	53557216	rare_both	6mer	1
chrX	53557196	53557217	8	18535610	18535610	1.05785e-05	2.65358e-06	nfe	sas	0.878785	hsa-let-7f-2-3p	PSD3	1	18535610	53557216	rare_both	6mer	1
chrX	53557196	53557217	8	26371778	26371778	1.05785e-05	3.93799e-05	nfe	afr	0.878785	hsa-let-7f-2-3p	PPP2R2A	1	26371778	53557216	rare_both	7mer-m8	2
chrX	53557196	53557217	8	28567866	28567866	1.05785e-05	1.31435e-05	nfe	nfe	0.878785	hsa-let-7f-2-3p	FZD3	1	28567866	53557216	rare_both	6mer	1
chrX	53557196	53557217	8	30570757	30570757	1.05785e-05	6.54947e-06	nfe	nfe	0.878785	hsa-let-7f-2-3p	RBPMS	1	30570757	53557216	rare_both	7mer-m8	2
chrX	53557196	53557217	8	38212431	38212431	1.05785e-05	1.31403e-05	nfe	nfe	0.878785	hsa-let-7f-2-3p	BAG4	1	38212431	53557216	rare_both	6mer	1
chrX	53557196	53557217	8	38270089	38270089	1.05785e-05	6.56953e-06	nfe	afr	0.878785	hsa-let-7f-2-3p	NSD3	1	38270089	53557216	rare_both	7mer-m8	2
chrX	53557196	53557217	8	38271485	38271485	1.05785e-05	2.63148e-05	nfe	.	0.878785	hsa-let-7f-2-3p	NSD3	1	38271485	53557216	rare_both	6mer	1
chrX	53557196	53557217	8	38275278	38275278	1.05785e-05	3.79484e-06	nfe	afr	0.878785	hsa-let-7f-2-3p	NSD3	1	38275278	53557216	rare_both	6mer	1
chrX	53557196	53557217	8	43023241	43023241	1.05785e-05	0.000206091	nfe	amr	0.878785	hsa-let-7f-2-3p	HOOK3	1	43023241	53557216	rare_both	7mer-m8	2
chrX	53557196	53557217	8	43030404	43030404	1.05785e-05	2.23664e-05	nfe	nfe	0.878785	hsa-let-7f-2-3p	HOOK3	1	43030404	53557216	rare_both	6mer	1
chrX	53557196	53557217	8	43030410	43030410	1.05785e-05	1.67675e-05	nfe	afr	0.878785	hsa-let-7f-2-3p	HOOK3	1	43030410	53557216	rare_both	6mer	1
chrX	53557196	53557217	8	43030526	43030526	1.05785e-05	1.16851e-05	nfe	afr	0.878785	hsa-let-7f-2-3p	HOOK3	1	43030526	53557216	rare_both	6mer	1
chrX	53557196	53557217	8	43030528	43030528	1.05785e-05	5.84187e-06	nfe	nfe	0.878785	hsa-let-7f-2-3p	HOOK3	1	43030528	53557216	rare_both	6mer	1
chrX	53557196	53557217	8	48917946	48917946	1.05785e-05	6.56935e-06	nfe	afr	0.878785	hsa-let-7f-2-3p	SNAI2	1	48917946	53557216	rare_both	7mer-A1	2
chrX	53557196	53557217	8	48917948	48917948	1.05785e-05	6.57004e-06	nfe	nfe	0.878785	hsa-let-7f-2-3p	SNAI2	1	48917948	53557216	rare_both	7mer-A1	2
chrX	53557196	53557217	8	48918697	48918697	1.05785e-05	2.09322e-06	nfe	nfe	0.878785	hsa-let-7f-2-3p	SNAI2	1	48918697	53557216	rare_both	7mer-A1	2
chrX	53557196	53557217	8	52622508	52622508	1.05785e-05	6.58475e-06	nfe	nfe	0.878785	hsa-let-7f-2-3p	RB1CC1	1	52622508	53557216	rare_both	7mer-A1	2
chrX	53557196	53557217	8	52623341	52623341	1.05785e-05	4.50865e-06	nfe	amr	0.878785	hsa-let-7f-2-3p	RB1CC1	1	52623341	53557216	rare_both	6mer	1
chrX	53557196	53557217	8	60621435	60621435	1.05785e-05	6.56883e-06	nfe	afr	0.878785	hsa-let-7f-2-3p	RAB2A	1	60621435	53557216	rare_both	6mer	1
chrX	53557196	53557217	8	65709314	65709314	1.05785e-05	8.45432e-06	nfe	nfe	0.878785	hsa-let-7f-2-3p	MTFR1	1	65709314	53557216	rare_both	7mer-A1	2
chrX	53557196	53557217	8	69667171	69667171	1.05785e-05	6.56953e-06	nfe	.	0.878785	hsa-let-7f-2-3p	SLCO5A1	1	69667171	53557216	rare_both	6mer	1
chrX	53557196	53557217	8	69669387	69669387	1.05785e-05	1.97083e-05	nfe	nfe	0.878785	hsa-let-7f-2-3p	SLCO5A1	1	69669387	53557216	rare_both	6mer	1
chrX	53557196	53557217	8	69669391	69669391	1.05785e-05	2.62809e-05	nfe	amr	0.878785	hsa-let-7f-2-3p	SLCO5A1	1	69669391	53557216	rare_both	6mer	1
chrX	53557196	53557217	8	88033428	88033428	1.05785e-05	6.59422e-06	nfe	eas	0.878785	hsa-let-7f-2-3p	MMP16	1	88033428	53557216	rare_both	6mer	1
chrX	53557196	53557217	8	90955607	90955607	1.05785e-05	1.10167e-06	nfe	nfe	0.878785	hsa-let-7f-2-3p	NECAB1	1	90955607	53557216	rare_both	7mer-m8	2
chrX	53557196	53557217	8	90957165	90957165	1.05785e-05	1.97202e-05	nfe	eas	0.878785	hsa-let-7f-2-3p	NECAB1	1	90957165	53557216	rare_both	6mer	1
chrX	53557196	53557217	8	90958142	90958142	1.05785e-05	9.26747e-05	nfe	nfe	0.878785	hsa-let-7f-2-3p	NECAB1	1	90958142	53557216	rare_both	6mer	1
chrX	53557196	53557217	8	94488513	94488513	1.05785e-05	4.20315e-06	nfe	afr	0.878785	hsa-let-7f-2-3p	VIRMA	1	94488513	53557216	rare_both	6mer	1
chrX	53557196	53557217	8	94488677	94488677	1.05785e-05	3.10476e-06	nfe	nfe	0.878785	hsa-let-7f-2-3p	VIRMA	1	94488677	53557216	rare_both	7mer-m8	2
chrX	53557196	53557217	8	94880389	94880389	1.05785e-05	2.01637e-06	nfe	sas	0.878785	hsa-let-7f-2-3p	CCNE2	1	94880389	53557216	rare_both	8mer	3
chrX	53557196	53557217	8	94880863	94880863	1.05785e-05	1.25389e-05	nfe	amr	0.878785	hsa-let-7f-2-3p	CCNE2	1	94880863	53557216	rare_both	6mer	1
chrX	53557196	53557217	8	94928267	94928267	1.05785e-05	3.94146e-05	nfe	nfe	0.878785	hsa-let-7f-2-3p	TP53INP1	1	94928267	53557216	rare_both	6mer	1
chrX	53557196	53557217	8	94930039	94930039	1.05785e-05	6.25352e-06	nfe	afr	0.878785	hsa-let-7f-2-3p	TP53INP1	1	94930039	53557216	rare_both	7mer-m8	2
chrX	53557196	53557217	8	94930415	94930415	1.05785e-05	2.50513e-06	nfe	mid	0.878785	hsa-let-7f-2-3p	TP53INP1	1	94930415	53557216	rare_both	6mer	1
chrX	53557196	53557217	8	94930417	94930417	1.05785e-05	4.19508e-05	nfe	nfe	0.878785	hsa-let-7f-2-3p	TP53INP1	1	94930417	53557216	rare_both	6mer	1
chrX	53557196	53557217	8	96227112	96227112	1.05785e-05	4.41308e-06	nfe	nfe	0.878785	hsa-let-7f-2-3p	UQCRB	1	96227112	53557216	rare_both	7mer-m8	2
chrX	53557196	53557217	8	100919949	100919949	1.05785e-05	3.94384e-05	nfe	eas	0.878785	hsa-let-7f-2-3p	YWHAZ	1	100919949	53557216	rare_both	6mer	1
chrX	53557196	53557217	8	100919953	100919953	1.05785e-05	1.31194e-05	nfe	afr	0.878785	hsa-let-7f-2-3p	YWHAZ	1	100919953	53557216	rare_both	6mer	1
chrX	53557196	53557217	8	101687036	101687036	1.05785e-05	6.59092e-06	nfe	sas	0.878785	hsa-let-7f-2-3p	NCALD	1	101687036	53557216	rare_both	7mer-A1	2
chrX	53557196	53557217	8	102253834	102253834	1.05785e-05	6.37267e-06	nfe	nfe	0.878785	hsa-let-7f-2-3p	UBR5	1	102253834	53557216	rare_both	6mer	1
chrX	53557196	53557217	8	102253838	102253838	1.05785e-05	3.77074e-05	nfe	nfe	0.878785	hsa-let-7f-2-3p	UBR5	1	102253838	53557216	rare_both	6mer	1
chrX	53557196	53557217	8	104490646	104490646	1.05785e-05	6.41963e-07	nfe	nfe	0.878785	hsa-let-7f-2-3p	LRP12	1	104490646	53557216	rare_both	6mer	1
chrX	53557196	53557217	8	104490648	104490648	1.05785e-05	6.40938e-07	nfe	nfe	0.878785	hsa-let-7f-2-3p	LRP12	1	104490648	53557216	rare_both	6mer	1
chrX	53557196	53557217	8	104490650	104490650	1.05785e-05	1.66159e-05	nfe	afr	0.878785	hsa-let-7f-2-3p	LRP12	1	104490650	53557216	rare_both	6mer	1
chrX	53557196	53557217	8	106752197	106752197	1.05785e-05	0.0411987	nfe	nfe	0.878785	hsa-let-7f-2-3p	OXR1	1	106752197	53557216	mixed	6mer	1
chrX	53557196	53557217	8	106752198	106752198	1.05785e-05	7.62777e-06	nfe	eas	0.878785	hsa-let-7f-2-3p	OXR1	1	106752198	53557216	rare_both	6mer	1
chrX	53557196	53557217	8	115411591	115411591	1.05785e-05	6.55738e-06	nfe	nfe	0.878785	hsa-let-7f-2-3p	TRPS1	1	115411591	53557216	rare_both	7mer-A1	2
chrX	53557196	53557217	8	115412906	115412906	1.05785e-05	6.55351e-06	nfe	nfe	0.878785	hsa-let-7f-2-3p	TRPS1	1	115412906	53557216	rare_both	6mer	1
chrX	53557196	53557217	8	120523495	120523495	1.05785e-05	2.54051e-06	nfe	amr	0.878785	hsa-let-7f-2-3p	MTBP	1	120523495	53557216	rare_both	7mer-A1	2
chrX	53557196	53557217	8	123813287	123813287	1.05785e-05	6.54587e-06	nfe	eas	0.878785	hsa-let-7f-2-3p	FAM91A1	1	123813287	53557216	rare_both	6mer	1
chrX	53557196	53557217	8	124306640	124306640	1.05785e-05	1.31397e-05	nfe	afr	0.878785	hsa-let-7f-2-3p	TMEM65	1	124306640	53557216	rare_both	6mer	1
chrX	53557196	53557217	8	124310903	124310903	1.05785e-05	6.57367e-06	nfe	amr	0.878785	hsa-let-7f-2-3p	TMEM65	1	124310903	53557216	rare_both	6mer	1
chrX	53557196	53557217	8	124310905	124310905	1.05785e-05	1.31444e-05	nfe	amr	0.878785	hsa-let-7f-2-3p	TMEM65	1	124310905	53557216	rare_both	6mer	1
chrX	53557196	53557217	8	130054656	130054656	1.05785e-05	3.82523e-06	nfe	nfe	0.878785	hsa-let-7f-2-3p	ASAP1	1	130054656	53557216	rare_both	6mer	1
chrX	53557196	53557217	8	132011242	132011242	1.05785e-05	2.00427e-06	nfe	mid	0.878785	hsa-let-7f-2-3p	EFR3A	1	132011242	53557216	rare_both	7mer-m8	2
chrX	53557196	53557217	8	132125746	132125746	1.05785e-05	6.56504e-06	nfe	.	0.878785	hsa-let-7f-2-3p	KCNQ3	1	132125746	53557216	rare_both	7mer-A1	2
chrX	53557196	53557217	8	132848237	132848237	1.05785e-05	6.5684e-06	nfe	nfe	0.878785	hsa-let-7f-2-3p	PHF20L1	1	132848237	53557216	rare_both	6mer	1
chrX	53557196	53557217	8	135647132	135647132	1.05785e-05	1.08448e-06	nfe	nfe	0.878785	hsa-let-7f-2-3p	KHDRBS3	1	135647132	53557216	rare_both	7mer-m8	2
chrX	53557196	53557217	9	5127157	5127157	1.05785e-05	4.04505e-06	nfe	afr	0.878785	hsa-let-7f-2-3p	JAK2	1	5127157	53557216	rare_both	7mer-A1	2
chrX	53557196	53557217	9	5127180	5127180	1.05785e-05	0.00435109	nfe	nfe	0.878785	hsa-let-7f-2-3p	JAK2	1	5127180	53557216	rare_both	6mer	1
chrX	53557196	53557217	9	5127182	5127182	1.05785e-05	2.53338e-05	nfe	nfe	0.878785	hsa-let-7f-2-3p	JAK2	1	5127182	53557216	rare_both	6mer	1
chrX	53557196	53557217	9	5127378	5127378	1.05785e-05	1.72424e-05	nfe	afr	0.878785	hsa-let-7f-2-3p	JAK2	1	5127378	53557216	rare_both	6mer	1
chrX	53557196	53557217	9	5127447	5127447	1.05785e-05	1.29675e-05	nfe	nfe	0.878785	hsa-let-7f-2-3p	JAK2	1	5127447	53557216	rare_both	7mer-A1	2
chrX	53557196	53557217	9	6011489	6011489	1.05785e-05	6.56935e-06	nfe	afr	0.878785	hsa-let-7f-2-3p	RANBP6	1	6011489	53557216	rare_both	6mer	1
chrX	53557196	53557217	9	27229422	27229422	1.05785e-05	4.74742e-06	nfe	nfe	0.878785	hsa-let-7f-2-3p	TEK	1	27229422	53557216	rare_both	7mer-m8	2
chrX	53557196	53557217	9	34086540	34086540	1.05785e-05	6.57134e-06	nfe	afr	0.878785	hsa-let-7f-2-3p	DCAF12	1	34086540	53557216	rare_both	6mer	1
chrX	53557196	53557217	9	34086542	34086542	1.05785e-05	1.96977e-05	nfe	eas	0.878785	hsa-let-7f-2-3p	DCAF12	1	34086542	53557216	rare_both	6mer	1
chrX	53557196	53557217	9	37439896	37439896	1.05785e-05	6.50694e-06	nfe	nfe	0.878785	hsa-let-7f-2-3p	ZBTB5	1	37439896	53557216	rare_both	6mer	1
chrX	53557196	53557217	9	69427573	69427573	1.05785e-05	6.57834e-06	nfe	.	0.878785	hsa-let-7f-2-3p	APBA1	1	69427573	53557216	rare_both	7mer-m8	2
chrX	53557196	53557217	9	72249954	72249954	1.05785e-05	5.28801e-06	nfe	nfe	0.878785	hsa-let-7f-2-3p	GDA	1	72249954	53557216	rare_both	6mer	1
chrX	53557196	53557217	9	76386694	76386694	1.05785e-05	6.56875e-06	nfe	afr	0.878785	hsa-let-7f-2-3p	RFK	1	76386694	53557216	rare_both	7mer-A1	2
chrX	53557196	53557217	9	77716326	77716326	1.05785e-05	4.303e-06	nfe	nfe	0.878785	hsa-let-7f-2-3p	GNAQ	1	77716326	53557216	rare_both	6mer	1
chrX	53557196	53557217	9	77718692	77718692	1.05785e-05	4.5106e-06	nfe	nfe	0.878785	hsa-let-7f-2-3p	GNAQ	1	77718692	53557216	rare_both	7mer-A1	2
chrX	53557196	53557217	9	77718696	77718696	1.05785e-05	4.62394e-06	nfe	nfe	0.878785	hsa-let-7f-2-3p	GNAQ	1	77718696	53557216	rare_both	7mer-A1	2
chrX	53557196	53557217	9	88477787	88477787	1.05785e-05	6.55059e-06	nfe	eas	0.878785	hsa-let-7f-2-3p	SPIN1	1	88477787	53557216	rare_both	6mer	1
chrX	53557196	53557217	9	89008072	89008072	1.05785e-05	6.56866e-06	nfe	amr	0.878785	hsa-let-7f-2-3p	SHC3	1	89008072	53557216	rare_both	6mer	1
chrX	53557196	53557217	9	91214133	91214133	1.05785e-05	1.34736e-05	nfe	amr	0.878785	hsa-let-7f-2-3p	AUH	1	91214133	53557216	rare_both	7mer-A1	2
chrX	53557196	53557217	9	91214135	91214135	1.05785e-05	1.90935e-06	nfe	nfe	0.878785	hsa-let-7f-2-3p	AUH	1	91214135	53557216	rare_both	7mer-A1	2
chrX	53557196	53557217	9	91409156	91409156	1.05785e-05	0.000920057	nfe	afr	0.878785	hsa-let-7f-2-3p	NFIL3	1	91409156	53557216	rare_both	7mer-A1	2
chrX	53557196	53557217	9	92714451	92714451	1.05785e-05	1.01472e-06	nfe	nfe	0.878785	hsa-let-7f-2-3p	BICD2	1	92714451	53557216	rare_both	7mer-A1	2
chrX	53557196	53557217	9	99153525	99153525	1.05785e-05	5.10913e-06	nfe	nfe	0.878785	hsa-let-7f-2-3p	TGFBR1	1	99153525	53557216	rare_both	6mer	1
chrX	53557196	53557217	9	99153677	99153677	1.05785e-05	2.51907e-05	nfe	sas	0.878785	hsa-let-7f-2-3p	TGFBR1	1	99153677	53557216	rare_both	6mer	1
chrX	53557196	53557217	9	104781829	104781829	1.05785e-05	0.000150598	nfe	sas	0.878785	hsa-let-7f-2-3p	ABCA1	1	104781829	53557216	rare_both	7mer-m8	2
chrX	53557196	53557217	9	112221227	112221227	1.05785e-05	1.01498e-06	nfe	nfe	0.878785	hsa-let-7f-2-3p	PTBP3	1	112221227	53557216	rare_both	6mer	1
chrX	53557196	53557217	9	112221255	112221255	1.05785e-05	1.01513e-06	nfe	nfe	0.878785	hsa-let-7f-2-3p	PTBP3	1	112221255	53557216	rare_both	6mer	1
chrX	53557196	53557217	9	112221257	112221257	1.05785e-05	1.015e-06	nfe	nfe	0.878785	hsa-let-7f-2-3p	PTBP3	1	112221257	53557216	rare_both	6mer	1
chrX	53557196	53557217	9	122237995	122237995	1.05785e-05	6.57108e-06	nfe	nfe	0.878785	hsa-let-7f-2-3p	RBM18	1	122237995	53557216	rare_both	7mer-A1	2
chrX	53557196	53557217	9	123103998	123103998	1.05785e-05	2.15137e-05	nfe	afr	0.878785	hsa-let-7f-2-3p	RABGAP1	1	123103998	53557216	rare_both	6mer	1
chrX	53557196	53557217	9	124947650	124947650	1.05785e-05	6.56935e-06	nfe	nfe	0.878785	hsa-let-7f-2-3p	SCAI	1	124947650	53557216	rare_both	6mer	1
chrX	53557196	53557217	9	124947652	124947652	1.05785e-05	1.97052e-05	nfe	afr	0.878785	hsa-let-7f-2-3p	SCAI	1	124947652	53557216	rare_both	6mer	1
chrX	53557196	53557217	9	124947698	124947698	1.05785e-05	1.31354e-05	nfe	nfe	0.878785	hsa-let-7f-2-3p	SCAI	1	124947698	53557216	rare_both	6mer	1
chrX	53557196	53557217	9	124952488	124952488	1.05785e-05	5.09393e-06	nfe	.	0.878785	hsa-let-7f-2-3p	SCAI	1	124952488	53557216	rare_both	6mer	1
chrX	53557196	53557217	9	125966715	125966715	1.05785e-05	1.31012e-05	nfe	nfe	0.878785	hsa-let-7f-2-3p	PBX3	1	125966715	53557216	rare_both	6mer	1
chrX	53557196	53557217	9	125967152	125967152	1.05785e-05	6.56728e-06	nfe	sas	0.878785	hsa-let-7f-2-3p	PBX3	1	125967152	53557216	rare_both	7mer-m8	2
chrX	53557196	53557217	9	128695056	128695056	1.05785e-05	4.28772e-06	nfe	eas	0.878785	hsa-let-7f-2-3p	SET	1	128695056	53557216	rare_both	7mer-m8	2
chrX	53557196	53557217	9	128696230	128696230	1.05785e-05	4.8751e-06	nfe	amr	0.878785	hsa-let-7f-2-3p	SET	1	128696230	53557216	rare_both	6mer	1
chrX	53557196	53557217	9	130887595	130887595	1.05785e-05	4.30385e-06	nfe	nfe	0.878785	hsa-let-7f-2-3p	ABL1	1	130887595	53557216	rare_both	7mer-m8	2
chrX	53557196	53557217	9	134032264	134032264	1.05785e-05	4.59525e-06	nfe	eas	0.878785	hsa-let-7f-2-3p	BRD3	1	134032264	53557216	rare_both	7mer-A1	2
chrX	53557196	53557217	9	134032709	134032709	1.05785e-05	4.30215e-06	nfe	eas	0.878785	hsa-let-7f-2-3p	BRD3	1	134032709	53557216	rare_both	6mer	1
chrX	53557196	53557217	X	13714363	13714363	1.05785e-05	2.25976e-06	nfe	afr	0.878785	hsa-let-7f-2-3p	TRAPPC2	1	13714363	53557216	rare_both	6mer	1
chrX	53557196	53557217	X	14920249	14920249	1.05785e-05	1.36094e-06	nfe	afr	0.878785	hsa-let-7f-2-3p	MOSPD2	1	14920249	53557216	rare_both	6mer	1
chrX	53557196	53557217	X	14920265	14920265	1.05785e-05	5.39965e-06	nfe	nfe	0.878785	hsa-let-7f-2-3p	MOSPD2	1	14920265	53557216	rare_both	6mer	1
chrX	53557196	53557217	X	16844489	16844489	1.05785e-05	1.78987e-05	nfe	afr	0.878785	hsa-let-7f-2-3p	TXLNG	1	16844489	53557216	rare_both	8mer	3
chrX	53557196	53557217	X	17153084	17153084	1.05785e-05	8.86839e-06	nfe	nfe	0.878785	hsa-let-7f-2-3p	REPS2	1	17153084	53557216	rare_both	6mer	1
chrX	53557196	53557217	X	23984013	23984013	1.05785e-05	0.000125094	nfe	nfe	0.878785	hsa-let-7f-2-3p	KLHL15	1	23984013	53557216	rare_both	6mer	1
chrX	53557196	53557217	X	24211465	24211465	1.05785e-05	2.03063e-06	nfe	afr	0.878785	hsa-let-7f-2-3p	ZFX	1	24211465	53557216	rare_both	7mer-m8	2
chrX	53557196	53557217	X	37812529	37812529	1.05785e-05	1.788e-05	nfe	afr	0.878785	hsa-let-7f-2-3p	CYBB	1	37812529	53557216	rare_both	7mer-A1	2
chrX	53557196	53557217	X	40651247	40651247	1.05785e-05	1.32666e-06	nfe	nfe	0.878785	hsa-let-7f-2-3p	MED14	1	40651247	53557216	rare_both	6mer	1
chrX	53557196	53557217	X	40651251	40651251	1.05785e-05	5.3147e-06	nfe	mid	0.878785	hsa-let-7f-2-3p	MED14	1	40651251	53557216	rare_both	6mer	1
chrX	53557196	53557217	X	51490049	51490049	1.05785e-05	8.94222e-06	nfe	nfe	0.878785	hsa-let-7f-2-3p	NUDT11	1	51490049	53557216	rare_both	6mer	1
chrX	53557196	53557217	X	53374764	53374764	1.05785e-05	8.90813e-06	nfe	nfe	0.878785	hsa-let-7f-2-3p	SMC1A	1	53374764	53557216	rare_both	6mer	1
chrX	53557196	53557217	X	71239758	71239758	1.05785e-05	8.84228e-06	nfe	sas	0.878785	hsa-let-7f-2-3p	ZMYM3	1	71239758	53557216	rare_both	6mer	1
chrX	53557196	53557217	X	72580593	72580593	1.05785e-05	5.16502e-06	nfe	nfe	0.878785	hsa-let-7f-2-3p	PHKA1	1	72580593	53557216	rare_both	6mer	1
chrX	53557196	53557217	X	72580595	72580595	1.05785e-05	5.1443e-06	nfe	afr	0.878785	hsa-let-7f-2-3p	PHKA1	1	72580595	53557216	rare_both	6mer	1
chrX	53557196	53557217	X	80671108	80671108	1.05785e-05	0.000313699	nfe	afr	0.878785	hsa-let-7f-2-3p	BRWD3	1	80671108	53557216	rare_both	7mer-A1	2
chrX	53557196	53557217	X	126163912	126163912	1.05785e-05	8.89498e-06	nfe	nfe	0.878785	hsa-let-7f-2-3p	DCAF12L2	1	126163912	53557216	rare_both	7mer-A1	2
chrX	53557196	53557217	X	134428674	134428674	1.05785e-05	6.91013e-06	nfe	nfe	0.878785	hsa-let-7f-2-3p	PHF6	1	134428674	53557216	rare_both	6mer	1
chrX	53557196	53557217	X	147950401	147950401	1.05785e-05	3.03152e-06	nfe	nfe	0.878785	hsa-let-7f-2-3p	FMR1	1	147950401	53557216	rare_both	7mer-A1	2
chrX	53557196	53557217	X	149481653	149481653	1.05785e-05	8.9071e-06	nfe	sas	0.878785	hsa-let-7f-2-3p	IDS	1	149481653	53557216	rare_both	6mer	1
chrX	53557196	53557217	X	150988485	150988485	1.05785e-05	8.93296e-06	nfe	afr	0.878785	hsa-let-7f-2-3p	HMGB3	1	150988485	53557216	rare_both	7mer-m8	2
chrX	53557196	53557217	X	153695963	153695963	1.05785e-05	8.0041e-06	nfe	nfe	0.878785	hsa-let-7f-2-3p	SLC6A8	1	153695963	53557216	rare_both	6mer	1
chrX	152394421	152394442	15	89197203	89197203	1.55568e-05	3.27388e-05	eas	sas	0.918913	hsa-miR-105-3p	ABHD2	1	89197203	152394441	rare_both	6mer	1
chrX	152394421	152394442	1	107481010	107481010	1.55568e-05	8.61935e-06	eas	amr	0.918913	hsa-miR-105-3p	NTNG1	1	107481010	152394441	rare_both	7mer-m8	2
chrX	152394421	152394442	1	107481014	107481014	1.55568e-05	1.97384e-05	eas	amr	0.918913	hsa-miR-105-3p	NTNG1	1	107481014	152394441	rare_both	7mer-m8	2
chrX	152394421	152394442	5	7828852	7828852	1.55568e-05	6.5653e-06	eas	nfe	0.918913	hsa-miR-105-3p	ADCY2	1	7828852	152394441	rare_both	6mer	1
chrX	152394421	152394442	5	7828853	7828853	1.55568e-05	0.551431	eas	amr	0.918913	hsa-miR-105-3p	ADCY2	1	7828853	152394441	mixed	6mer	1
chrX	152394421	152394442	6	34245893	34245893	1.55568e-05	3.1442e-06	eas	sas	0.918913	hsa-miR-105-3p	HMGA1	1	34245893	152394441	rare_both	8mer	3
chrX	152394421	152394442	6	34245897	34245897	1.55568e-05	1.90818e-05	eas	eas	0.918913	hsa-miR-105-3p	HMGA1	1	34245897	152394441	rare_both	8mer	3
chrX	152394421	152394442	6	90515924	90515924	1.55568e-05	6.56564e-06	eas	.	0.918913	hsa-miR-105-3p	MAP3K7	1	90515924	152394441	rare_both	7mer-A1	2
chrX	152394421	152394442	7	135926832	135926832	1.55568e-05	1.31003e-05	eas	afr	0.918913	hsa-miR-105-3p	MTPN	1	135926832	152394441	rare_both	7mer-m8	2
chrX	152394421	152394442	8	124552292	124552292	1.55568e-05	2.61291e-05	eas	afr	0.918913	hsa-miR-105-3p	MTSS1	1	124552292	152394441	rare_both	6mer	1
chrX	152394421	152394442	9	69429789	69429789	1.55568e-05	8.59402e-05	eas	eas	0.918913	hsa-miR-105-3p	APBA1	1	69429789	152394441	rare_both	6mer	1
chr7	100094002	100094023	10	79313859	79313859	7.13491e-06	0.0287295	sas	amr	0.780302	hsa-miR-106b-3p	ZMIZ1	1	79313859	100094022	mixed	7mer-m8	2
chr7	100094002	100094023	10	79313864	79313864	7.13491e-06	0.000248032	sas	afr	0.780302	hsa-miR-106b-3p	ZMIZ1	1	79313864	100094022	rare_both	7mer-m8	2
chr7	100094002	100094023	10	118681438	118681438	7.13491e-06	1.31444e-05	sas	nfe	0.780302	hsa-miR-106b-3p	CACUL1	1	118681438	100094022	rare_both	6mer	1
chr7	100094002	100094023	10	124008323	124008323	7.13491e-06	1.00111e-05	sas	mid	0.780302	hsa-miR-106b-3p	CHST15	1	124008323	100094022	rare_both	6mer	1
chr7	100094002	100094023	10	124008363	124008363	7.13491e-06	1.07771e-05	sas	eas	0.780302	hsa-miR-106b-3p	CHST15	1	124008363	100094022	rare_both	7mer-m8	2
chr7	100094002	100094023	10	124008368	124008368	7.13491e-06	9.76404e-07	sas	nfe	0.780302	hsa-miR-106b-3p	CHST15	1	124008368	100094022	rare_both	7mer-m8	2
chr7	100094002	100094023	11	1556347	1556347	7.13491e-06	1.03593e-05	sas	eas	0.780302	hsa-miR-106b-3p	DUSP8	1	1556347	100094022	rare_both	8mer	3
chr7	100094002	100094023	11	46321247	46321247	7.13491e-06	1.95761e-05	sas	afr	0.780302	hsa-miR-106b-3p	CREB3L1	1	46321247	100094022	rare_both	7mer-A1	2
chr7	100094002	100094023	12	6965457	6965457	7.13491e-06	5.09148e-06	sas	sas	0.780302	hsa-miR-106b-3p	PHB2	1	6965457	100094022	rare_both	7mer-m8	2
chr7	100094002	100094023	12	115961026	115961026	7.13491e-06	3.82049e-05	sas	mid	0.780302	hsa-miR-106b-3p	MED13L	1	115961026	100094022	rare_both	8mer	3
chr7	100094002	100094023	12	115961031	115961031	7.13491e-06	1.74014e-06	sas	sas	0.780302	hsa-miR-106b-3p	MED13L	1	115961031	100094022	rare_both	8mer	3
chr7	100094002	100094023	15	64171777	64171777	7.13491e-06	1.71157e-05	sas	eas	0.780302	hsa-miR-106b-3p	CSNK1G1	1	64171777	100094022	rare_both	8mer	3
chr7	100094002	100094023	15	73713488	73713488	7.13491e-06	0.000666389	sas	afr	0.780302	hsa-miR-106b-3p	CD276	1	73713488	100094022	rare_both	8mer	3
chr7	100094002	100094023	16	77977797	77977797	7.13491e-06	0.000452934	sas	afr	0.780302	hsa-miR-106b-3p	VAT1L	1	77977797	100094022	rare_both	7mer-m8	2
chr7	100094002	100094023	17	2043202	2043202	7.13491e-06	1.31481e-05	sas	nfe	0.780302	hsa-miR-106b-3p	DPH1	1	2043202	100094022	rare_both	6mer	1
chr7	100094002	100094023	17	38405482	38405482	7.13491e-06	7.88457e-05	sas	sas	0.780302	hsa-miR-106b-3p	SOCS7	1	38405482	100094022	rare_both	7mer-m8	2
chr7	100094002	100094023	17	42200903	42200903	7.13491e-06	1.01214e-05	sas	nfe	0.780302	hsa-miR-106b-3p	STAT5B	1	42200903	100094022	rare_both	6mer	1
chr7	100094002	100094023	17	42201566	42201566	7.13491e-06	8.04089e-05	sas	amr	0.780302	hsa-miR-106b-3p	STAT5B	1	42201566	100094022	rare_both	6mer	1
chr7	100094002	100094023	17	45437176	45437176	7.13491e-06	3.09239e-05	sas	afr	0.780302	hsa-miR-106b-3p	PLEKHM1	1	45437176	100094022	rare_both	7mer-m8	2
chr7	100094002	100094023	18	9400445	9400445	7.13491e-06	3.94431e-05	sas	nfe	0.780302	hsa-miR-106b-3p	TWSG1	1	9400445	100094022	rare_both	7mer-m8	2
chr7	100094002	100094023	1	181798901	181798901	7.13491e-06	1.22974e-05	sas	afr	0.780302	hsa-miR-106b-3p	CACNA1E	1	181798901	100094022	rare_both	8mer	3
chr7	100094002	100094023	1	181798902	181798902	7.13491e-06	7.23079e-07	sas	nfe	0.780302	hsa-miR-106b-3p	CACNA1E	1	181798902	100094022	rare_both	8mer	3
chr7	100094002	100094023	1	181798907	181798907	7.13491e-06	1.62888e-05	sas	sas	0.780302	hsa-miR-106b-3p	CACNA1E	1	181798907	100094022	rare_both	8mer	3
chr7	100094002	100094023	1	236762813	236762813	7.13491e-06	1.22824e-05	sas	sas	0.780302	hsa-miR-106b-3p	ACTN2	1	236762813	100094022	rare_both	6mer	1
chr7	100094002	100094023	20	40686435	40686435	7.13491e-06	0.000601586	sas	afr	0.780302	hsa-miR-106b-3p	MAFB	1	40686435	100094022	rare_both	6mer	1
chr7	100094002	100094023	20	62308801	62308801	7.13491e-06	4.11046e-05	sas	amr	0.780302	hsa-miR-106b-3p	ADRM1	1	62308801	100094022	rare_both	7mer-m8	2
chr7	100094002	100094023	2	24821396	24821396	7.13491e-06	1.47466e-05	sas	eas	0.780302	hsa-miR-106b-3p	CENPO	1	24821396	100094022	rare_both	6mer	1
chr7	100094002	100094023	2	74107166	74107166	7.13491e-06	5.24886e-05	sas	sas	0.780302	hsa-miR-106b-3p	TET3	1	74107166	100094022	rare_both	6mer	1
chr7	100094002	100094023	6	63581411	63581411	7.13491e-06	6.56073e-06	sas	afr	0.780302	hsa-miR-106b-3p	PTP4A1	1	63581411	100094022	rare_both	6mer	1
chr7	100094002	100094023	7	497811	497811	7.13491e-06	2.93255e-05	sas	amr	0.780302	hsa-miR-106b-3p	PDGFA	1	497811	100094022	rare_both	7mer-m8	2
chr7	100094002	100094023	7	24800027	24800027	7.13491e-06	3.49897e-05	sas	nfe	0.780302	hsa-miR-106b-3p	OSBPL3	1	24800027	100094022	rare_both	7mer-m8	2
chr7	100094002	100094023	7	26192015	26192015	7.13491e-06	6.54579e-06	sas	amr	0.780302	hsa-miR-106b-3p	HNRNPA2B1	1	26192015	100094022	rare_both	6mer	1
chr7	100094002	100094023	7	139305612	139305612	7.13491e-06	2.63006e-05	sas	amr	0.780302	hsa-miR-106b-3p	UBN2	1	139305612	100094022	rare_both	6mer	1
chr7	100094002	100094023	8	60622640	60622640	7.13491e-06	5.2541e-05	sas	sas	0.780302	hsa-miR-106b-3p	RAB2A	1	60622640	100094022	rare_both	6mer	1
chr7	100094002	100094023	8	143725782	143725782	7.13491e-06	6.93948e-06	sas	amr	0.780302	hsa-miR-106b-3p	FAM83H	1	143725782	100094022	rare_both	6mer	1
chr19	10403505	10403525	10	73645861	73645861	3.21252e-05	0.000937938	amr	afr	0.649519	hsa-miR-1181	SYNPO2L	1	73645861	10403524	rare_both	8mer	3
chr19	10403505	10403525	10	73645861	73645861	2.46066e-05	2.03017e-06	afr	nfe	0.649519	hsa-miR-1181	SYNPO2L	1	73645861	10403524	rare_both	8mer	3
chr19	10403505	10403525	10	73645864	73645864	3.21252e-05	5.38283e-05	amr	amr	0.649519	hsa-miR-1181	SYNPO2L	1	73645864	10403524	rare_both	8mer	3
chr19	10403505	10403525	15	74176429	74176429	3.21252e-05	0.00734481	amr	afr	0.649519	hsa-miR-1181	ISLR	1	74176429	10403524	rare_both	7mer-m8	2
chr19	10403505	10403525	15	74176432	74176432	3.21252e-05	4.36262e-05	amr	amr	0.649519	hsa-miR-1181	ISLR	1	74176432	10403524	rare_both	7mer-m8	2
chr19	10403505	10403525	17	7459705	7459705	3.21252e-05	6.57575e-06	amr	nfe	0.649519	hsa-miR-1181	ZBTB4	1	7459705	10403524	rare_both	7mer-m8	2
chr19	10403505	10403525	17	7459708	7459708	2.93936e-05	2.62878e-05	sas	nfe	0.649519	hsa-miR-1181	ZBTB4	1	7459708	10403524	rare_both	7mer-m8	2
chr19	10403505	10403525	17	42314321	42314321	3.21252e-05	2.14228e-05	amr	afr	0.649519	hsa-miR-1181	STAT3	1	42314321	10403524	rare_both	6mer	1
chr19	10403505	10403525	17	42314324	42314324	3.21252e-05	0.00140592	amr	afr	0.649519	hsa-miR-1181	STAT3	1	42314324	10403524	rare_both	6mer	1
chr19	10403505	10403525	18	48860044	48860044	2.93936e-05	6.05149e-05	sas	amr	0.649519	hsa-miR-1181	CTIF	1	48860044	10403524	rare_both	7mer-m8	2
chr19	10403505	10403525	18	48860044	48860044	3.21252e-05	1.6288e-05	amr	sas	0.649519	hsa-miR-1181	CTIF	1	48860044	10403524	rare_both	7mer-m8	2
chr19	10403505	10403525	18	48860047	48860047	3.21252e-05	1.404e-05	amr	eas	0.649519	hsa-miR-1181	CTIF	1	48860047	10403524	rare_both	7mer-m8	2
chr19	10403505	10403525	19	4090389	4090389	2.46066e-05	1.6132e-06	afr	nfe	0.649519	hsa-miR-1181	MAP2K2	1	4090389	10403524	rare_both	7mer-m8	2
chr19	10403505	10403525	19	4090391	4090391	3.21252e-05	4.99942e-05	amr	eas	0.649519	hsa-miR-1181	MAP2K2	1	4090391	10403524	rare_both	7mer-m8	2
chr19	10403505	10403525	19	4090394	4090394	3.21252e-05	2.25272e-05	amr	afr	0.649519	hsa-miR-1181	MAP2K2	1	4090394	10403524	rare_both	7mer-m8	2
chr19	10403505	10403525	19	20621374	20621374	3.21252e-05	0.794409	amr	amr	0.649519	hsa-miR-1181	ZNF626	1	20621374	10403524	mixed	7mer-m8	2
chr19	10403505	10403525	19	44662123	44662123	3.21252e-05	2.97191e-05	amr	eas	0.649519	hsa-miR-1181	PVR	1	44662123	10403524	rare_both	8mer	3
chr19	10403505	10403525	19	44662126	44662126	3.21252e-05	1.50937e-05	amr	nfe	0.649519	hsa-miR-1181	PVR	1	44662126	10403524	rare_both	8mer	3
chr19	10403505	10403525	19	56087968	56087968	3.21252e-05	4.62409e-06	amr	nfe	0.649519	hsa-miR-1181	ZNF787	1	56087968	10403524	rare_both	6mer	1
chr19	10403505	10403525	19	56087968	56087968	2.46066e-05	1.54123e-06	afr	afr	0.649519	hsa-miR-1181	ZNF787	1	56087968	10403524	rare_both	6mer	1
chr19	10403505	10403525	19	56087968	56087968	2.93936e-05	7.70681e-07	sas	afr	0.649519	hsa-miR-1181	ZNF787	1	56087968	10403524	rare_both	6mer	1
chr19	10403505	10403525	19	56087971	56087971	3.21252e-05	6.94018e-06	amr	sas	0.649519	hsa-miR-1181	ZNF787	1	56087971	10403524	rare_both	6mer	1
chr19	10403505	10403525	1	23558213	23558213	2.46066e-05	6.54879e-06	afr	nfe	0.649519	hsa-miR-1181	ID3	1	23558213	10403524	rare_both	7mer-m8	2
chr19	10403505	10403525	20	40687721	40687721	2.93936e-05	1.05923e-06	sas	nfe	0.649519	hsa-miR-1181	MAFB	1	40687721	10403524	rare_both	8mer	3
chr19	10403505	10403525	20	40687724	40687724	3.21252e-05	0.000198696	amr	eas	0.649519	hsa-miR-1181	MAFB	1	40687724	10403524	rare_both	8mer	3
chr19	10403505	10403525	3	45745343	45745343	3.21252e-05	6.55454e-06	amr	sas	0.649519	hsa-miR-1181	SACM1L	1	45745343	10403524	rare_both	6mer	1
chr19	10403505	10403525	5	35063764	35063764	3.21252e-05	1.31532e-05	amr	afr	0.649519	hsa-miR-1181	PRLR	1	35063764	10403524	rare_both	7mer-m8	2
chr14	101044212	101044232	10	117283185	117283185	5.61432e-06	2.46744e-05	nfe	afr	0.9096	hsa-miR-1185-5p	PDZD8	1	117283185	101044213	rare_both	6mer	1
chr14	101044212	101044232	11	132419871	132419871	5.61432e-06	7.11683e-06	nfe	sas	0.9096	hsa-miR-1185-5p	OPCML	1	132419871	101044213	rare_both	7mer-A1	2
chr15	73299962	73299979	10	91864495	91864495	6.56953e-06	6.56056e-06	amr	nfe	0.786664	hsa-miR-12135	TNKS2	1	91864495	73299963	rare_both	7mer-A1	2
chr18	58451088	58451109	11	315139	315139	1.90246e-06	1.86291e-06	nfe	nfe	0.922727	hsa-miR-122-5p	IFITM1	1	315139	58451089	rare_both	7mer-A1	2
chr18	58451088	58451109	12	56206391	56206391	1.90246e-06	6.91406e-07	nfe	eas	0.922727	hsa-miR-122-5p	RNF41	1	56206391	58451089	rare_both	7mer-A1	2
chr18	58451088	58451109	12	57747789	57747789	1.90246e-06	6.076e-06	nfe	nfe	0.922727	hsa-miR-122-5p	CDK4	1	57747789	58451089	rare_both	7mer-A1	2
chr18	58451088	58451109	12	98624851	98624851	1.90246e-06	9.47718e-06	nfe	eas	0.922727	hsa-miR-122-5p	IKBIP	1	98624851	58451089	rare_both	7mer-A1	2
chr18	58451088	58451109	14	22834811	22834811	1.90246e-06	6.59204e-06	nfe	amr	0.922727	hsa-miR-122-5p	MRPL52	1	22834811	58451089	rare_both	7mer-A1	2
chr18	58451088	58451109	16	46698078	46698078	1.90246e-06	1.40292e-05	nfe	nfe	0.922727	hsa-miR-122-5p	ORC6	1	46698078	58451089	rare_both	7mer-A1	2
chr18	58451088	58451109	17	41802323	41802323	1.90246e-06	6.93001e-06	nfe	nfe	0.922727	hsa-miR-122-5p	P3H4	1	41802323	58451089	rare_both	7mer-A1	2
chr18	58451088	58451109	19	6379621	6379621	1.90246e-06	1.31075e-05	nfe	afr	0.922727	hsa-miR-122-5p	GTF2F1	1	6379621	58451089	rare_both	7mer-A1	2
chr18	58451088	58451109	19	48969108	48969108	1.90246e-06	9.35016e-06	nfe	afr	0.922727	hsa-miR-122-5p	GYS1	1	48969108	58451089	rare_both	7mer-A1	2
chr18	58451088	58451109	19	57215327	57215327	1.90246e-06	6.5773e-06	nfe	afr	0.922727	hsa-miR-122-5p	ZNF264	1	57215327	58451089	rare_both	6mer	1
chr18	58451088	58451109	1	7779805	7779805	1.90246e-06	2.07034e-05	nfe	nfe	0.922727	hsa-miR-122-5p	VAMP3	1	7779805	58451089	rare_both	7mer-A1	2
chr18	58451088	58451109	1	10460955	10460955	1.90246e-06	7.33213e-06	nfe	afr	0.922727	hsa-miR-122-5p	DFFA	1	10460955	58451089	rare_both	7mer-A1	2
chr18	58451088	58451109	1	179104015	179104015	1.90246e-06	1.7128e-05	nfe	nfe	0.922727	hsa-miR-122-5p	ABL2	1	179104015	58451089	rare_both	7mer-A1	2
chr18	58451088	58451109	20	33705972	33705972	1.90246e-06	6.57661e-06	nfe	amr	0.922727	hsa-miR-122-5p	PXMP4	1	33705972	58451089	rare_both	7mer-A1	2
chr18	58451088	58451109	2	74214269	74214269	1.90246e-06	6.21379e-07	nfe	amr	0.922727	hsa-miR-122-5p	MTHFD2	1	74214269	58451089	rare_both	7mer-A1	2
chr18	58451088	58451109	2	127844700	127844700	1.90246e-06	6.57592e-06	nfe	nfe	0.922727	hsa-miR-122-5p	POLR2D	1	127844700	58451089	rare_both	7mer-A1	2
chr18	58451088	58451109	2	171321392	171321392	1.90246e-06	4.5942e-05	nfe	amr	0.922727	hsa-miR-122-5p	METTL8	1	171321392	58451089	rare_both	7mer-A1	2
chr18	58451088	58451109	3	53816892	53816892	1.90246e-06	7.17309e-06	nfe	afr	0.922727	hsa-miR-122-5p	CHDH	1	53816892	58451089	rare_both	7mer-A1	2
chr18	58451088	58451109	4	75529016	75529016	1.90246e-06	1.45907e-06	nfe	nfe	0.922727	hsa-miR-122-5p	THAP6	1	75529016	58451089	rare_both	7mer-A1	2
chr18	58451088	58451109	6	35090443	35090443	1.90246e-06	1.69138e-06	nfe	nfe	0.922727	hsa-miR-122-5p	ANKS1A	1	35090443	58451089	rare_both	6mer	1
chr18	58451088	58451109	6	44449016	44449016	1.90246e-06	6.57358e-06	nfe	sas	0.922727	hsa-miR-122-5p	CDC5L	1	44449016	58451089	rare_both	6mer	1
chr18	58451088	58451109	7	100037984	100037984	1.90246e-06	1.03212e-06	nfe	nfe	0.922727	hsa-miR-122-5p	ZKSCAN1	1	100037984	58451089	rare_both	7mer-A1	2
chr19	2234062	2234081	11	214736	214736	8.67809e-06	5.52648e-06	afr	nfe	0.732497	hsa-miR-1227-3p	RIC8A	1	214736	2234080	rare_both	6mer	1
chr19	2234062	2234081	11	8685875	8685875	8.67809e-06	5.3363e-06	afr	nfe	0.732497	hsa-miR-1227-3p	RPL27A	1	8685875	2234080	rare_both	7mer-m8	2
chr19	2234062	2234081	11	8685877	8685877	8.67809e-06	2.69183e-06	afr	sas	0.732497	hsa-miR-1227-3p	RPL27A	1	8685877	2234080	rare_both	7mer-m8	2
chr19	2234062	2234081	11	8686295	8686295	8.67809e-06	6.54305e-06	afr	afr	0.732497	hsa-miR-1227-3p	RPL27A	1	8686295	2234080	rare_both	8mer	3
chr19	2234062	2234081	11	72109420	72109420	8.67809e-06	2.20613e-06	afr	nfe	0.732497	hsa-miR-1227-3p	LRTOMT	1	72109420	2234080	rare_both	6mer	1
chr19	2234062	2234081	11	118522269	118522269	8.67809e-06	9.86105e-05	afr	eas	0.732497	hsa-miR-1227-3p	KMT2A	1	118522269	2234080	rare_both	7mer-m8	2
chr19	2234062	2234081	11	118522272	118522272	8.67809e-06	7.82851e-07	afr	afr	0.732497	hsa-miR-1227-3p	KMT2A	1	118522272	2234080	rare_both	7mer-m8	2
chr19	2234062	2234081	12	92141532	92141532	8.67809e-06	4.32489e-06	afr	amr	0.732497	hsa-miR-1227-3p	BTG1	1	92141532	2234080	rare_both	6mer	1
chr19	2234062	2234081	12	92142152	92142152	8.67809e-06	4.30637e-06	afr	eas	0.732497	hsa-miR-1227-3p	BTG1	1	92142152	2234080	rare_both	6mer	1
chr19	2234062	2234081	12	92143962	92143962	8.67809e-06	7.60795e-07	afr	sas	0.732497	hsa-miR-1227-3p	BTG1	1	92143962	2234080	rare_both	6mer	1
chr19	2234062	2234081	12	103774638	103774638	8.67809e-06	7.01636e-06	afr	afr	0.732497	hsa-miR-1227-3p	NT5DC3	1	103774638	2234080	rare_both	7mer-A1	2
chr19	2234062	2234081	13	113323210	113323210	8.67809e-06	6.57324e-06	afr	nfe	0.732497	hsa-miR-1227-3p	LAMP1	1	113323210	2234080	rare_both	6mer	1
chr19	2234062	2234081	15	64364630	64364630	8.67809e-06	6.5957e-06	afr	afr	0.732497	hsa-miR-1227-3p	PCLAF	1	64364630	2234080	rare_both	7mer-m8	2
chr19	2234062	2234081	15	66336512	66336512	8.67809e-06	5.94799e-06	afr	sas	0.732497	hsa-miR-1227-3p	TIPIN	1	66336512	2234080	rare_both	7mer-m8	2
chr19	2234062	2234081	16	75474946	75474946	8.67809e-06	2.8683e-06	afr	nfe	0.732497	hsa-miR-1227-3p	CHST6	1	75474946	2234080	rare_both	7mer-m8	2
chr19	2234062	2234081	16	75474949	75474949	8.67809e-06	1.7512e-05	afr	afr	0.732497	hsa-miR-1227-3p	CHST6	1	75474949	2234080	rare_both	7mer-m8	2
chr19	2234062	2234081	1	1785894	1785894	8.67809e-06	2.50882e-06	afr	nfe	0.732497	hsa-miR-1227-3p	GNB1	1	1785894	2234080	rare_both	7mer-m8	2
chr19	2234062	2234081	1	9982977	9982977	8.67809e-06	0.000780878	afr	afr	0.732497	hsa-miR-1227-3p	NMNAT1	1	9982977	2234080	rare_both	8mer	3
chr19	2234062	2234081	1	32195318	32195318	8.67809e-06	8.26278e-07	afr	amr	0.732497	hsa-miR-1227-3p	TXLNA	1	32195318	2234080	rare_both	6mer	1
chr19	2234062	2234081	1	51272216	51272216	8.67809e-06	1.96647e-05	afr	afr	0.732497	hsa-miR-1227-3p	RNF11	1	51272216	2234080	rare_both	7mer-m8	2
chr19	2234062	2234081	1	161186671	161186671	8.67809e-06	6.57047e-06	afr	nfe	0.732497	hsa-miR-1227-3p	ADAMTS4	1	161186671	2234080	rare_both	7mer-m8	2
chr19	2234062	2234081	21	46301467	46301467	8.67809e-06	1.20182e-06	afr	nfe	0.732497	hsa-miR-1227-3p	C21orf58	1	46301467	2234080	rare_both	7mer-m8	2
chr19	2234062	2234081	21	46301469	46301469	8.67809e-06	7.21275e-06	afr	amr	0.732497	hsa-miR-1227-3p	C21orf58	1	46301469	2234080	rare_both	7mer-m8	2
chr19	2234062	2234081	2	61868306	61868306	8.67809e-06	5.92705e-06	afr	afr	0.732497	hsa-miR-1227-3p	CCT4	1	61868306	2234080	rare_both	7mer-m8	2
chr19	2234062	2234081	4	2938463	2938463	8.67809e-06	5.79556e-06	afr	eas	0.732497	hsa-miR-1227-3p	NOP14	1	2938463	2234080	rare_both	6mer	1
chr19	2234062	2234081	4	2938652	2938652	8.67809e-06	0.000168461	afr	eas	0.732497	hsa-miR-1227-3p	NOP14	1	2938652	2234080	rare_both	8mer	3
chr19	2234062	2234081	4	2938656	2938656	8.67809e-06	1.17853e-05	afr	afr	0.732497	hsa-miR-1227-3p	NOP14	1	2938656	2234080	rare_both	8mer	3
chr19	2234062	2234081	4	2938657	2938657	8.67809e-06	1.67759e-05	afr	eas	0.732497	hsa-miR-1227-3p	NOP14	1	2938657	2234080	rare_both	8mer	3
chr19	2234062	2234081	4	2938659	2938659	8.67809e-06	6.68027e-06	afr	mid	0.732497	hsa-miR-1227-3p	NOP14	1	2938659	2234080	rare_both	8mer	3
chr19	2234062	2234081	4	40245402	40245402	8.67809e-06	6.57851e-06	afr	afr	0.732497	hsa-miR-1227-3p	RHOH	1	40245402	2234080	rare_both	7mer-m8	2
chr19	2234062	2234081	5	69441741	69441741	8.67809e-06	3.03973e-06	afr	nfe	0.732497	hsa-miR-1227-3p	MARVELD2	1	69441741	2234080	rare_both	7mer-m8	2
chr19	2234062	2234081	5	131201585	131201585	8.67809e-06	6.56961e-06	afr	amr	0.732497	hsa-miR-1227-3p	LYRM7	1	131201585	2234080	rare_both	7mer-m8	2
chr19	2234062	2234081	5	139411429	139411429	8.67809e-06	1.31394e-05	afr	nfe	0.732497	hsa-miR-1227-3p	DNAJC18	1	139411429	2234080	rare_both	6mer	1
chr19	2234062	2234081	6	3019660	3019660	8.67809e-06	2.31594e-05	afr	afr	0.732497	hsa-miR-1227-3p	NQO2	1	3019660	2234080	rare_both	8mer	3
chr19	2234062	2234081	6	3019663	3019663	8.67809e-06	6.2706e-07	afr	nfe	0.732497	hsa-miR-1227-3p	NQO2	1	3019663	2234080	rare_both	8mer	3
chr19	2234062	2234081	6	3019667	3019667	8.67809e-06	0.000394258	afr	eas	0.732497	hsa-miR-1227-3p	NQO2	1	3019667	2234080	rare_both	8mer	3
chr19	2234062	2234081	6	42887454	42887454	8.67809e-06	6.58614e-06	afr	.	0.732497	hsa-miR-1227-3p	RPL7L1	1	42887454	2234080	rare_both	8mer	3
chr19	2234062	2234081	6	107869999	107869999	8.67809e-06	0.976859	afr	afr	0.732497	hsa-miR-1227-3p	SEC63	1	107869999	2234080	mixed	8mer	3
chr19	2234062	2234081	6	112100876	112100876	8.67809e-06	1.65377e-05	afr	nfe	0.732497	hsa-miR-1227-3p	FAM229B	1	112100876	2234080	rare_both	7mer-m8	2
chr19	2234062	2234081	6	146554701	146554701	8.67809e-06	1.50937e-05	afr	nfe	0.732497	hsa-miR-1227-3p	RAB32	1	146554701	2234080	rare_both	7mer-m8	2
chr19	2234062	2234081	7	17344686	17344686	8.67809e-06	6.77424e-06	afr	afr	0.732497	hsa-miR-1227-3p	AHR	1	17344686	2234080	rare_both	7mer-m8	2
chr19	2234062	2234081	8	38163436	38163436	8.67809e-06	9.8823e-06	afr	nfe	0.732497	hsa-miR-1227-3p	LSM1	1	38163436	2234080	rare_both	7mer-m8	2
chr19	2234062	2234081	8	38163437	38163437	8.67809e-06	4.90904e-06	afr	sas	0.732497	hsa-miR-1227-3p	LSM1	1	38163437	2234080	rare_both	7mer-m8	2
chr19	2234062	2234081	8	55534432	55534432	8.67809e-06	7.4912e-06	afr	amr	0.732497	hsa-miR-1227-3p	XKR4	1	55534432	2234080	rare_both	7mer-m8	2
chr19	2234062	2234081	9	27328355	27328355	8.67809e-06	1.99561e-05	afr	nfe	0.732497	hsa-miR-1227-3p	MOB3B	1	27328355	2234080	rare_both	6mer	1
chr19	2234062	2234081	9	27330291	27330291	8.67809e-06	2.24132e-05	afr	sas	0.732497	hsa-miR-1227-3p	MOB3B	1	27330291	2234080	rare_both	6mer	1
chr19	2234062	2234081	9	27330292	27330292	8.67809e-06	3.1663e-06	afr	eas	0.732497	hsa-miR-1227-3p	MOB3B	1	27330292	2234080	rare_both	6mer	1
chr1	201808615	201808634	10	80518344	80518344	6.1953e-07	3.5941e-06	amr	nfe	0.796555	hsa-miR-1231	TSPAN14	1	80518344	201808616	rare_both	7mer-m8	2
chr1	201808615	201808634	12	46185192	46185192	6.1953e-07	1.97169e-05	amr	nfe	0.796555	hsa-miR-1231	SLC38A1	1	46185192	201808616	rare_both	7mer-m8	2
chr1	201808615	201808634	12	119194566	119194566	6.1953e-07	6.16067e-06	amr	eas	0.796555	hsa-miR-1231	HSPB8	1	119194566	201808616	rare_both	7mer-m8	2
chr1	201808615	201808634	15	63325647	63325647	6.1953e-07	6.44695e-06	amr	afr	0.796555	hsa-miR-1231	CA12	1	63325647	201808616	rare_both	7mer-A1	2
chr1	201808615	201808634	16	69325257	69325257	6.1953e-07	6.56159e-06	amr	eas	0.796555	hsa-miR-1231	VPS4A	1	69325257	201808616	rare_both	7mer-m8	2
chr1	201808615	201808634	16	71729184	71729184	6.1953e-07	6.56814e-06	amr	eas	0.796555	hsa-miR-1231	AP1G1	1	71729184	201808616	rare_both	6mer	1
chr1	201808615	201808634	17	37515394	37515394	6.1953e-07	3.26126e-05	amr	afr	0.796555	hsa-miR-1231	SYNRG	1	37515394	201808616	rare_both	6mer	1
chr1	201808615	201808634	18	59431568	59431568	6.1953e-07	6.5703e-06	amr	afr	0.796555	hsa-miR-1231	CCBE1	1	59431568	201808616	rare_both	7mer-m8	2
chr1	201808615	201808634	18	59435716	59435716	6.1953e-07	1.53124e-06	amr	nfe	0.796555	hsa-miR-1231	CCBE1	1	59435716	201808616	rare_both	6mer	1
chr1	201808615	201808634	19	6211700	6211700	6.1953e-07	1.97391e-05	amr	afr	0.796555	hsa-miR-1231	MLLT1	1	6211700	201808616	rare_both	7mer-m8	2
chr1	201808615	201808634	1	26879511	26879511	6.1953e-07	3.18808e-06	amr	nfe	0.796555	hsa-miR-1231	GPN2	1	26879511	201808616	rare_both	7mer-m8	2
chr1	201808615	201808634	1	202015606	202015606	6.1953e-07	8.74976e-05	amr	nfe	0.796555	hsa-miR-1231	ELF3	1	202015606	201808616	rare_both	7mer-A1	2
chr1	201808615	201808634	21	42580426	42580426	6.1953e-07	6.39102e-07	amr	sas	0.796555	hsa-miR-1231	SLC37A1	1	42580426	201808616	rare_both	6mer	1
chr1	201808615	201808634	22	40325705	40325705	6.1953e-07	6.5493e-06	amr	afr	0.796555	hsa-miR-1231	TNRC6B	1	40325705	201808616	rare_both	6mer	1
chr1	201808615	201808634	2	24945584	24945584	6.1953e-07	0.000105121	amr	afr	0.796555	hsa-miR-1231	DNAJC27	1	24945584	201808616	rare_both	6mer	1
chr1	201808615	201808634	2	130374201	130374201	6.1953e-07	6.08554e-06	amr	sas	0.796555	hsa-miR-1231	PTPN18	1	130374201	201808616	rare_both	6mer	1
chr1	201808615	201808634	2	205997603	205997603	6.1953e-07	1.31442e-05	amr	eas	0.796555	hsa-miR-1231	INO80D	1	205997603	201808616	rare_both	7mer-m8	2
chr1	201808615	201808634	4	101023674	101023674	6.1953e-07	6.55128e-06	amr	afr	0.796555	hsa-miR-1231	PPP3CA	1	101023674	201808616	rare_both	6mer	1
chr1	201808615	201808634	5	10264879	10264879	6.1953e-07	1.99091e-06	amr	nfe	0.796555	hsa-miR-1231	CCT5	1	10264879	201808616	rare_both	8mer	3
chr1	201808615	201808634	5	154888130	154888130	6.1953e-07	7.8943e-07	amr	nfe	0.796555	hsa-miR-1231	GEMIN5	1	154888130	201808616	rare_both	7mer-m8	2
chr1	201808615	201808634	7	158631644	158631644	6.1953e-07	1.28669e-06	amr	amr	0.796555	hsa-miR-1231	NCAPG2	1	158631644	201808616	rare_both	7mer-m8	2
chr1	201808615	201808634	8	94880345	94880345	6.1953e-07	3.483e-06	amr	sas	0.796555	hsa-miR-1231	INTS8	1	94880345	201808616	rare_both	6mer	1
chr1	201808615	201808634	9	15465266	15465266	6.1953e-07	1.44825e-05	amr	nfe	0.796555	hsa-miR-1231	PSIP1	1	15465266	201808616	rare_both	7mer-m8	2
chr8	144400088	144400109	10	70567019	70567019	6.26337e-05	2.77245e-06	mid	sas	0.810899	hsa-miR-1234-3p	PALD1	1	70567019	144400108	rare_both	7mer-m8	2
chr8	144400088	144400109	10	70567024	70567024	6.26337e-05	1.18177e-05	mid	eas	0.810899	hsa-miR-1234-3p	PALD1	1	70567024	144400108	rare_both	7mer-m8	2
chr8	144400088	144400109	10	70568051	70568051	6.26337e-05	5.25679e-05	mid	nfe	0.810899	hsa-miR-1234-3p	PALD1	1	70568051	144400108	rare_both	7mer-A1	2
chr8	144400088	144400109	10	73646076	73646076	6.26337e-05	6.09972e-06	mid	eas	0.810899	hsa-miR-1234-3p	SYNPO2L	1	73646076	144400108	rare_both	7mer-A1	2
chr8	144400088	144400109	10	73646120	73646120	6.26337e-05	1.62397e-05	mid	eas	0.810899	hsa-miR-1234-3p	SYNPO2L	1	73646120	144400108	rare_both	6mer	1
chr8	144400088	144400109	10	132377903	132377903	6.26337e-05	1.3143e-05	mid	afr	0.810899	hsa-miR-1234-3p	LRRC27	1	132377903	144400108	rare_both	7mer-m8	2
chr8	144400088	144400109	11	61347263	61347263	6.26337e-05	3.24743e-05	mid	afr	0.810899	hsa-miR-1234-3p	TKFC	1	61347263	144400108	rare_both	7mer-m8	2
chr8	144400088	144400109	11	69653220	69653220	6.26337e-05	1.42993e-06	mid	sas	0.810899	hsa-miR-1234-3p	CCND1	1	69653220	144400108	rare_both	7mer-m8	2
chr8	144400088	144400109	11	69653221	69653221	6.26337e-05	5.00453e-05	mid	afr	0.810899	hsa-miR-1234-3p	CCND1	1	69653221	144400108	rare_both	7mer-m8	2
chr8	144400088	144400109	11	69653608	69653608	6.26337e-05	0.000572589	mid	afr	0.810899	hsa-miR-1234-3p	CCND1	1	69653608	144400108	rare_both	6mer	1
chr8	144400088	144400109	12	109555040	109555040	6.26337e-05	0.000757592	mid	afr	0.810899	hsa-miR-1234-3p	MMAB	1	109555040	144400108	rare_both	6mer	1
chr8	144400088	144400109	12	109555546	109555546	6.26337e-05	0.000110162	mid	nfe	0.810899	hsa-miR-1234-3p	MMAB	1	109555546	144400108	rare_both	7mer-A1	2
chr8	144400088	144400109	14	102498805	102498805	6.26337e-05	2.34577e-05	mid	sas	0.810899	hsa-miR-1234-3p	TECPR2	1	102498805	144400108	rare_both	6mer	1
chr8	144400088	144400109	14	102499801	102499801	6.26337e-05	0.000102518	mid	mid	0.810899	hsa-miR-1234-3p	TECPR2	1	102499801	144400108	rare_both	7mer-m8	2
chr8	144400088	144400109	14	102500614	102500614	6.26337e-05	6.56642e-06	mid	nfe	0.810899	hsa-miR-1234-3p	TECPR2	1	102500614	144400108	rare_both	7mer-m8	2
chr8	144400088	144400109	14	102500618	102500618	6.26337e-05	6.56866e-06	mid	eas	0.810899	hsa-miR-1234-3p	TECPR2	1	102500618	144400108	rare_both	7mer-m8	2
chr8	144400088	144400109	14	102500619	102500619	6.26337e-05	5.25562e-05	mid	amr	0.810899	hsa-miR-1234-3p	TECPR2	1	102500619	144400108	rare_both	7mer-m8	2
chr8	144400088	144400109	16	1828047	1828047	6.26337e-05	0.000841709	mid	afr	0.810899	hsa-miR-1234-3p	FAHD1	1	1828047	144400108	rare_both	7mer-A1	2
chr8	144400088	144400109	16	1978739	1978739	6.26337e-05	2.28395e-05	mid	afr	0.810899	hsa-miR-1234-3p	TBL3	1	1978739	144400108	rare_both	6mer	1
chr8	144400088	144400109	16	1980501	1980501	6.26337e-05	6.23753e-07	mid	nfe	0.810899	hsa-miR-1234-3p	TBL3	1	1980501	144400108	rare_both	7mer-m8	2
chr8	144400088	144400109	16	1980505	1980505	6.26337e-05	6.23774e-06	mid	nfe	0.810899	hsa-miR-1234-3p	TBL3	1	1980505	144400108	rare_both	7mer-m8	2
chr8	144400088	144400109	16	1980506	1980506	6.26337e-05	9.9802e-06	mid	nfe	0.810899	hsa-miR-1234-3p	TBL3	1	1980506	144400108	rare_both	7mer-m8	2
chr8	144400088	144400109	16	2707892	2707892	6.26337e-05	0.00125508	mid	afr	0.810899	hsa-miR-1234-3p	KCTD5	1	2707892	144400108	rare_both	6mer	1
chr8	144400088	144400109	19	13772550	13772550	6.26337e-05	2.71531e-05	mid	mid	0.810899	hsa-miR-1234-3p	MRI1	1	13772550	144400108	rare_both	7mer-m8	2
chr8	144400088	144400109	19	18866682	18866682	6.26337e-05	6.55308e-06	mid	afr	0.810899	hsa-miR-1234-3p	UPF1	1	18866682	144400108	rare_both	7mer-A1	2
chr8	144400088	144400109	19	46390609	46390609	6.26337e-05	7.35044e-07	mid	nfe	0.810899	hsa-miR-1234-3p	PPP5C	1	46390609	144400108	rare_both	6mer	1
chr8	144400088	144400109	19	46390610	46390610	6.26337e-05	1.13237e-05	mid	amr	0.810899	hsa-miR-1234-3p	PPP5C	1	46390610	144400108	rare_both	6mer	1
chr8	144400088	144400109	19	50430509	50430509	6.26337e-05	1.97083e-05	mid	afr	0.810899	hsa-miR-1234-3p	SPIB	1	50430509	144400108	rare_both	7mer-A1	2
chr8	144400088	144400109	19	53164390	53164390	6.26337e-05	3.51052e-05	mid	afr	0.810899	hsa-miR-1234-3p	ZNF665	1	53164390	144400108	rare_both	7mer-A1	2
chr8	144400088	144400109	19	53986460	53986460	6.26337e-05	1.3146e-05	mid	nfe	0.810899	hsa-miR-1234-3p	CACNG8	1	53986460	144400108	rare_both	6mer	1
chr8	144400088	144400109	19	55091272	55091272	6.26337e-05	2.96415e-05	mid	nfe	0.810899	hsa-miR-1234-3p	PPP1R12C	1	55091272	144400108	rare_both	7mer-A1	2
chr8	144400088	144400109	19	55487334	55487334	6.26337e-05	2.33898e-06	mid	nfe	0.810899	hsa-miR-1234-3p	NAT14	1	55487334	144400108	rare_both	7mer-A1	2
chr8	144400088	144400109	1	9582502	9582502	6.26337e-05	5.03349e-05	mid	eas	0.810899	hsa-miR-1234-3p	SLC25A33	1	9582502	144400108	rare_both	7mer-m8	2
chr8	144400088	144400109	1	9582507	9582507	6.26337e-05	0.000168123	mid	mid	0.810899	hsa-miR-1234-3p	SLC25A33	1	9582507	144400108	rare_both	7mer-m8	2
chr8	144400088	144400109	1	11674026	11674026	6.26337e-05	1.44545e-05	mid	sas	0.810899	hsa-miR-1234-3p	FBXO6	1	11674026	144400108	rare_both	7mer-m8	2
chr8	144400088	144400109	1	45698979	45698979	6.26337e-05	6.68156e-06	mid	eas	0.810899	hsa-miR-1234-3p	IPP	1	45698979	144400108	rare_both	7mer-A1	2
chr8	144400088	144400109	1	59990562	59990562	6.26337e-05	0.00308564	mid	afr	0.810899	hsa-miR-1234-3p	C1orf87	1	59990562	144400108	rare_both	7mer-A1	2
chr8	144400088	144400109	1	236208759	236208759	6.26337e-05	1.62427e-05	mid	nfe	0.810899	hsa-miR-1234-3p	GPR137B	1	236208759	144400108	rare_both	7mer-m8	2
chr8	144400088	144400109	1	236208760	236208760	6.26337e-05	5.38099e-05	mid	sas	0.810899	hsa-miR-1234-3p	GPR137B	1	236208760	144400108	rare_both	7mer-m8	2
chr8	144400088	144400109	20	2148111	2148111	6.26337e-05	1.97681e-05	mid	nfe	0.810899	hsa-miR-1234-3p	STK35	1	2148111	144400108	rare_both	6mer	1
chr8	144400088	144400109	22	30626844	30626844	6.26337e-05	2.17946e-06	mid	sas	0.810899	hsa-miR-1234-3p	TCN2	1	30626844	144400108	rare_both	7mer-m8	2
chr8	144400088	144400109	22	30626849	30626849	6.26337e-05	5.35196e-05	mid	eas	0.810899	hsa-miR-1234-3p	TCN2	1	30626849	144400108	rare_both	7mer-m8	2
chr8	144400088	144400109	3	9476165	9476165	6.26337e-05	2.62775e-06	mid	afr	0.810899	hsa-miR-1234-3p	SETD5	1	9476165	144400108	rare_both	7mer-A1	2
chr8	144400088	144400109	3	9476166	9476166	6.26337e-05	2.8316e-05	mid	mid	0.810899	hsa-miR-1234-3p	SETD5	1	9476166	144400108	rare_both	7mer-A1	2
chr8	144400088	144400109	5	178966200	178966200	6.26337e-05	9.39606e-05	mid	mid	0.810899	hsa-miR-1234-3p	ZNF454	1	178966200	144400108	rare_both	7mer-A1	2
chr8	144400088	144400109	6	31672987	31672987	6.26337e-05	0.00639487	mid	sas	0.810899	hsa-miR-1234-3p	LY6G5B	1	31672987	144400108	rare_both	6mer	1
chr8	144400088	144400109	6	96206504	96206504	6.26337e-05	5.9965e-06	mid	sas	0.810899	hsa-miR-1234-3p	FUT9	1	96206504	144400108	rare_both	7mer-m8	2
chr8	144400088	144400109	7	969105	969105	6.26337e-05	0.000363683	mid	nfe	0.810899	hsa-miR-1234-3p	COX19	1	969105	144400108	rare_both	6mer	1
chr8	144400088	144400109	7	102249238	102249238	6.26337e-05	5.5184e-06	mid	nfe	0.810899	hsa-miR-1234-3p	CUX1	1	102249238	144400108	rare_both	6mer	1
chr8	144400088	144400109	7	102253757	102253757	6.26337e-05	5.98768e-05	mid	nfe	0.810899	hsa-miR-1234-3p	CUX1	1	102253757	144400108	rare_both	7mer-A1	2
chr8	144400088	144400109	7	102253758	102253758	6.26337e-05	1.01478e-05	mid	afr	0.810899	hsa-miR-1234-3p	CUX1	1	102253758	144400108	rare_both	7mer-A1	2
chr8	144400088	144400109	8	23432750	23432750	6.26337e-05	1.1788e-05	mid	nfe	0.810899	hsa-miR-1234-3p	ENTPD4	1	23432750	144400108	rare_both	7mer-A1	2
chr8	144400088	144400109	8	23432794	23432794	6.26337e-05	0.000207061	mid	nfe	0.810899	hsa-miR-1234-3p	ENTPD4	1	23432794	144400108	rare_both	8mer	3
chr8	144400088	144400109	8	23432795	23432795	6.26337e-05	6.94295e-07	mid	nfe	0.810899	hsa-miR-1234-3p	ENTPD4	1	23432795	144400108	rare_both	8mer	3
chr8	144400088	144400109	8	23432799	23432799	6.26337e-05	6.93557e-07	mid	nfe	0.810899	hsa-miR-1234-3p	ENTPD4	1	23432799	144400108	rare_both	8mer	3
chr8	144400088	144400109	8	37861841	37861841	6.26337e-05	2.02253e-05	mid	eas	0.810899	hsa-miR-1234-3p	RAB11FIP1	1	37861841	144400108	rare_both	7mer-A1	2
chr8	144400088	144400109	8	121613639	121613639	6.26337e-05	0.00100765	mid	mid	0.810899	hsa-miR-1234-3p	HAS2	1	121613639	144400108	rare_both	6mer	1
chr8	144400088	144400109	9	76503964	76503964	6.26337e-05	0.000173888	mid	amr	0.810899	hsa-miR-1234-3p	GCNT1	1	76503964	144400108	rare_both	7mer-A1	2
chr6	31956918	31956939	12	118145255	118145255	4.34376e-06	5.90992e-06	nfe	nfe	0.748863	hsa-miR-1236-5p	PEBP1	1	118145255	31956938	rare_both	8mer	3
chr6	31956918	31956939	12	118145339	118145339	4.34376e-06	1.63776e-05	nfe	nfe	0.748863	hsa-miR-1236-5p	PEBP1	1	118145339	31956938	rare_both	7mer-m8	2
chr6	31956918	31956939	16	57664738	57664738	4.34376e-06	1.30586e-05	nfe	nfe	0.748863	hsa-miR-1236-5p	ADGRG1	1	57664738	31956938	rare_both	7mer-m8	2
chr6	31956918	31956939	16	85676034	85676034	4.34376e-06	6.54879e-06	nfe	sas	0.748863	hsa-miR-1236-5p	GSE1	1	85676034	31956938	rare_both	7mer-m8	2
chr6	31956918	31956939	17	7460258	7460258	4.34376e-06	9.17503e-05	nfe	afr	0.748863	hsa-miR-1236-5p	ZBTB4	1	7460258	31956938	rare_both	7mer-m8	2
chr11	64368683	64368703	10	86926444	86926444	6.34918e-07	6.33577e-06	nfe	amr	0.651186	hsa-miR-1237-3p	BMPR1A	1	86926444	64368684	rare_both	7mer-m8	2
chr11	64368683	64368703	14	23299568	23299568	6.34918e-07	6.59988e-06	nfe	amr	0.651186	hsa-miR-1237-3p	PPP1R3E	1	23299568	64368684	rare_both	7mer-m8	2
chr11	64368683	64368703	14	23299613	23299613	6.34918e-07	1.3247e-05	nfe	sas	0.651186	hsa-miR-1237-3p	PPP1R3E	1	23299613	64368684	rare_both	7mer-m8	2
chr11	64368683	64368703	14	23299790	23299790	6.34918e-07	0.000210261	nfe	sas	0.651186	hsa-miR-1237-3p	PPP1R3E	1	23299790	64368684	rare_both	7mer-m8	2
chr11	64368683	64368703	14	23299792	23299792	6.34918e-07	6.57376e-06	nfe	nfe	0.651186	hsa-miR-1237-3p	PPP1R3E	1	23299792	64368684	rare_both	7mer-m8	2
chr11	64368683	64368703	14	23299794	23299794	6.34918e-07	1.31508e-05	nfe	amr	0.651186	hsa-miR-1237-3p	PPP1R3E	1	23299794	64368684	rare_both	7mer-m8	2
chr11	64368683	64368703	14	23299816	23299816	6.34918e-07	0.000125074	nfe	nfe	0.651186	hsa-miR-1237-3p	PPP1R3E	1	23299816	64368684	rare_both	7mer-m8	2
chr11	64368683	64368703	14	23299822	23299822	6.34918e-07	1.31709e-05	nfe	afr	0.651186	hsa-miR-1237-3p	PPP1R3E	1	23299822	64368684	rare_both	7mer-m8	2
chr11	64368683	64368703	14	23299835	23299835	6.34918e-07	2.64103e-05	nfe	eas	0.651186	hsa-miR-1237-3p	PPP1R3E	1	23299835	64368684	rare_both	7mer-m8	2
chr11	64368683	64368703	14	23299873	23299873	6.34918e-07	1.37082e-05	nfe	afr	0.651186	hsa-miR-1237-3p	PPP1R3E	1	23299873	64368684	rare_both	7mer-m8	2
chr11	64368683	64368703	14	23299921	23299921	6.34918e-07	2.24891e-05	nfe	nfe	0.651186	hsa-miR-1237-3p	PPP1R3E	1	23299921	64368684	rare_both	7mer-m8	2
chr11	64368683	64368703	14	23299958	23299958	6.34918e-07	3.84754e-05	nfe	amr	0.651186	hsa-miR-1237-3p	PPP1R3E	1	23299958	64368684	rare_both	7mer-m8	2
chr11	64368683	64368703	14	23299965	23299965	6.34918e-07	2.68678e-05	nfe	afr	0.651186	hsa-miR-1237-3p	PPP1R3E	1	23299965	64368684	rare_both	7mer-m8	2
chr11	64368683	64368703	14	23300128	23300128	6.34918e-07	6.57497e-06	nfe	afr	0.651186	hsa-miR-1237-3p	PPP1R3E	1	23300128	64368684	rare_both	7mer-m8	2
chr11	64368683	64368703	14	23300207	23300207	6.34918e-07	3.28489e-05	nfe	afr	0.651186	hsa-miR-1237-3p	PPP1R3E	1	23300207	64368684	rare_both	7mer-m8	2
chr11	64368683	64368703	14	23300214	23300214	6.34918e-07	6.56961e-06	nfe	nfe	0.651186	hsa-miR-1237-3p	PPP1R3E	1	23300214	64368684	rare_both	7mer-m8	2
chr11	64368683	64368703	14	23300232	23300232	6.34918e-07	3.9426e-05	nfe	afr	0.651186	hsa-miR-1237-3p	PPP1R3E	1	23300232	64368684	rare_both	7mer-m8	2
chr11	64368683	64368703	14	23300233	23300233	6.34918e-07	6.56927e-06	nfe	nfe	0.651186	hsa-miR-1237-3p	PPP1R3E	1	23300233	64368684	rare_both	7mer-m8	2
chr11	64368683	64368703	14	23300293	23300293	6.34918e-07	3.28265e-05	nfe	amr	0.651186	hsa-miR-1237-3p	PPP1R3E	1	23300293	64368684	rare_both	7mer-m8	2
chr11	64368683	64368703	14	23300446	23300446	6.34918e-07	6.56858e-06	nfe	afr	0.651186	hsa-miR-1237-3p	PPP1R3E	1	23300446	64368684	rare_both	7mer-m8	2
chr11	64368683	64368703	14	23300506	23300506	6.34918e-07	2.62867e-05	nfe	nfe	0.651186	hsa-miR-1237-3p	PPP1R3E	1	23300506	64368684	rare_both	7mer-m8	2
chr11	64368683	64368703	14	23300522	23300522	6.34918e-07	6.57047e-06	nfe	afr	0.651186	hsa-miR-1237-3p	PPP1R3E	1	23300522	64368684	rare_both	7mer-m8	2
chr11	64368683	64368703	14	23300593	23300593	6.34918e-07	6.56789e-06	nfe	eas	0.651186	hsa-miR-1237-3p	PPP1R3E	1	23300593	64368684	rare_both	7mer-m8	2
chr11	64368683	64368703	14	23300594	23300594	6.34918e-07	1.97073e-05	nfe	sas	0.651186	hsa-miR-1237-3p	PPP1R3E	1	23300594	64368684	rare_both	7mer-m8	2
chr11	64368683	64368703	14	23300622	23300622	6.34918e-07	1.31359e-05	nfe	nfe	0.651186	hsa-miR-1237-3p	PPP1R3E	1	23300622	64368684	rare_both	7mer-m8	2
chr11	64368683	64368703	14	23300623	23300623	6.34918e-07	6.56909e-06	nfe	nfe	0.651186	hsa-miR-1237-3p	PPP1R3E	1	23300623	64368684	rare_both	7mer-m8	2
chr11	64368683	64368703	14	23300649	23300649	6.34918e-07	6.56849e-06	nfe	nfe	0.651186	hsa-miR-1237-3p	PPP1R3E	1	23300649	64368684	rare_both	7mer-m8	2
chr11	64368683	64368703	14	23300705	23300705	6.34918e-07	6.56616e-06	nfe	sas	0.651186	hsa-miR-1237-3p	PPP1R3E	1	23300705	64368684	rare_both	7mer-m8	2
chr11	64368683	64368703	16	30399822	30399822	6.34918e-07	1.3127e-05	nfe	nfe	0.651186	hsa-miR-1237-3p	ZNF48	1	30399822	64368684	rare_both	7mer-m8	2
chr11	64368683	64368703	19	17282186	17282186	6.34918e-07	2.62698e-06	nfe	nfe	0.651186	hsa-miR-1237-3p	ANKLE1	1	17282186	64368684	rare_both	7mer-m8	2
chr11	64368683	64368703	19	17282914	17282914	6.34918e-07	2.54274e-06	nfe	mid	0.651186	hsa-miR-1237-3p	ANKLE1	1	17282914	64368684	rare_both	6mer	1
chr11	64368683	64368703	19	17282923	17282923	6.34918e-07	1.2718e-06	nfe	sas	0.651186	hsa-miR-1237-3p	ANKLE1	1	17282923	64368684	rare_both	7mer-m8	2
chr11	64368683	64368703	19	17282924	17282924	6.34918e-07	6.35964e-07	nfe	nfe	0.651186	hsa-miR-1237-3p	ANKLE1	1	17282924	64368684	rare_both	7mer-m8	2
chr11	64368683	64368703	19	17282927	17282927	6.34918e-07	5.08892e-06	nfe	afr	0.651186	hsa-miR-1237-3p	ANKLE1	1	17282927	64368684	rare_both	7mer-m8	2
chr11	64368683	64368703	19	55388676	55388676	6.34918e-07	5.4867e-06	nfe	nfe	0.651186	hsa-miR-1237-3p	RPL28	1	55388676	64368684	rare_both	7mer-m8	2
chr11	64368683	64368703	19	55391074	55391074	6.34918e-07	1.81367e-06	nfe	nfe	0.651186	hsa-miR-1237-3p	RPL28	1	55391074	64368684	rare_both	7mer-m8	2
chr11	64368683	64368703	1	36072009	36072009	6.34918e-07	6.57462e-06	nfe	nfe	0.651186	hsa-miR-1237-3p	AGO3	1	36072009	64368684	rare_both	7mer-m8	2
chr11	64368683	64368703	1	179100409	179100409	6.34918e-07	8.81516e-06	nfe	eas	0.651186	hsa-miR-1237-3p	ABL2	1	179100409	64368684	rare_both	7mer-m8	2
chr11	64368683	64368703	1	207048970	207048970	6.34918e-07	3.27084e-06	nfe	nfe	0.651186	hsa-miR-1237-3p	YOD1	1	207048970	64368684	rare_both	7mer-m8	2
chr11	64368683	64368703	1	207048977	207048977	6.34918e-07	1.28855e-06	nfe	nfe	0.651186	hsa-miR-1237-3p	YOD1	1	207048977	64368684	rare_both	7mer-m8	2
chr11	64368683	64368703	5	41312636	41312636	6.34918e-07	4.88005e-05	nfe	amr	0.651186	hsa-miR-1237-3p	PLCXD3	1	41312636	64368684	rare_both	8mer	3
chr11	64368683	64368703	5	41312738	41312738	6.34918e-07	8.73922e-05	nfe	eas	0.651186	hsa-miR-1237-3p	PLCXD3	1	41312738	64368684	rare_both	8mer	3
chr11	64368683	64368703	5	132541766	132541766	6.34918e-07	1.572e-06	nfe	nfe	0.651186	hsa-miR-1237-3p	IL5	1	132541766	64368684	rare_both	7mer-A1	2
chr11	64368683	64368703	5	173134830	173134830	6.34918e-07	6.55497e-06	nfe	eas	0.651186	hsa-miR-1237-3p	CREBRF	1	173134830	64368684	rare_both	8mer	3
chr11	64368683	64368703	7	27162708	27162708	6.34918e-07	4.77227e-06	nfe	afr	0.651186	hsa-miR-1237-3p	HOXA9	1	27162708	64368684	rare_both	7mer-m8	2
chr11	64368683	64368703	9	37919645	37919645	6.34918e-07	0.00109677	nfe	sas	0.651186	hsa-miR-1237-3p	SHB	1	37919645	64368684	rare_both	6mer	1
chr11	64368683	64368703	X	119017782	119017782	6.34918e-07	1.14692e-06	nfe	nfe	0.651186	hsa-miR-1237-3p	LONRF3	1	119017782	64368684	rare_both	7mer-m8	2
chr11	64368651	64368671	10	79513167	79513167	1.14341e-05	6.38226e-07	afr	nfe	0.681421	hsa-miR-1237-5p	EIF5AL1	1	79513167	64368652	rare_both	6mer	1
chr11	64368651	64368671	10	100827846	100827846	1.14341e-05	6.82717e-06	afr	sas	0.681421	hsa-miR-1237-5p	PAX2	1	100827846	64368652	rare_both	7mer-m8	2
chr11	64368651	64368671	11	65111784	65111784	1.14341e-05	9.56005e-07	afr	nfe	0.681421	hsa-miR-1237-5p	VPS51	1	65111784	64368652	rare_both	8mer	3
chr11	64368651	64368671	11	65111790	65111790	1.14341e-05	9.61568e-07	afr	nfe	0.681421	hsa-miR-1237-5p	VPS51	1	65111790	64368652	rare_both	8mer	3
chr11	64368651	64368671	12	54370046	54370046	1.14341e-05	4.67992e-06	afr	nfe	0.681421	hsa-miR-1237-5p	ZNF385A	1	54370046	64368652	rare_both	7mer-m8	2
chr11	64368651	64368671	12	56272808	56272808	1.14341e-05	3.73726e-06	afr	.	0.681421	hsa-miR-1237-5p	CS	1	56272808	64368652	rare_both	6mer	1
chr11	64368651	64368671	12	122060495	122060495	1.14341e-05	3.04075e-05	afr	eas	0.681421	hsa-miR-1237-5p	BCL7A	1	122060495	64368652	rare_both	7mer-m8	2
chr11	64368651	64368671	13	26046392	26046392	1.14341e-05	3.03103e-06	afr	afr	0.681421	hsa-miR-1237-5p	SHISA2	1	26046392	64368652	rare_both	6mer	1
chr11	64368651	64368671	15	71781023	71781023	1.14341e-05	3.10308e-06	afr	amr	0.681421	hsa-miR-1237-5p	THSD4	1	71781023	64368652	rare_both	6mer	1
chr11	64368651	64368671	16	30005635	30005635	1.14341e-05	2.4497e-05	afr	sas	0.681421	hsa-miR-1237-5p	INO80E	1	30005635	64368652	rare_both	6mer	1
chr11	64368651	64368671	16	69939960	69939960	1.14341e-05	8.76657e-06	afr	afr	0.681421	hsa-miR-1237-5p	WWP2	1	69939960	64368652	rare_both	7mer-m8	2
chr11	64368651	64368671	16	69940030	69940030	1.14341e-05	1.82786e-06	afr	nfe	0.681421	hsa-miR-1237-5p	WWP2	1	69940030	64368652	rare_both	7mer-A1	2
chr11	64368651	64368671	16	69940036	69940036	1.14341e-05	5.93896e-06	afr	nfe	0.681421	hsa-miR-1237-5p	WWP2	1	69940036	64368652	rare_both	7mer-A1	2
chr11	64368651	64368671	16	69940146	69940146	1.14341e-05	1.71115e-06	afr	amr	0.681421	hsa-miR-1237-5p	WWP2	1	69940146	64368652	rare_both	6mer	1
chr11	64368651	64368671	17	6120682	6120682	1.14341e-05	0.0446764	afr	nfe	0.681421	hsa-miR-1237-5p	WSCD1	1	6120682	64368652	mixed	8mer	3
chr11	64368651	64368671	17	6120688	6120688	1.14341e-05	0.00108091	afr	nfe	0.681421	hsa-miR-1237-5p	WSCD1	1	6120688	64368652	rare_both	8mer	3
chr11	64368651	64368671	19	1775535	1775535	1.14341e-05	5.32463e-06	afr	sas	0.681421	hsa-miR-1237-5p	ONECUT3	1	1775535	64368652	rare_both	7mer-m8	2
chr11	64368651	64368671	19	1775629	1775629	1.14341e-05	1.8764e-06	afr	sas	0.681421	hsa-miR-1237-5p	ONECUT3	1	1775629	64368652	rare_both	6mer	1
chr11	64368651	64368671	19	1775929	1775929	1.14341e-05	6.14893e-05	afr	amr	0.681421	hsa-miR-1237-5p	ONECUT3	1	1775929	64368652	rare_both	6mer	1
chr11	64368651	64368671	19	4800719	4800719	1.14341e-05	0.701911	afr	afr	0.681421	hsa-miR-1237-5p	FEM1A	1	4800719	64368652	mixed	7mer-m8	2
chr11	64368651	64368671	19	8403600	8403600	1.14341e-05	2.97925e-05	afr	eas	0.681421	hsa-miR-1237-5p	RAB11B	1	8403600	64368652	rare_both	8mer	3
chr11	64368651	64368671	19	8403606	8403606	1.14341e-05	6.80407e-05	afr	afr	0.681421	hsa-miR-1237-5p	RAB11B	1	8403606	64368652	rare_both	8mer	3
chr11	64368651	64368671	19	11553167	11553167	1.14341e-05	1.99877e-05	afr	sas	0.681421	hsa-miR-1237-5p	ELOF1	1	11553167	64368652	rare_both	7mer-m8	2
chr11	64368651	64368671	19	11553730	11553730	1.14341e-05	3.7174e-06	afr	afr	0.681421	hsa-miR-1237-5p	ELOF1	1	11553730	64368652	rare_both	7mer-m8	2
chr11	64368651	64368671	19	12922485	12922485	1.14341e-05	4.16181e-06	afr	amr	0.681421	hsa-miR-1237-5p	FARSA	1	12922485	64368652	rare_both	6mer	1
chr11	64368651	64368671	19	12922644	12922644	1.14341e-05	7.0497e-07	afr	nfe	0.681421	hsa-miR-1237-5p	FARSA	1	12922644	64368652	rare_both	6mer	1
chr11	64368651	64368671	19	18869050	18869050	1.14341e-05	9.3863e-07	afr	nfe	0.681421	hsa-miR-1237-5p	CERS1	1	18869050	64368652	rare_both	8mer	3
chr11	64368651	64368671	19	18869051	18869051	1.14341e-05	1.87874e-06	afr	nfe	0.681421	hsa-miR-1237-5p	CERS1	1	18869051	64368652	rare_both	8mer	3
chr11	64368651	64368671	19	18870154	18870154	1.14341e-05	6.41294e-07	afr	nfe	0.681421	hsa-miR-1237-5p	CERS1	1	18870154	64368652	rare_both	6mer	1
chr11	64368651	64368671	19	18870215	18870215	1.14341e-05	2.57153e-06	afr	eas	0.681421	hsa-miR-1237-5p	CERS1	1	18870215	64368652	rare_both	6mer	1
chr11	64368651	64368671	19	18870217	18870217	1.14341e-05	1.9304e-06	afr	nfe	0.681421	hsa-miR-1237-5p	CERS1	1	18870217	64368652	rare_both	8mer	3
chr11	64368651	64368671	19	18870223	18870223	1.14341e-05	6.43471e-07	afr	nfe	0.681421	hsa-miR-1237-5p	CERS1	1	18870223	64368652	rare_both	8mer	3
chr11	64368651	64368671	19	18870414	18870414	1.14341e-05	4.82637e-06	afr	nfe	0.681421	hsa-miR-1237-5p	CERS1	1	18870414	64368652	rare_both	7mer-m8	2
chr11	64368651	64368671	19	18870446	18870446	1.14341e-05	4.48105e-06	afr	nfe	0.681421	hsa-miR-1237-5p	CERS1	1	18870446	64368652	rare_both	7mer-m8	2
chr11	64368651	64368671	19	18870557	18870557	1.14341e-05	1.44928e-05	afr	eas	0.681421	hsa-miR-1237-5p	CERS1	1	18870557	64368652	rare_both	8mer	3
chr11	64368651	64368671	19	18870563	18870563	1.14341e-05	6.7584e-06	afr	.	0.681421	hsa-miR-1237-5p	CERS1	1	18870563	64368652	rare_both	8mer	3
chr11	64368651	64368671	19	35142965	35142965	1.14341e-05	1.7306e-06	afr	amr	0.681421	hsa-miR-1237-5p	FXYD1	1	35142965	64368652	rare_both	7mer-m8	2
chr11	64368651	64368671	19	35142994	35142994	1.14341e-05	1.80019e-06	afr	nfe	0.681421	hsa-miR-1237-5p	FXYD1	1	35142994	64368652	rare_both	7mer-A1	2
chr11	64368651	64368671	19	35143000	35143000	1.14341e-05	5.39369e-06	afr	eas	0.681421	hsa-miR-1237-5p	FXYD1	1	35143000	64368652	rare_both	7mer-A1	2
chr11	64368651	64368671	19	45765218	45765218	1.14341e-05	1.83409e-06	afr	nfe	0.681421	hsa-miR-1237-5p	SIX5	1	45765218	64368652	rare_both	6mer	1
chr11	64368651	64368671	19	51491440	51491440	1.14341e-05	8.95701e-06	afr	nfe	0.681421	hsa-miR-1237-5p	SIGLEC12	1	51491440	64368652	rare_both	8mer	3
chr11	64368651	64368671	1	1630567	1630567	1.14341e-05	3.45538e-06	afr	amr	0.681421	hsa-miR-1237-5p	MIB2	1	1630567	64368652	rare_both	7mer-A1	2
chr11	64368651	64368671	1	1630573	1630573	1.14341e-05	2.82237e-06	afr	sas	0.681421	hsa-miR-1237-5p	MIB2	1	1630573	64368652	rare_both	7mer-A1	2
chr11	64368651	64368671	1	24901896	24901896	1.14341e-05	7.30474e-05	afr	sas	0.681421	hsa-miR-1237-5p	RUNX3	1	24901896	64368652	rare_both	7mer-A1	2
chr11	64368651	64368671	20	46057668	46057668	1.14341e-05	4.03976e-06	afr	amr	0.681421	hsa-miR-1237-5p	SLC12A5	1	46057668	64368652	rare_both	7mer-m8	2
chr11	64368651	64368671	22	50610979	50610979	1.14341e-05	2.7182e-05	afr	nfe	0.681421	hsa-miR-1237-5p	MAPK8IP2	1	50610979	64368652	rare_both	7mer-A1	2
chr11	64368651	64368671	4	1745036	1745036	1.14341e-05	2.70473e-05	afr	afr	0.681421	hsa-miR-1237-5p	TACC3	1	1745036	64368652	rare_both	7mer-m8	2
chr11	64368651	64368671	6	31530340	31530340	1.14341e-05	7.03034e-07	afr	nfe	0.681421	hsa-miR-1237-5p	DDX39B	1	31530340	64368652	rare_both	6mer	1
chr11	64368651	64368671	7	101162962	101162962	1.14341e-05	5.30108e-06	afr	afr	0.681421	hsa-miR-1237-5p	VGF	1	101162962	64368652	rare_both	8mer	3
chr11	64368651	64368671	7	101162968	101162968	1.14341e-05	8.36686e-07	afr	nfe	0.681421	hsa-miR-1237-5p	VGF	1	101162968	64368652	rare_both	8mer	3
chr11	64368651	64368671	7	101162972	101162972	1.14341e-05	8.19424e-07	afr	eas	0.681421	hsa-miR-1237-5p	VGF	1	101162972	64368652	rare_both	8mer	3
chr11	64368651	64368671	8	41621071	41621071	1.14341e-05	0.000162698	afr	eas	0.681421	hsa-miR-1237-5p	GPAT4	1	41621071	64368652	rare_both	7mer-m8	2
chr11	64368651	64368671	9	132589718	132589718	1.14341e-05	1.41921e-06	afr	nfe	0.681421	hsa-miR-1237-5p	BARHL1	1	132589718	64368652	rare_both	6mer	1
chr11	64368651	64368671	9	136207756	136207756	1.14341e-05	6.56685e-06	afr	amr	0.681421	hsa-miR-1237-5p	QSOX2	1	136207756	64368652	rare_both	6mer	1
chr19	10552183	10552202	19	48197344	48197344	6.20748e-06	7.22997e-06	afr	afr	0.699995	hsa-miR-1238-3p	ZSWIM9	1	48197344	10552184	rare_both	6mer	1
chr19	10552183	10552202	21	46445365	46445365	6.20748e-06	1.9873e-06	afr	sas	0.699995	hsa-miR-1238-3p	PCNT	1	46445365	10552184	rare_both	6mer	1
chr2	188978136	188978156	10	7159395	7159395	8.06099e-05	1.31406e-05	amr	sas	0.839274	hsa-miR-1245a	SFMBT2	1	7159395	188978137	rare_both	6mer	1
chr2	188978136	188978156	10	7160162	7160162	8.06099e-05	6.57013e-06	amr	amr	0.839274	hsa-miR-1245a	SFMBT2	1	7160162	188978137	rare_both	7mer-A1	2
chr2	188978136	188978156	10	7162408	7162408	8.06099e-05	6.56401e-05	amr	afr	0.839274	hsa-miR-1245a	SFMBT2	1	7162408	188978137	rare_both	6mer	1
chr2	188978136	188978156	10	72275695	72275695	8.06099e-05	6.29517e-06	amr	eas	0.839274	hsa-miR-1245a	DDIT4	1	72275695	188978137	rare_both	6mer	1
chr2	188978136	188978156	10	97868265	97868265	8.06099e-05	1.31323e-05	amr	sas	0.839274	hsa-miR-1245a	GOLGA7B	1	97868265	188978137	rare_both	8mer	3
chr2	188978136	188978156	10	111012311	111012311	8.06099e-05	6.16515e-06	amr	afr	0.839274	hsa-miR-1245a	SHOC2	1	111012311	188978137	rare_both	6mer	1
chr2	188978136	188978156	10	119140963	119140963	8.06099e-05	3.02201e-06	amr	eas	0.839274	hsa-miR-1245a	SFXN4	1	119140963	188978137	rare_both	6mer	1
chr2	188978136	188978156	11	106008152	106008152	8.06099e-05	1.96628e-05	amr	afr	0.839274	hsa-miR-1245a	MSANTD4	1	106008152	188978137	rare_both	8mer	3
chr2	188978136	188978156	12	64450936	64450936	8.06099e-05	1.31382e-05	amr	afr	0.839274	hsa-miR-1245a	XPOT	1	64450936	188978137	rare_both	6mer	1
chr2	188978136	188978156	12	68781161	68781161	8.06099e-05	6.87531e-06	amr	nfe	0.839274	hsa-miR-1245a	SLC35E3	1	68781161	188978137	rare_both	7mer-A1	2
chr2	188978136	188978156	13	72752555	72752555	8.06099e-05	6.57039e-06	amr	nfe	0.839274	hsa-miR-1245a	DIS3	1	72752555	188978137	rare_both	6mer	1
chr2	188978136	188978156	13	72753773	72753773	8.06099e-05	6.19751e-07	amr	afr	0.839274	hsa-miR-1245a	DIS3	1	72753773	188978137	rare_both	7mer-A1	2
chr2	188978136	188978156	14	20457521	20457521	8.06099e-05	3.10027e-06	amr	nfe	0.839274	hsa-miR-1245a	APEX1	1	20457521	188978137	rare_both	7mer-A1	2
chr2	188978136	188978156	15	90921699	90921699	8.06099e-05	6.56832e-06	amr	nfe	0.839274	hsa-miR-1245a	MAN2A2	1	90921699	188978137	rare_both	8mer	3
chr2	188978136	188978156	16	3726893	3726893	8.06099e-05	8.56384e-06	amr	.	0.839274	hsa-miR-1245a	CREBBP	1	3726893	188978137	rare_both	6mer	1
chr2	188978136	188978156	16	3727037	3727037	8.06099e-05	4.27511e-06	amr	afr	0.839274	hsa-miR-1245a	CREBBP	1	3727037	188978137	rare_both	7mer-m8	2
chr2	188978136	188978156	17	40283097	40283097	8.06099e-05	6.95033e-06	amr	nfe	0.839274	hsa-miR-1245a	WIPF2	1	40283097	188978137	rare_both	7mer-A1	2
chr2	188978136	188978156	17	40283908	40283908	8.06099e-05	0.000124819	amr	afr	0.839274	hsa-miR-1245a	WIPF2	1	40283908	188978137	rare_both	6mer	1
chr2	188978136	188978156	18	56602887	56602887	8.06099e-05	4.41078e-06	amr	amr	0.839274	hsa-miR-1245a	TXNL1	1	56602887	188978137	rare_both	6mer	1
chr2	188978136	188978156	19	9528094	9528094	8.06099e-05	3.56659e-06	amr	nfe	0.839274	hsa-miR-1245a	ZNF426	1	9528094	188978137	rare_both	7mer-A1	2
chr2	188978136	188978156	19	21184265	21184265	8.06099e-05	2.76393e-06	amr	nfe	0.839274	hsa-miR-1245a	ZNF431	1	21184265	188978137	rare_both	7mer-A1	2
chr2	188978136	188978156	19	34227691	34227691	8.06099e-05	6.30593e-06	amr	afr	0.839274	hsa-miR-1245a	LSM14A	1	34227691	188978137	rare_both	6mer	1
chr2	188978136	188978156	19	57215679	57215679	8.06099e-05	6.57099e-06	amr	nfe	0.839274	hsa-miR-1245a	ZNF264	1	57215679	188978137	rare_both	6mer	1
chr2	188978136	188978156	19	57216411	57216411	8.06099e-05	1.31392e-05	amr	amr	0.839274	hsa-miR-1245a	ZNF264	1	57216411	188978137	rare_both	7mer-A1	2
chr2	188978136	188978156	1	36071930	36071930	8.06099e-05	6.57091e-06	amr	nfe	0.839274	hsa-miR-1245a	AGO3	1	36071930	188978137	rare_both	6mer	1
chr2	188978136	188978156	1	172611168	172611168	8.06099e-05	1.31014e-05	amr	nfe	0.839274	hsa-miR-1245a	SUCO	1	172611168	188978137	rare_both	6mer	1
chr2	188978136	188978156	1	219211859	219211859	8.06099e-05	1.65719e-06	amr	sas	0.839274	hsa-miR-1245a	LYPLAL1	1	219211859	188978137	rare_both	6mer	1
chr2	188978136	188978156	2	96114056	96114056	8.06099e-05	1.01434e-06	amr	nfe	0.839274	hsa-miR-1245a	ADRA2B	1	96114056	188978137	rare_both	7mer-m8	2
chr2	188978136	188978156	2	241493655	241493655	8.06099e-05	1.71934e-06	amr	nfe	0.839274	hsa-miR-1245a	STK25	1	241493655	188978137	rare_both	6mer	1
chr2	188978136	188978156	3	33090708	33090708	8.06099e-05	4.0591e-06	amr	mid	0.839274	hsa-miR-1245a	TMPPE	1	33090708	188978137	rare_both	6mer	1
chr2	188978136	188978156	3	33092607	33092607	8.06099e-05	7.40752e-07	amr	sas	0.839274	hsa-miR-1245a	TMPPE	1	33092607	188978137	rare_both	7mer-m8	2
chr2	188978136	188978156	3	78597935	78597935	8.06099e-05	2.13478e-05	amr	sas	0.839274	hsa-miR-1245a	ROBO1	1	78597935	188978137	rare_both	6mer	1
chr2	188978136	188978156	3	78598871	78598871	8.06099e-05	6.94706e-07	amr	amr	0.839274	hsa-miR-1245a	ROBO1	1	78598871	188978137	rare_both	6mer	1
chr2	188978136	188978156	3	78598874	78598874	8.06099e-05	3.40255e-06	amr	sas	0.839274	hsa-miR-1245a	ROBO1	1	78598874	188978137	rare_both	6mer	1
chr2	188978136	188978156	5	38940544	38940544	8.06099e-05	4.30022e-06	amr	eas	0.839274	hsa-miR-1245a	RICTOR	1	38940544	188978137	rare_both	6mer	1
chr2	188978136	188978156	6	83166788	83166788	8.06099e-05	9.52403e-07	amr	eas	0.839274	hsa-miR-1245a	PGM3	1	83166788	188978137	rare_both	6mer	1
chr2	188978136	188978156	6	83166791	83166791	8.06099e-05	9.55922e-07	amr	nfe	0.839274	hsa-miR-1245a	PGM3	1	83166791	188978137	rare_both	6mer	1
chr2	188978136	188978156	6	161116906	161116906	8.06099e-05	6.31031e-07	amr	sas	0.839274	hsa-miR-1245a	MAP3K4	1	161116906	188978137	rare_both	6mer	1
chr2	188978136	188978156	6	161116909	161116909	8.06099e-05	1.26784e-06	amr	amr	0.839274	hsa-miR-1245a	MAP3K4	1	161116909	188978137	rare_both	6mer	1
chr2	188978136	188978156	7	92457917	92457917	8.06099e-05	6.57212e-06	amr	nfe	0.839274	hsa-miR-1245a	GATAD1	1	92457917	188978137	rare_both	8mer	3
chr2	188978136	188978156	8	80973815	80973815	8.06099e-05	8.69535e-06	amr	sas	0.839274	hsa-miR-1245a	PAG1	1	80973815	188978137	rare_both	6mer	1
chr2	188978136	188978156	8	80974486	80974486	8.06099e-05	6.56858e-06	amr	afr	0.839274	hsa-miR-1245a	PAG1	1	80974486	188978137	rare_both	6mer	1
chr2	188978136	188978156	8	121614007	121614007	8.06099e-05	6.32043e-07	amr	nfe	0.839274	hsa-miR-1245a	HAS2	1	121614007	188978137	rare_both	6mer	1
chr2	188978136	188978156	8	144473578	144473578	8.06099e-05	1.18905e-06	amr	eas	0.839274	hsa-miR-1245a	FOXH1	1	144473578	188978137	rare_both	8mer	3
chr14	101560362	101560383	10	28619734	28619734	2.19323e-06	5.30311e-05	afr	amr	0.780302	hsa-miR-1247-5p	WAC	1	28619734	101560382	rare_both	7mer-m8	2
chr14	101560362	101560383	14	67587318	67587318	2.19323e-06	8.54969e-05	afr	eas	0.780302	hsa-miR-1247-5p	PLEKHH1	1	67587318	101560382	rare_both	7mer-A1	2
chr14	101560362	101560383	14	67587736	67587736	2.19323e-06	0.000103704	afr	nfe	0.780302	hsa-miR-1247-5p	PLEKHH1	1	67587736	101560382	rare_both	6mer	1
chr14	101560362	101560383	16	72077146	72077146	2.19323e-06	0.000104498	afr	mid	0.780302	hsa-miR-1247-5p	HPR	1	72077146	101560382	rare_both	7mer-m8	2
chr14	101560362	101560383	19	48197379	48197379	2.19323e-06	1.95161e-05	afr	nfe	0.780302	hsa-miR-1247-5p	ZSWIM9	1	48197379	101560382	rare_both	7mer-m8	2
chr14	101560362	101560383	19	48197436	48197436	2.19323e-06	1.1612e-05	afr	amr	0.780302	hsa-miR-1247-5p	ZSWIM9	1	48197436	101560382	rare_both	7mer-A1	2
chr14	101560362	101560383	1	15428818	15428818	2.19323e-06	1.97193e-05	afr	eas	0.780302	hsa-miR-1247-5p	EFHD2	1	15428818	101560382	rare_both	6mer	1
chr14	101560362	101560383	1	40623671	40623671	2.19323e-06	0.00038878	afr	nfe	0.780302	hsa-miR-1247-5p	RIMS3	1	40623671	101560382	rare_both	7mer-m8	2
chr14	101560362	101560383	1	45344677	45344677	2.19323e-06	0.000136396	afr	sas	0.780302	hsa-miR-1247-5p	TESK2	1	45344677	101560382	rare_both	6mer	1
chr14	101560362	101560383	2	96114072	96114072	2.19323e-06	3.04315e-05	afr	sas	0.780302	hsa-miR-1247-5p	ADRA2B	1	96114072	101560382	rare_both	6mer	1
chr14	101560362	101560383	6	16303099	16303099	2.19323e-06	1.96315e-05	afr	afr	0.780302	hsa-miR-1247-5p	ATXN1	1	16303099	101560382	rare_both	7mer-m8	2
chr3	186786675	186786701	10	73249512	73249512	2.4811e-06	1.79471e-06	nfe	afr	0.616992	hsa-miR-1248	MRPS16	1	73249512	186786676	rare_both	7mer-m8	2
chr3	186786675	186786701	10	113166345	113166345	2.4811e-06	4.23822e-06	nfe	amr	0.616992	hsa-miR-1248	TCF7L2	1	113166345	186786676	rare_both	6mer	1
chr3	186786675	186786701	11	59801281	59801281	2.4811e-06	9.93674e-07	nfe	nfe	0.616992	hsa-miR-1248	STX3	1	59801281	186786676	rare_both	7mer-m8	2
chr3	186786675	186786701	11	65796010	65796010	2.4811e-06	0.00251448	nfe	nfe	0.616992	hsa-miR-1248	OVOL1	1	65796010	186786676	rare_both	8mer	3
chr3	186786675	186786701	11	74267141	74267141	2.4811e-06	6.36172e-07	nfe	nfe	0.616992	hsa-miR-1248	P4HA3	1	74267141	186786676	rare_both	7mer-m8	2
chr3	186786675	186786701	12	12326197	12326197	2.4811e-06	3.2858e-05	nfe	nfe	0.616992	hsa-miR-1248	MANSC1	1	12326197	186786676	rare_both	6mer	1
chr3	186786675	186786701	14	23299578	23299578	2.4811e-06	6.59613e-06	nfe	sas	0.616992	hsa-miR-1248	PPP1R3E	1	23299578	186786676	rare_both	6mer	1
chr3	186786675	186786701	14	23299681	23299681	2.4811e-06	6.59544e-06	nfe	nfe	0.616992	hsa-miR-1248	PPP1R3E	1	23299681	186786676	rare_both	6mer	1
chr3	186786675	186786701	14	23299706	23299706	2.4811e-06	6.58363e-06	nfe	nfe	0.616992	hsa-miR-1248	PPP1R3E	1	23299706	186786676	rare_both	6mer	1
chr3	186786675	186786701	14	23299713	23299713	2.4811e-06	6.58224e-06	nfe	afr	0.616992	hsa-miR-1248	PPP1R3E	1	23299713	186786676	rare_both	6mer	1
chr3	186786675	186786701	14	23299732	23299732	2.4811e-06	6.58753e-06	nfe	amr	0.616992	hsa-miR-1248	PPP1R3E	1	23299732	186786676	rare_both	6mer	1
chr3	186786675	186786701	14	23299828	23299828	2.4811e-06	6.59013e-06	nfe	nfe	0.616992	hsa-miR-1248	PPP1R3E	1	23299828	186786676	rare_both	6mer	1
chr3	186786675	186786701	14	23299902	23299902	2.4811e-06	8.69248e-06	nfe	nfe	0.616992	hsa-miR-1248	PPP1R3E	1	23299902	186786676	rare_both	6mer	1
chr3	186786675	186786701	14	23299979	23299979	2.4811e-06	1.11625e-05	nfe	amr	0.616992	hsa-miR-1248	PPP1R3E	1	23299979	186786676	rare_both	6mer	1
chr3	186786675	186786701	14	23300037	23300037	2.4811e-06	7.23369e-06	nfe	nfe	0.616992	hsa-miR-1248	PPP1R3E	1	23300037	186786676	rare_both	6mer	1
chr3	186786675	186786701	14	23300175	23300175	2.4811e-06	1.31366e-05	nfe	nfe	0.616992	hsa-miR-1248	PPP1R3E	1	23300175	186786676	rare_both	6mer	1
chr3	186786675	186786701	14	23300239	23300239	2.4811e-06	6.5703e-06	nfe	amr	0.616992	hsa-miR-1248	PPP1R3E	1	23300239	186786676	rare_both	6mer	1
chr3	186786675	186786701	14	23300311	23300311	2.4811e-06	6.57047e-06	nfe	nfe	0.616992	hsa-miR-1248	PPP1R3E	1	23300311	186786676	rare_both	6mer	1
chr3	186786675	186786701	14	23300416	23300416	2.4811e-06	6.57091e-06	nfe	nfe	0.616992	hsa-miR-1248	PPP1R3E	1	23300416	186786676	rare_both	6mer	1
chr3	186786675	186786701	14	23300465	23300465	2.4811e-06	6.56806e-06	nfe	nfe	0.616992	hsa-miR-1248	PPP1R3E	1	23300465	186786676	rare_both	6mer	1
chr3	186786675	186786701	14	23300520	23300520	2.4811e-06	6.56944e-06	nfe	amr	0.616992	hsa-miR-1248	PPP1R3E	1	23300520	186786676	rare_both	6mer	1
chr3	186786675	186786701	14	23300591	23300591	2.4811e-06	6.56349e-06	nfe	afr	0.616992	hsa-miR-1248	PPP1R3E	1	23300591	186786676	rare_both	6mer	1
chr3	186786675	186786701	14	23300712	23300712	2.4811e-06	6.56806e-06	nfe	sas	0.616992	hsa-miR-1248	PPP1R3E	1	23300712	186786676	rare_both	6mer	1
chr3	186786675	186786701	14	23300744	23300744	2.4811e-06	6.5672e-06	nfe	amr	0.616992	hsa-miR-1248	PPP1R3E	1	23300744	186786676	rare_both	6mer	1
chr3	186786675	186786701	14	24004501	24004501	2.4811e-06	1.2126e-05	nfe	nfe	0.616992	hsa-miR-1248	DHRS4L2	1	24004501	186786676	rare_both	8mer	3
chr3	186786675	186786701	14	24004509	24004509	2.4811e-06	7.93914e-07	nfe	nfe	0.616992	hsa-miR-1248	DHRS4L2	1	24004509	186786676	rare_both	8mer	3
chr3	186786675	186786701	14	24004535	24004535	2.4811e-06	9.49347e-07	nfe	eas	0.616992	hsa-miR-1248	DHRS4L2	1	24004535	186786676	rare_both	8mer	3
chr3	186786675	186786701	14	24004633	24004633	2.4811e-06	1.42284e-06	nfe	.	0.616992	hsa-miR-1248	DHRS4L2	1	24004633	186786676	rare_both	8mer	3
chr3	186786675	186786701	14	24004662	24004662	2.4811e-06	1.56356e-06	nfe	afr	0.616992	hsa-miR-1248	DHRS4L2	1	24004662	186786676	rare_both	8mer	3
chr3	186786675	186786701	14	24004675	24004675	2.4811e-06	1.66098e-06	nfe	eas	0.616992	hsa-miR-1248	DHRS4L2	1	24004675	186786676	rare_both	8mer	3
chr3	186786675	186786701	14	24005339	24005339	2.4811e-06	6.68208e-06	nfe	nfe	0.616992	hsa-miR-1248	DHRS4L2	1	24005339	186786676	rare_both	8mer	3
chr3	186786675	186786701	14	24005478	24005478	2.4811e-06	3.28653e-05	nfe	afr	0.616992	hsa-miR-1248	DHRS4L2	1	24005478	186786676	rare_both	8mer	3
chr3	186786675	186786701	14	24005502	24005502	2.4811e-06	0.616206	nfe	afr	0.616992	hsa-miR-1248	DHRS4L2	1	24005502	186786676	mixed	8mer	3
chr3	186786675	186786701	14	24005506	24005506	2.4811e-06	6.57618e-06	nfe	nfe	0.616992	hsa-miR-1248	DHRS4L2	1	24005506	186786676	rare_both	8mer	3
chr3	186786675	186786701	14	24005610	24005610	2.4811e-06	6.57825e-06	nfe	amr	0.616992	hsa-miR-1248	DHRS4L2	1	24005610	186786676	rare_both	8mer	3
chr3	186786675	186786701	14	24005634	24005634	2.4811e-06	6.58137e-06	nfe	afr	0.616992	hsa-miR-1248	DHRS4L2	1	24005634	186786676	rare_both	8mer	3
chr3	186786675	186786701	14	24005644	24005644	2.4811e-06	6.5884e-06	nfe	sas	0.616992	hsa-miR-1248	DHRS4L2	1	24005644	186786676	rare_both	8mer	3
chr3	186786675	186786701	14	24005759	24005759	2.4811e-06	5.25069e-06	nfe	nfe	0.616992	hsa-miR-1248	DHRS4L2	1	24005759	186786676	rare_both	8mer	3
chr3	186786675	186786701	14	24005767	24005767	2.4811e-06	3.05412e-05	nfe	afr	0.616992	hsa-miR-1248	DHRS4L2	1	24005767	186786676	rare_both	8mer	3
chr3	186786675	186786701	14	24005772	24005772	2.4811e-06	6.47993e-07	nfe	nfe	0.616992	hsa-miR-1248	DHRS4L2	1	24005772	186786676	rare_both	8mer	3
chr3	186786675	186786701	14	24005785	24005785	2.4811e-06	1.28991e-06	nfe	nfe	0.616992	hsa-miR-1248	DHRS4L2	1	24005785	186786676	rare_both	8mer	3
chr3	186786675	186786701	14	24005816	24005816	2.4811e-06	1.89519e-06	nfe	nfe	0.616992	hsa-miR-1248	DHRS4L2	1	24005816	186786676	rare_both	8mer	3
chr3	186786675	186786701	14	24005817	24005817	2.4811e-06	1.89278e-06	nfe	nfe	0.616992	hsa-miR-1248	DHRS4L2	1	24005817	186786676	rare_both	8mer	3
chr3	186786675	186786701	14	24005818	24005818	2.4811e-06	2.52249e-06	nfe	amr	0.616992	hsa-miR-1248	DHRS4L2	1	24005818	186786676	rare_both	8mer	3
chr3	186786675	186786701	14	24005824	24005824	2.4811e-06	3.13152e-06	nfe	nfe	0.616992	hsa-miR-1248	DHRS4L2	1	24005824	186786676	rare_both	8mer	3
chr3	186786675	186786701	14	24005843	24005843	2.4811e-06	3.91573e-05	nfe	mid	0.616992	hsa-miR-1248	DHRS4L2	1	24005843	186786676	rare_both	8mer	3
chr3	186786675	186786701	14	24005857	24005857	2.4811e-06	6.2267e-07	nfe	eas	0.616992	hsa-miR-1248	DHRS4L2	1	24005857	186786676	rare_both	8mer	3
chr3	186786675	186786701	14	24005873	24005873	2.4811e-06	6.21193e-07	nfe	.	0.616992	hsa-miR-1248	DHRS4L2	1	24005873	186786676	rare_both	8mer	3
chr3	186786675	186786701	14	67590061	67590061	2.4811e-06	6.4722e-07	nfe	amr	0.616992	hsa-miR-1248	PIGH	1	67590061	186786676	rare_both	6mer	1
chr3	186786675	186786701	16	8847995	8847995	2.4811e-06	9.65981e-06	nfe	sas	0.616992	hsa-miR-1248	PMM2	1	8847995	186786676	rare_both	6mer	1
chr3	186786675	186786701	18	26391313	26391313	2.4811e-06	6.69568e-06	nfe	nfe	0.616992	hsa-miR-1248	TAF4B	1	26391313	186786676	rare_both	8mer	3
chr3	186786675	186786701	19	16815185	16815185	2.4811e-06	2.31304e-06	nfe	nfe	0.616992	hsa-miR-1248	NWD1	1	16815185	186786676	rare_both	7mer-m8	2
chr3	186786675	186786701	1	64831100	64831100	2.4811e-06	5.33641e-06	nfe	nfe	0.616992	hsa-miR-1248	RAVER2	1	64831100	186786676	rare_both	6mer	1
chr3	186786675	186786701	20	3650072	3650072	2.4811e-06	2.62816e-05	nfe	amr	0.616992	hsa-miR-1248	ATRN	1	3650072	186786676	rare_both	6mer	1
chr3	186786675	186786701	20	20033417	20033417	2.4811e-06	2.32174e-06	nfe	nfe	0.616992	hsa-miR-1248	NAA20	1	20033417	186786676	rare_both	6mer	1
chr3	186786675	186786701	22	30626892	30626892	2.4811e-06	2.73234e-06	nfe	sas	0.616992	hsa-miR-1248	TCN2	1	30626892	186786676	rare_both	7mer-m8	2
chr3	186786675	186786701	2	96186541	96186541	2.4811e-06	2.23589e-06	nfe	nfe	0.616992	hsa-miR-1248	STARD7	1	96186541	186786676	rare_both	7mer-m8	2
chr3	186786675	186786701	2	100276833	100276833	2.4811e-06	3.9398e-05	nfe	sas	0.616992	hsa-miR-1248	LONRF2	1	100276833	186786676	rare_both	6mer	1
chr3	186786675	186786701	2	138569132	138569132	2.4811e-06	6.32172e-07	nfe	amr	0.616992	hsa-miR-1248	SPOPL	1	138569132	186786676	rare_both	6mer	1
chr3	186786675	186786701	2	171318008	171318008	2.4811e-06	6.57255e-06	nfe	nfe	0.616992	hsa-miR-1248	METTL8	1	171318008	186786676	rare_both	6mer	1
chr3	186786675	186786701	2	241725201	241725201	2.4811e-06	1.38576e-06	nfe	sas	0.616992	hsa-miR-1248	ING5	1	241725201	186786676	rare_both	6mer	1
chr3	186786675	186786701	3	32483826	32483826	2.4811e-06	1.12707e-06	nfe	.	0.616992	hsa-miR-1248	CMTM6	1	32483826	186786676	rare_both	7mer-m8	2
chr3	186786675	186786701	6	7289765	7289765	2.4811e-06	1.91826e-06	nfe	nfe	0.616992	hsa-miR-1248	SSR1	1	7289765	186786676	rare_both	6mer	1
chr3	186786675	186786701	6	110231939	110231939	2.4811e-06	6.86992e-06	nfe	nfe	0.616992	hsa-miR-1248	CDC40	1	110231939	186786676	rare_both	6mer	1
chr3	186786675	186786701	7	26190935	26190935	2.4811e-06	5.2437e-05	nfe	nfe	0.616992	hsa-miR-1248	HNRNPA2B1	1	26190935	186786676	rare_both	8mer	3
chr3	186786675	186786701	7	29921687	29921687	2.4811e-06	6.56883e-06	nfe	afr	0.616992	hsa-miR-1248	SCRN1	1	29921687	186786676	rare_both	7mer-m8	2
chr3	186786675	186786701	7	156972097	156972097	2.4811e-06	6.56754e-06	nfe	eas	0.616992	hsa-miR-1248	NOM1	1	156972097	186786676	rare_both	7mer-A1	2
chr3	186786675	186786701	8	143382851	143382851	2.4811e-06	1.69045e-06	nfe	nfe	0.616992	hsa-miR-1248	RHPN1	1	143382851	186786676	rare_both	6mer	1
chr22	45200958	45200979	16	81961937	81961937	9.49076e-06	0.000120871	eas	afr	0.773631	hsa-miR-1249-3p	PLCG2	1	81961937	45200978	rare_both	6mer	1
chr22	45200958	45200979	5	150553687	150553687	9.49076e-06	2.4174e-06	eas	nfe	0.773631	hsa-miR-1249-3p	NDST1	1	150553687	45200978	rare_both	6mer	1
chr22	45200958	45200979	5	150553692	150553692	9.49076e-06	4.11226e-05	eas	amr	0.773631	hsa-miR-1249-3p	NDST1	1	150553692	45200978	rare_both	6mer	1
chr22	45200958	45200979	8	144522820	144522820	9.49076e-06	8.04966e-06	eas	amr	0.773631	hsa-miR-1249-3p	LRRC14	1	144522820	45200978	rare_both	6mer	1
chr22	45200958	45200979	8	144522825	144522825	9.49076e-06	1.3596e-06	eas	sas	0.773631	hsa-miR-1249-3p	LRRC14	1	144522825	45200978	rare_both	6mer	1
chr22	45200958	45200979	8	144523240	144523240	9.49076e-06	2.48444e-06	eas	nfe	0.773631	hsa-miR-1249-3p	LRRC14	1	144523240	45200978	rare_both	6mer	1
chr22	45200958	45200979	8	144523386	144523386	9.49076e-06	6.46432e-07	eas	nfe	0.773631	hsa-miR-1249-3p	LRRC14	1	144523386	45200978	rare_both	6mer	1
chr22	45200958	45200979	8	144524314	144524314	9.49076e-06	4.3611e-06	eas	amr	0.773631	hsa-miR-1249-3p	LRRC14	1	144524314	45200978	rare_both	7mer-m8	2
chr22	45200958	45200979	8	144524387	144524387	9.49076e-06	4.39192e-06	eas	nfe	0.773631	hsa-miR-1249-3p	LRRC14	1	144524387	45200978	rare_both	6mer	1
chr22	45200958	45200979	8	144524392	144524392	9.49076e-06	1.25466e-06	eas	afr	0.773631	hsa-miR-1249-3p	LRRC14	1	144524392	45200978	rare_both	6mer	1
chr22	45200958	45200979	8	144524863	144524863	9.49076e-06	2.65812e-06	eas	afr	0.773631	hsa-miR-1249-3p	LRRC14	1	144524863	45200978	rare_both	6mer	1
chr22	45200958	45200979	9	77718773	77718773	9.49076e-06	7.51553e-05	eas	amr	0.773631	hsa-miR-1249-3p	GNAQ	1	77718773	45200978	rare_both	8mer	3
chr17	81133265	81133285	17	1423071	1423071	0.00013248	2.97476e-05	afr	amr	0.805698	hsa-miR-1250-5p	CRK	1	1423071	81133284	rare_both	7mer-A1	2
chr17	81133265	81133285	18	13647163	13647163	0.00013248	1.32665e-05	afr	eas	0.805698	hsa-miR-1250-5p	LDLRAD4	1	13647163	81133284	rare_both	7mer-m8	2
chr17	81133265	81133285	18	13650085	13650085	0.00013248	1.00329e-05	afr	sas	0.805698	hsa-miR-1250-5p	LDLRAD4	1	13650085	81133284	rare_both	7mer-m8	2
chr17	81133265	81133285	1	116404556	116404556	0.00013248	1.37645e-06	afr	nfe	0.805698	hsa-miR-1250-5p	ATP1A1	1	116404556	81133284	rare_both	7mer-m8	2
chr17	81133265	81133285	1	116404558	116404558	0.00013248	1.38295e-06	afr	nfe	0.805698	hsa-miR-1250-5p	ATP1A1	1	116404558	81133284	rare_both	7mer-m8	2
chr17	81133265	81133285	1	116404559	116404559	0.00013248	3.32764e-05	afr	eas	0.805698	hsa-miR-1250-5p	ATP1A1	1	116404559	81133284	rare_both	7mer-m8	2
chr17	81133265	81133285	5	10653915	10653915	0.00013248	2.62213e-05	afr	sas	0.805698	hsa-miR-1250-5p	ANKRD33B	1	10653915	81133284	rare_both	7mer-m8	2
chr17	81133265	81133285	9	74690042	74690042	0.00013248	6.57479e-06	afr	sas	0.805698	hsa-miR-1250-5p	RORB	1	74690042	81133284	rare_both	8mer	3
chr12	97491951	97491971	12	122208104	122208104	0.000110571	1.55332e-06	sas	nfe	0.83427	hsa-miR-1251-3p	DIABLO	1	122208104	97491952	rare_both	6mer	1
chr12	97491951	97491971	13	29514211	29514211	0.000110571	4.04078e-06	sas	afr	0.83427	hsa-miR-1251-3p	SLC7A1	1	29514211	97491952	rare_both	6mer	1
chr12	97491951	97491971	15	66548428	66548428	0.000110571	1.19869e-06	sas	nfe	0.83427	hsa-miR-1251-3p	ZWILCH	1	66548428	97491952	rare_both	6mer	1
chr12	97491951	97491971	19	18669464	18669464	0.000110571	3.08243e-05	sas	eas	0.83427	hsa-miR-1251-3p	KLHL26	1	18669464	97491952	rare_both	8mer	3
chr12	97491951	97491971	19	18669464	18669464	3.18524e-05	1.19872e-05	nfe	afr	0.83427	hsa-miR-1251-3p	KLHL26	1	18669464	97491952	rare_both	8mer	3
chr12	97491951	97491971	1	10180932	10180932	0.000110571	6.56065e-06	sas	nfe	0.83427	hsa-miR-1251-3p	UBE4B	1	10180932	97491952	rare_both	6mer	1
chr12	97491951	97491971	20	3870619	3870619	0.000110571	1.28866e-05	sas	afr	0.83427	hsa-miR-1251-3p	MAVS	1	3870619	97491952	rare_both	6mer	1
chr12	97491951	97491971	2	203434087	203434087	0.000110571	1.36067e-05	sas	mid	0.83427	hsa-miR-1251-3p	RAPH1	1	203434087	97491952	rare_both	7mer-m8	2
chr12	97491951	97491971	9	116425713	116425713	0.000110571	6.22398e-07	sas	sas	0.83427	hsa-miR-1251-3p	ASTN2	1	116425713	97491952	rare_both	6mer	1
chr20	61953621	61953641	12	56161546	56161546	1.54418e-05	1.70816e-06	sas	nfe	0.921425	hsa-miR-1257	MYL6	1	56161546	61953640	rare_both	7mer-m8	2
chr20	61953621	61953641	12	80796454	80796454	1.54418e-05	6.57877e-06	sas	nfe	0.921425	hsa-miR-1257	LIN7A	1	80796454	61953640	rare_both	8mer	3
chr20	61953621	61953641	16	12573488	12573488	1.54418e-05	4.45605e-06	sas	nfe	0.921425	hsa-miR-1257	SNX29	1	12573488	61953640	rare_both	7mer-A1	2
chr20	61953621	61953641	19	12077189	12077189	1.54418e-05	1.24784e-06	sas	sas	0.921425	hsa-miR-1257	ZNF844	1	12077189	61953640	rare_both	6mer	1
chr20	61953621	61953641	1	24843938	24843938	1.54418e-05	6.55385e-06	sas	sas	0.921425	hsa-miR-1257	CLIC4	1	24843938	61953640	rare_both	6mer	1
chr20	61953621	61953641	1	222666330	222666330	1.54418e-05	1.31467e-05	sas	nfe	0.921425	hsa-miR-1257	MIA3	1	222666330	61953640	rare_both	7mer-m8	2
chr20	61953621	61953641	20	51598795	51598795	1.54418e-05	5.25224e-05	sas	afr	0.921425	hsa-miR-1257	ATP9A	1	51598795	61953640	rare_both	8mer	3
chr20	61953621	61953641	20	58359824	58359824	1.54418e-05	1.25257e-06	sas	amr	0.921425	hsa-miR-1257	RAB22A	1	58359824	61953640	rare_both	6mer	1
chr20	61953621	61953641	22	27978637	27978637	1.54418e-05	1.31491e-05	sas	nfe	0.921425	hsa-miR-1257	TTC28	1	27978637	61953640	rare_both	6mer	1
chr20	61953621	61953641	2	96253561	96253561	1.54418e-05	7.571e-06	sas	afr	0.921425	hsa-miR-1257	TMEM127	1	96253561	61953640	rare_both	7mer-m8	2
chr20	61953621	61953641	2	182925494	182925494	1.54418e-05	0.000806788	sas	eas	0.921425	hsa-miR-1257	NCKAP1	1	182925494	61953640	rare_both	7mer-A1	2
chr20	61953621	61953641	3	107805588	107805588	1.54418e-05	6.57643e-07	sas	eas	0.921425	hsa-miR-1257	BBX	1	107805588	61953640	rare_both	7mer-A1	2
chr20	61953621	61953641	5	168551445	168551445	1.54418e-05	1.31339e-05	sas	eas	0.921425	hsa-miR-1257	PANK3	1	168551445	61953640	rare_both	7mer-A1	2
chr20	61953621	61953641	5	177295906	177295906	1.54418e-05	2.73345e-06	sas	nfe	0.921425	hsa-miR-1257	NSD1	1	177295906	61953640	rare_both	7mer-m8	2
chr20	61953621	61953641	6	152102918	152102918	1.54418e-05	4.44875e-06	sas	nfe	0.921425	hsa-miR-1257	ESR1	1	152102918	61953640	rare_both	7mer-m8	2
chr20	61953621	61953641	8	56166023	56166023	1.54418e-05	9.4764e-06	sas	nfe	0.921425	hsa-miR-1257	PLAG1	1	56166023	61953640	rare_both	7mer-A1	2
chr3	164171523	164171544	10	27197074	27197074	5.8924e-06	2.16546e-06	nfe	afr	0.692927	hsa-miR-1263	ACBD5	1	27197074	164171543	rare_both	8mer	3
chr3	164171523	164171544	10	32009486	32009486	5.8924e-06	6.5703e-06	nfe	afr	0.692927	hsa-miR-1263	KIF5B	1	32009486	164171543	rare_both	6mer	1
chr3	164171523	164171544	10	59246515	59246515	5.8924e-06	5.11182e-06	nfe	nfe	0.692927	hsa-miR-1263	FAM13C	1	59246515	164171543	rare_both	6mer	1
chr3	164171523	164171544	10	69172629	69172629	5.8924e-06	2.64194e-05	nfe	afr	0.692927	hsa-miR-1263	VPS26A	1	69172629	164171543	rare_both	6mer	1
chr3	164171523	164171544	10	70426417	70426417	5.8924e-06	1.97197e-05	nfe	amr	0.692927	hsa-miR-1263	EIF4EBP2	1	70426417	164171543	rare_both	6mer	1
chr3	164171523	164171544	10	74123743	74123743	5.8924e-06	1.67515e-06	nfe	sas	0.692927	hsa-miR-1263	AP3M1	1	74123743	164171543	rare_both	7mer-m8	2
chr3	164171523	164171544	10	91513336	91513336	5.8924e-06	6.5591e-06	nfe	nfe	0.692927	hsa-miR-1263	HECTD2	1	91513336	164171543	rare_both	6mer	1
chr3	164171523	164171544	10	96059450	96059450	5.8924e-06	6.55351e-06	nfe	eas	0.692927	hsa-miR-1263	CCNJ	1	96059450	164171543	rare_both	6mer	1
chr3	164171523	164171544	11	110171319	110171319	5.8924e-06	1.31373e-05	nfe	nfe	0.692927	hsa-miR-1263	ZC3H12C	1	110171319	164171543	rare_both	6mer	1
chr3	164171523	164171544	11	124920534	124920534	5.8924e-06	7.05144e-07	nfe	sas	0.692927	hsa-miR-1263	HEPN1	1	124920534	164171543	rare_both	7mer-m8	2
chr3	164171523	164171544	12	46360440	46360440	5.8924e-06	6.57004e-06	nfe	nfe	0.692927	hsa-miR-1263	SLC38A2	1	46360440	164171543	rare_both	7mer-A1	2
chr3	164171523	164171544	12	105024110	105024110	5.8924e-06	0.0160933	nfe	nfe	0.692927	hsa-miR-1263	ALDH1L2	1	105024110	164171543	mixed	7mer-A1	2
chr3	164171523	164171544	12	105024115	105024115	5.8924e-06	6.37755e-06	nfe	eas	0.692927	hsa-miR-1263	ALDH1L2	1	105024115	164171543	rare_both	7mer-A1	2
chr3	164171523	164171544	12	133206883	133206883	5.8924e-06	6.56435e-06	nfe	sas	0.692927	hsa-miR-1263	ZNF268	1	133206883	164171543	rare_both	6mer	1
chr3	164171523	164171544	13	21153762	21153762	5.8924e-06	3.94125e-05	nfe	amr	0.692927	hsa-miR-1263	SKA3	1	21153762	164171543	rare_both	6mer	1
chr3	164171523	164171544	15	52311386	52311386	5.8924e-06	6.57039e-06	nfe	eas	0.692927	hsa-miR-1263	MYO5A	1	52311386	164171543	rare_both	6mer	1
chr3	164171523	164171544	17	39255533	39255533	5.8924e-06	6.59474e-06	nfe	nfe	0.692927	hsa-miR-1263	FBXL20	1	39255533	164171543	rare_both	7mer-A1	2
chr3	164171523	164171544	17	50751936	50751936	5.8924e-06	9.6527e-07	nfe	nfe	0.692927	hsa-miR-1263	LUC7L3	1	50751936	164171543	rare_both	6mer	1
chr3	164171523	164171544	17	82942696	82942696	5.8924e-06	1.65218e-06	nfe	nfe	0.692927	hsa-miR-1263	TBCD	1	82942696	164171543	rare_both	6mer	1
chr3	164171523	164171544	18	13763084	13763084	5.8924e-06	2.19278e-06	nfe	amr	0.692927	hsa-miR-1263	RNMT	1	13763084	164171543	rare_both	6mer	1
chr3	164171523	164171544	18	23260359	23260359	5.8924e-06	6.56556e-06	nfe	amr	0.692927	hsa-miR-1263	CABLES1	1	23260359	164171543	rare_both	6mer	1
chr3	164171523	164171544	18	47830676	47830676	5.8924e-06	1.96605e-05	nfe	sas	0.692927	hsa-miR-1263	SMAD2	1	47830676	164171543	rare_both	7mer-A1	2
chr3	164171523	164171544	18	59267430	59267430	5.8924e-06	6.57108e-06	nfe	amr	0.692927	hsa-miR-1263	RAX	1	59267430	164171543	rare_both	6mer	1
chr3	164171523	164171544	19	12631321	12631321	5.8924e-06	6.57013e-06	nfe	nfe	0.692927	hsa-miR-1263	ZNF791	1	12631321	164171543	rare_both	7mer-A1	2
chr3	164171523	164171544	19	57908239	57908239	5.8924e-06	4.70615e-06	nfe	nfe	0.692927	hsa-miR-1263	ZNF417	1	57908239	164171543	rare_both	6mer	1
chr3	164171523	164171544	1	155882651	155882651	5.8924e-06	6.56366e-06	nfe	amr	0.692927	hsa-miR-1263	SYT11	1	155882651	164171543	rare_both	6mer	1
chr3	164171523	164171544	1	198319671	198319671	5.8924e-06	2.1562e-06	nfe	afr	0.692927	hsa-miR-1263	NEK7	1	198319671	164171543	rare_both	6mer	1
chr3	164171523	164171544	1	204554511	204554511	5.8924e-06	2.66286e-05	nfe	sas	0.692927	hsa-miR-1263	MDM4	1	204554511	164171543	rare_both	6mer	1
chr3	164171523	164171544	20	25614093	25614093	5.8924e-06	2.72683e-06	nfe	.	0.692927	hsa-miR-1263	NANP	1	25614093	164171543	rare_both	6mer	1
chr3	164171523	164171544	20	35002922	35002922	5.8924e-06	3.72132e-06	nfe	nfe	0.692927	hsa-miR-1263	TRPC4AP	1	35002922	164171543	rare_both	8mer	3
chr3	164171523	164171544	21	33576519	33576519	5.8924e-06	1.21018e-06	nfe	afr	0.692927	hsa-miR-1263	SON	1	33576519	164171543	rare_both	6mer	1
chr3	164171523	164171544	22	21628383	21628383	5.8924e-06	7.28293e-06	nfe	afr	0.692927	hsa-miR-1263	YDJC	1	21628383	164171543	rare_both	6mer	1
chr3	164171523	164171544	22	39382291	39382291	5.8924e-06	1.99955e-05	nfe	sas	0.692927	hsa-miR-1263	SYNGR1	1	39382291	164171543	rare_both	7mer-m8	2
chr3	164171523	164171544	2	85544648	85544648	5.8924e-06	6.55463e-06	nfe	nfe	0.692927	hsa-miR-1263	MAT2A	1	85544648	164171543	rare_both	7mer-m8	2
chr3	164171523	164171544	2	86210763	86210763	5.8924e-06	2.74625e-06	nfe	afr	0.692927	hsa-miR-1263	MRPL35	1	86210763	164171543	rare_both	6mer	1
chr3	164171523	164171544	2	86213234	86213234	5.8924e-06	2.93333e-06	nfe	nfe	0.692927	hsa-miR-1263	MRPL35	1	86213234	164171543	rare_both	6mer	1
chr3	164171523	164171544	2	231808081	231808081	5.8924e-06	9.6189e-06	nfe	nfe	0.692927	hsa-miR-1263	COPS7B	1	231808081	164171543	rare_both	7mer-m8	2
chr3	164171523	164171544	3	49415963	49415963	5.8924e-06	6.56659e-06	nfe	nfe	0.692927	hsa-miR-1263	TCTA	1	49415963	164171543	rare_both	7mer-m8	2
chr3	164171523	164171544	3	124745923	124745923	5.8924e-06	2.21036e-06	nfe	amr	0.692927	hsa-miR-1263	UMPS	1	124745923	164171543	rare_both	7mer-m8	2
chr3	164171523	164171544	3	125228672	125228672	5.8924e-06	6.55368e-06	nfe	nfe	0.692927	hsa-miR-1263	ZNF148	1	125228672	164171543	rare_both	6mer	1
chr3	164171523	164171544	3	147414120	147414120	5.8924e-06	6.55893e-06	nfe	afr	0.692927	hsa-miR-1263	ZIC1	1	147414120	164171543	rare_both	6mer	1
chr3	164171523	164171544	3	147414122	147414122	5.8924e-06	6.56676e-06	nfe	nfe	0.692927	hsa-miR-1263	ZIC1	1	147414122	164171543	rare_both	6mer	1
chr3	164171523	164171544	3	160437681	160437681	5.8924e-06	9.48867e-07	nfe	sas	0.692927	hsa-miR-1263	TRIM59	1	160437681	164171543	rare_both	6mer	1
chr3	164171523	164171544	3	160495050	160495050	5.8924e-06	1.31399e-05	nfe	nfe	0.692927	hsa-miR-1263	KPNA4	1	160495050	164171543	rare_both	8mer	3
chr3	164171523	164171544	3	179785502	179785502	5.8924e-06	6.56961e-06	nfe	afr	0.692927	hsa-miR-1263	USP13	1	179785502	164171543	rare_both	6mer	1
chr3	164171523	164171544	3	184106772	184106772	5.8924e-06	7.17596e-07	nfe	nfe	0.692927	hsa-miR-1263	HTR3E	1	184106772	164171543	rare_both	6mer	1
chr3	164171523	164171544	3	194355969	194355969	5.8924e-06	6.5684e-06	nfe	eas	0.692927	hsa-miR-1263	LRRC15	1	194355969	164171543	rare_both	8mer	3
chr3	164171523	164171544	3	194355974	194355974	5.8924e-06	3.94099e-05	nfe	afr	0.692927	hsa-miR-1263	LRRC15	1	194355974	164171543	rare_both	8mer	3
chr3	164171523	164171544	4	17633605	17633605	5.8924e-06	8.02559e-07	nfe	afr	0.692927	hsa-miR-1263	MED28	1	17633605	164171543	rare_both	7mer-m8	2
chr3	164171523	164171544	4	38943611	38943611	5.8924e-06	2.00913e-06	nfe	sas	0.692927	hsa-miR-1263	FAM114A1	1	38943611	164171543	rare_both	7mer-A1	2
chr3	164171523	164171544	4	86000882	86000882	5.8924e-06	6.66307e-06	nfe	afr	0.692927	hsa-miR-1263	ARHGAP24	1	86000882	164171543	rare_both	6mer	1
chr3	164171523	164171544	4	153335800	153335800	5.8924e-06	1.01431e-06	nfe	nfe	0.692927	hsa-miR-1263	TRIM2	1	153335800	164171543	rare_both	7mer-A1	2
chr3	164171523	164171544	4	153335805	153335805	5.8924e-06	1.0143e-06	nfe	nfe	0.692927	hsa-miR-1263	TRIM2	1	153335805	164171543	rare_both	7mer-A1	2
chr3	164171523	164171544	4	174978125	174978125	5.8924e-06	7.29021e-07	nfe	nfe	0.692927	hsa-miR-1263	ADAM29	1	174978125	164171543	rare_both	6mer	1
chr3	164171523	164171544	5	53091560	53091560	5.8924e-06	1.97153e-05	nfe	nfe	0.692927	hsa-miR-1263	ITGA2	1	53091560	164171543	rare_both	8mer	3
chr3	164171523	164171544	5	72358574	72358574	5.8924e-06	4.74167e-06	nfe	nfe	0.692927	hsa-miR-1263	PTCD2	1	72358574	164171543	rare_both	8mer	3
chr3	164171523	164171544	5	119394035	119394035	5.8924e-06	6.56849e-06	nfe	amr	0.692927	hsa-miR-1263	TNFAIP8	1	119394035	164171543	rare_both	6mer	1
chr3	164171523	164171544	5	136977538	136977538	5.8924e-06	2.80544e-06	nfe	nfe	0.692927	hsa-miR-1263	SPOCK1	1	136977538	164171543	rare_both	7mer-A1	2
chr3	164171523	164171544	5	139626993	139626993	5.8924e-06	4.97661e-05	nfe	eas	0.692927	hsa-miR-1263	UBE2D2	1	139626993	164171543	rare_both	6mer	1
chr3	164171523	164171544	5	177295501	177295501	5.8924e-06	4.38931e-06	nfe	eas	0.692927	hsa-miR-1263	NSD1	1	177295501	164171543	rare_both	8mer	3
chr3	164171523	164171544	5	177295506	177295506	5.8924e-06	1.26492e-06	nfe	nfe	0.692927	hsa-miR-1263	NSD1	1	177295506	164171543	rare_both	8mer	3
chr3	164171523	164171544	5	178210692	178210692	5.8924e-06	3.18022e-06	nfe	amr	0.692927	hsa-miR-1263	HNRNPAB	1	178210692	164171543	rare_both	6mer	1
chr3	164171523	164171544	6	20492915	20492915	5.8924e-06	4.606e-06	nfe	nfe	0.692927	hsa-miR-1263	E2F3	1	20492915	164171543	rare_both	8mer	3
chr3	164171523	164171544	6	26413951	26413951	5.8924e-06	0.159596	nfe	sas	0.692927	hsa-miR-1263	BTN3A1	1	26413951	164171543	mixed	8mer	3
chr3	164171523	164171544	6	117709645	117709645	5.8924e-06	6.5653e-06	nfe	amr	0.692927	hsa-miR-1263	NUS1	1	117709645	164171543	rare_both	8mer	3
chr3	164171523	164171544	7	28819325	28819325	5.8924e-06	6.39567e-07	nfe	nfe	0.692927	hsa-miR-1263	CREB5	1	28819325	164171543	rare_both	7mer-A1	2
chr3	164171523	164171544	7	50403269	50403269	5.8924e-06	8.992e-06	nfe	amr	0.692927	hsa-miR-1263	IKZF1	1	50403269	164171543	rare_both	6mer	1
chr3	164171523	164171544	7	158734134	158734134	5.8924e-06	6.75354e-07	nfe	nfe	0.692927	hsa-miR-1263	ESYT2	1	158734134	164171543	rare_both	6mer	1
chr3	164171523	164171544	8	30766596	30766596	5.8924e-06	2.65367e-06	nfe	sas	0.692927	hsa-miR-1263	UBXN8	1	30766596	164171543	rare_both	6mer	1
chr3	164171523	164171544	8	73792762	73792762	5.8924e-06	1.31897e-05	nfe	nfe	0.692927	hsa-miR-1263	UBE2W	1	73792762	164171543	rare_both	7mer-A1	2
chr3	164171523	164171544	8	101687418	101687418	5.8924e-06	1.30892e-05	nfe	eas	0.692927	hsa-miR-1263	NCALD	1	101687418	164171543	rare_both	6mer	1
chr3	164171523	164171544	9	86027401	86027401	5.8924e-06	1.20015e-05	nfe	eas	0.692927	hsa-miR-1263	GOLM1	1	86027401	164171543	rare_both	6mer	1
chr3	164171523	164171544	9	107485240	107485240	5.8924e-06	9.51339e-06	nfe	eas	0.692927	hsa-miR-1263	KLF4	1	107485240	164171543	rare_both	7mer-m8	2
chr3	164171523	164171544	9	124947916	124947916	5.8924e-06	6.57022e-06	nfe	nfe	0.692927	hsa-miR-1263	SCAI	1	124947916	164171543	rare_both	7mer-m8	2
chr3	164171523	164171544	X	20155369	20155369	5.8924e-06	8.31457e-07	nfe	nfe	0.692927	hsa-miR-1263	RPS6KA3	1	20155369	164171543	rare_both	8mer	3
chr3	164171523	164171544	X	74590678	74590678	5.8924e-06	7.07733e-05	nfe	amr	0.692927	hsa-miR-1263	RLIM	1	74590678	164171543	rare_both	7mer-A1	2
chr15	52277166	52277188	11	62676511	62676511	3.77356e-06	6.68463e-07	amr	nfe	0.70241	hsa-miR-1266-5p	UBXN1	1	62676511	52277187	rare_both	7mer-m8	2
chr15	52277166	52277188	11	62676512	62676512	3.77356e-06	0.000652071	amr	afr	0.70241	hsa-miR-1266-5p	UBXN1	1	62676512	52277187	rare_both	7mer-m8	2
chr15	52277166	52277188	11	66476525	66476525	3.77356e-06	3.5859e-06	amr	afr	0.70241	hsa-miR-1266-5p	PELI3	1	66476525	52277187	rare_both	7mer-m8	2
chr15	52277166	52277188	11	77662326	77662326	3.77356e-06	6.57955e-06	amr	afr	0.70241	hsa-miR-1266-5p	RSF1	1	77662326	52277187	rare_both	6mer	1
chr15	52277166	52277188	11	77666612	77666612	3.77356e-06	5.23807e-06	amr	afr	0.70241	hsa-miR-1266-5p	RSF1	1	77666612	52277187	rare_both	6mer	1
chr15	52277166	52277188	12	29337838	29337838	3.77356e-06	6.57687e-06	amr	nfe	0.70241	hsa-miR-1266-5p	ERGIC2	1	29337838	52277187	rare_both	6mer	1
chr15	52277166	52277188	12	49351515	49351515	3.77356e-06	6.56386e-07	amr	nfe	0.70241	hsa-miR-1266-5p	DNAJC22	1	49351515	52277187	rare_both	8mer	3
chr15	52277166	52277188	12	51062982	51062982	3.77356e-06	6.56426e-06	amr	amr	0.70241	hsa-miR-1266-5p	CSRNP2	1	51062982	52277187	rare_both	6mer	1
chr15	52277166	52277188	12	56240119	56240119	3.77356e-06	6.57022e-06	amr	nfe	0.70241	hsa-miR-1266-5p	ANKRD52	1	56240119	52277187	rare_both	7mer-m8	2
chr15	52277166	52277188	12	74539793	74539793	3.77356e-06	5.98509e-06	amr	amr	0.70241	hsa-miR-1266-5p	ATXN7L3B	1	74539793	52277187	rare_both	7mer-m8	2
chr15	52277166	52277188	12	76040560	76040560	3.77356e-06	6.57479e-06	amr	nfe	0.70241	hsa-miR-1266-5p	NAP1L1	1	76040560	52277187	rare_both	6mer	1
chr15	52277166	52277188	12	77023977	77023977	3.77356e-06	6.23027e-07	amr	afr	0.70241	hsa-miR-1266-5p	E2F7	1	77023977	52277187	rare_both	7mer-m8	2
chr15	52277166	52277188	12	77023979	77023979	3.77356e-06	1.24498e-06	amr	sas	0.70241	hsa-miR-1266-5p	E2F7	1	77023979	52277187	rare_both	7mer-m8	2
chr15	52277166	52277188	13	21177228	21177228	3.77356e-06	6.19846e-07	amr	nfe	0.70241	hsa-miR-1266-5p	MRPL57	1	21177228	52277187	rare_both	6mer	1
chr15	52277166	52277188	13	109753196	109753196	3.77356e-06	1.31482e-05	amr	afr	0.70241	hsa-miR-1266-5p	IRS2	1	109753196	52277187	rare_both	7mer-A1	2
chr15	52277166	52277188	14	23310313	23310313	3.77356e-06	1.01355e-06	amr	nfe	0.70241	hsa-miR-1266-5p	BCL2L2	1	23310313	52277187	rare_both	7mer-m8	2
chr15	52277166	52277188	14	69712542	69712542	3.77356e-06	6.57134e-06	amr	afr	0.70241	hsa-miR-1266-5p	SUSD6	1	69712542	52277187	rare_both	7mer-m8	2
chr15	52277166	52277188	14	70724240	70724240	3.77356e-06	6.56875e-06	amr	nfe	0.70241	hsa-miR-1266-5p	MAP3K9	1	70724240	52277187	rare_both	8mer	3
chr15	52277166	52277188	14	70730294	70730294	3.77356e-06	1.32294e-06	amr	.	0.70241	hsa-miR-1266-5p	MAP3K9	1	70730294	52277187	rare_both	7mer-m8	2
chr15	52277166	52277188	14	75016972	75016972	3.77356e-06	1.29432e-05	amr	nfe	0.70241	hsa-miR-1266-5p	MLH3	1	75016972	52277187	rare_both	7mer-m8	2
chr15	52277166	52277188	14	90524799	90524799	3.77356e-06	6.57626e-06	amr	nfe	0.70241	hsa-miR-1266-5p	TTC7B	1	90524799	52277187	rare_both	6mer	1
chr15	52277166	52277188	14	90540322	90540322	3.77356e-06	6.56504e-06	amr	nfe	0.70241	hsa-miR-1266-5p	TTC7B	1	90540322	52277187	rare_both	6mer	1
chr15	52277166	52277188	14	90540811	90540811	3.77356e-06	6.49494e-06	amr	nfe	0.70241	hsa-miR-1266-5p	TTC7B	1	90540811	52277187	rare_both	6mer	1
chr15	52277166	52277188	14	95087813	95087813	3.77356e-06	4.28824e-06	amr	eas	0.70241	hsa-miR-1266-5p	DICER1	1	95087813	52277187	rare_both	7mer-m8	2
chr15	52277166	52277188	15	43793895	43793895	3.77356e-06	2.50356e-06	amr	afr	0.70241	hsa-miR-1266-5p	SERF2	1	43793895	52277187	rare_both	7mer-m8	2
chr15	52277166	52277188	16	10531945	10531945	3.77356e-06	0.00215623	amr	nfe	0.70241	hsa-miR-1266-5p	EMP2	1	10531945	52277187	rare_both	6mer	1
chr15	52277166	52277188	16	30984072	30984072	3.77356e-06	6.48796e-07	amr	nfe	0.70241	hsa-miR-1266-5p	SETD1A	1	30984072	52277187	rare_both	7mer-m8	2
chr15	52277166	52277188	16	57239163	57239163	3.77356e-06	0.00215716	amr	nfe	0.70241	hsa-miR-1266-5p	RSPRY1	1	57239163	52277187	rare_both	7mer-m8	2
chr15	52277166	52277188	16	69697371	69697371	3.77356e-06	6.57912e-06	amr	nfe	0.70241	hsa-miR-1266-5p	NFAT5	1	69697371	52277187	rare_both	6mer	1
chr15	52277166	52277188	16	70252552	70252552	3.77356e-06	4.18241e-05	amr	nfe	0.70241	hsa-miR-1266-5p	AARS1	1	70252552	52277187	rare_both	7mer-m8	2
chr15	52277166	52277188	16	71732757	71732757	3.77356e-06	7.2838e-06	amr	amr	0.70241	hsa-miR-1266-5p	AP1G1	1	71732757	52277187	rare_both	8mer	3
chr15	52277166	52277188	16	84124424	84124424	3.77356e-06	4.02254e-05	amr	eas	0.70241	hsa-miR-1266-5p	HSDL1	1	84124424	52277187	rare_both	7mer-A1	2
chr15	52277166	52277188	17	19905577	19905577	3.77356e-06	6.55085e-06	amr	afr	0.70241	hsa-miR-1266-5p	AKAP10	1	19905577	52277187	rare_both	6mer	1
chr15	52277166	52277188	17	40627262	40627262	3.77356e-06	6.57073e-06	amr	amr	0.70241	hsa-miR-1266-5p	SMARCE1	1	40627262	52277187	rare_both	6mer	1
chr15	52277166	52277188	17	46031275	46031275	3.77356e-06	1.61163e-06	amr	.	0.70241	hsa-miR-1266-5p	KANSL1	1	46031275	52277187	rare_both	6mer	1
chr15	52277166	52277188	17	58093420	58093420	3.77356e-06	6.57177e-06	amr	nfe	0.70241	hsa-miR-1266-5p	DYNLL2	1	58093420	52277187	rare_both	7mer-m8	2
chr15	52277166	52277188	17	59696119	59696119	3.77356e-06	4.6359e-06	amr	nfe	0.70241	hsa-miR-1266-5p	CLTC	1	59696119	52277187	rare_both	6mer	1
chr15	52277166	52277188	17	79785604	79785604	3.77356e-06	6.28472e-06	amr	nfe	0.70241	hsa-miR-1266-5p	CBX2	1	79785604	52277187	rare_both	6mer	1
chr15	52277166	52277188	18	12449006	12449006	3.77356e-06	6.54373e-06	amr	afr	0.70241	hsa-miR-1266-5p	SPIRE1	1	12449006	52277187	rare_both	7mer-m8	2
chr15	52277166	52277188	18	48920143	48920143	3.77356e-06	6.58709e-06	amr	nfe	0.70241	hsa-miR-1266-5p	SMAD7	1	48920143	52277187	rare_both	6mer	1
chr15	52277166	52277188	18	48920144	48920144	3.77356e-06	2.64389e-05	amr	afr	0.70241	hsa-miR-1266-5p	SMAD7	1	48920144	52277187	rare_both	6mer	1
chr15	52277166	52277188	19	6211510	6211510	3.77356e-06	2.85851e-06	amr	afr	0.70241	hsa-miR-1266-5p	MLLT1	1	6211510	52277187	rare_both	8mer	3
chr15	52277166	52277188	19	12944255	12944255	3.77356e-06	6.81088e-06	amr	afr	0.70241	hsa-miR-1266-5p	CALR	1	12944255	52277187	rare_both	6mer	1
chr15	52277166	52277188	19	41383899	41383899	3.77356e-06	1.26e-06	amr	sas	0.70241	hsa-miR-1266-5p	TMEM91	1	41383899	52277187	rare_both	8mer	3
chr15	52277166	52277188	19	46609335	46609335	3.77356e-06	1.52033e-06	amr	sas	0.70241	hsa-miR-1266-5p	CALM3	1	46609335	52277187	rare_both	7mer-m8	2
chr15	52277166	52277188	1	17408958	17408958	3.77356e-06	1.38172e-06	amr	nfe	0.70241	hsa-miR-1266-5p	RCC2	1	17408958	52277187	rare_both	8mer	3
chr15	52277166	52277188	1	17408960	17408960	3.77356e-06	8.66475e-05	amr	eas	0.70241	hsa-miR-1266-5p	RCC2	1	17408960	52277187	rare_both	8mer	3
chr15	52277166	52277188	1	27407979	27407979	3.77356e-06	1.18468e-05	amr	nfe	0.70241	hsa-miR-1266-5p	WASF2	1	27407979	52277187	rare_both	7mer-A1	2
chr15	52277166	52277188	1	32679754	32679754	3.77356e-06	6.21528e-07	amr	eas	0.70241	hsa-miR-1266-5p	RBBP4	1	32679754	52277187	rare_both	7mer-m8	2
chr15	52277166	52277188	1	32679755	32679755	3.77356e-06	1.86545e-06	amr	nfe	0.70241	hsa-miR-1266-5p	RBBP4	1	32679755	52277187	rare_both	7mer-m8	2
chr15	52277166	52277188	1	45329285	45329285	3.77356e-06	6.19566e-06	amr	amr	0.70241	hsa-miR-1266-5p	MUTYH	1	45329285	52277187	rare_both	7mer-m8	2
chr15	52277166	52277188	1	166857299	166857299	3.77356e-06	4.08988e-05	amr	nfe	0.70241	hsa-miR-1266-5p	TADA1	1	166857299	52277187	rare_both	7mer-A1	2
chr15	52277166	52277188	1	168251287	168251287	3.77356e-06	6.57739e-06	amr	nfe	0.70241	hsa-miR-1266-5p	SFT2D2	1	168251287	52277187	rare_both	6mer	1
chr15	52277166	52277188	1	203309410	203309410	3.77356e-06	1.31029e-05	amr	mid	0.70241	hsa-miR-1266-5p	BTG2	1	203309410	52277187	rare_both	7mer-m8	2
chr15	52277166	52277188	20	845898	845898	3.77356e-06	9.13446e-07	amr	nfe	0.70241	hsa-miR-1266-5p	FAM110A	1	845898	52277187	rare_both	6mer	1
chr15	52277166	52277188	20	44907293	44907293	3.77356e-06	6.56487e-06	amr	nfe	0.70241	hsa-miR-1266-5p	YWHAB	1	44907293	52277187	rare_both	6mer	1
chr15	52277166	52277188	20	61974988	61974988	3.77356e-06	6.56383e-06	amr	eas	0.70241	hsa-miR-1266-5p	TAF4	1	61974988	52277187	rare_both	6mer	1
chr15	52277166	52277188	20	62201215	62201215	3.77356e-06	9.26731e-07	amr	nfe	0.70241	hsa-miR-1266-5p	MTG2	1	62201215	52277187	rare_both	6mer	1
chr15	52277166	52277188	22	21447563	21447563	3.77356e-06	6.54913e-06	amr	afr	0.70241	hsa-miR-1266-5p	HIC2	1	21447563	52277187	rare_both	7mer-m8	2
chr15	52277166	52277188	22	21920639	21920639	3.77356e-06	6.56151e-06	amr	nfe	0.70241	hsa-miR-1266-5p	PPM1F	1	21920639	52277187	rare_both	7mer-m8	2
chr15	52277166	52277188	22	25726500	25726500	3.77356e-06	6.56832e-06	amr	eas	0.70241	hsa-miR-1266-5p	GRK3	1	25726500	52277187	rare_both	7mer-m8	2
chr15	52277166	52277188	22	30285308	30285308	3.77356e-06	3.96084e-06	amr	nfe	0.70241	hsa-miR-1266-5p	CASTOR1	1	30285308	52277187	rare_both	7mer-A1	2
chr15	52277166	52277188	22	39514598	39514598	3.77356e-06	1.22846e-05	amr	sas	0.70241	hsa-miR-1266-5p	MIEF1	1	39514598	52277187	rare_both	6mer	1
chr15	52277166	52277188	2	20032851	20032851	3.77356e-06	4.43329e-06	amr	amr	0.70241	hsa-miR-1266-5p	LAPTM4A	1	20032851	52277187	rare_both	7mer-m8	2
chr15	52277166	52277188	2	20448300	20448300	3.77356e-06	1.81008e-06	amr	nfe	0.70241	hsa-miR-1266-5p	RHOB	1	20448300	52277187	rare_both	7mer-m8	2
chr15	52277166	52277188	2	74103420	74103420	3.77356e-06	6.56694e-06	amr	nfe	0.70241	hsa-miR-1266-5p	TET3	1	74103420	52277187	rare_both	6mer	1
chr15	52277166	52277188	2	74107968	74107968	3.77356e-06	6.50889e-06	amr	sas	0.70241	hsa-miR-1266-5p	TET3	1	74107968	52277187	rare_both	6mer	1
chr15	52277166	52277188	2	85544685	85544685	3.77356e-06	1.31256e-05	amr	amr	0.70241	hsa-miR-1266-5p	MAT2A	1	85544685	52277187	rare_both	6mer	1
chr15	52277166	52277188	2	85544686	85544686	3.77356e-06	6.56159e-06	amr	sas	0.70241	hsa-miR-1266-5p	MAT2A	1	85544686	52277187	rare_both	6mer	1
chr15	52277166	52277188	3	188888322	188888322	3.77356e-06	1.31774e-05	amr	nfe	0.70241	hsa-miR-1266-5p	LPP	1	188888322	52277187	rare_both	7mer-A1	2
chr15	52277166	52277188	4	7431932	7431932	3.77356e-06	6.56745e-06	amr	nfe	0.70241	hsa-miR-1266-5p	PSAPL1	1	7431932	52277187	rare_both	7mer-A1	2
chr15	52277166	52277188	5	1253330	1253330	3.77356e-06	2.45665e-06	amr	nfe	0.70241	hsa-miR-1266-5p	TERT	1	1253330	52277187	rare_both	7mer-m8	2
chr15	52277166	52277188	5	1253331	1253331	3.77356e-06	2.45493e-06	amr	afr	0.70241	hsa-miR-1266-5p	TERT	1	1253331	52277187	rare_both	7mer-m8	2
chr15	52277166	52277188	5	1253547	1253547	3.77356e-06	3.13944e-06	amr	nfe	0.70241	hsa-miR-1266-5p	TERT	1	1253547	52277187	rare_both	6mer	1
chr15	52277166	52277188	5	138555976	138555976	3.77356e-06	8.43222e-07	amr	.	0.70241	hsa-miR-1266-5p	HSPA9	1	138555976	52277187	rare_both	6mer	1
chr15	52277166	52277188	6	11184973	11184973	3.77356e-06	1.41698e-06	amr	nfe	0.70241	hsa-miR-1266-5p	NEDD9	1	11184973	52277187	rare_both	7mer-m8	2
chr15	52277166	52277188	6	32981018	32981018	3.77356e-06	7.20821e-06	amr	nfe	0.70241	hsa-miR-1266-5p	BRD2	1	32981018	52277187	rare_both	7mer-A1	2
chr15	52277166	52277188	7	100040712	100040712	3.77356e-06	1.01479e-06	amr	nfe	0.70241	hsa-miR-1266-5p	ZKSCAN1	1	100040712	52277187	rare_both	7mer-A1	2
chr15	52277166	52277188	7	100071111	100071111	3.77356e-06	6.46226e-07	amr	nfe	0.70241	hsa-miR-1266-5p	ZNF3	1	100071111	52277187	rare_both	7mer-m8	2
chr15	52277166	52277188	7	100071113	100071113	3.77356e-06	6.46036e-07	amr	nfe	0.70241	hsa-miR-1266-5p	ZNF3	1	100071113	52277187	rare_both	7mer-m8	2
chr15	52277166	52277188	8	9138963	9138963	3.77356e-06	6.56978e-06	amr	nfe	0.70241	hsa-miR-1266-5p	PPP1R3B	1	9138963	52277187	rare_both	6mer	1
chr15	52277166	52277188	8	18533254	18533254	3.77356e-06	6.57047e-06	amr	nfe	0.70241	hsa-miR-1266-5p	PSD3	1	18533254	52277187	rare_both	8mer	3
chr15	52277166	52277188	8	127740998	127740998	3.77356e-06	0.000254346	amr	eas	0.70241	hsa-miR-1266-5p	MYC	1	127740998	52277187	rare_both	6mer	1
chr15	52277166	52277188	9	34251691	34251691	3.77356e-06	1.13336e-05	amr	nfe	0.70241	hsa-miR-1266-5p	UBAP1	1	34251691	52277187	rare_both	7mer-m8	2
chr15	52277166	52277188	9	128730239	128730239	3.77356e-06	6.53287e-06	amr	nfe	0.70241	hsa-miR-1266-5p	ZER1	1	128730239	52277187	rare_both	6mer	1
chr15	52277166	52277188	9	132264100	132264100	3.77356e-06	5.06729e-06	amr	nfe	0.70241	hsa-miR-1266-5p	SETX	1	132264100	52277187	rare_both	6mer	1
chr15	52277166	52277188	X	44523982	44523982	3.77356e-06	5.71878e-06	amr	nfe	0.70241	hsa-miR-1266-5p	FUNDC1	1	44523982	52277187	rare_both	6mer	1
chr14	100883035	100883056	10	77792322	77792322	6.19583e-07	9.45648e-07	nfe	nfe	0.922727	hsa-miR-127-3p	DLG5	1	77792322	100883036	rare_both	7mer-m8	2
chr14	100883035	100883056	16	20859797	20859797	6.19583e-07	6.76051e-07	nfe	nfe	0.922727	hsa-miR-127-3p	DCUN1D3	1	20859797	100883036	rare_both	6mer	1
chr14	100883035	100883056	16	70661587	70661587	6.19583e-07	2.84214e-06	nfe	eas	0.922727	hsa-miR-127-3p	MTSS2	1	70661587	100883036	rare_both	8mer	3
chr14	100883035	100883056	17	1001129	1001129	6.19583e-07	1.24527e-06	nfe	sas	0.922727	hsa-miR-127-3p	TIMM22	1	1001129	100883036	rare_both	7mer-m8	2
chr14	100883035	100883056	18	50729980	50729980	6.19583e-07	6.19145e-06	nfe	sas	0.922727	hsa-miR-127-3p	MAPK4	1	50729980	100883036	rare_both	8mer	3
chr14	100883035	100883056	18	50729981	50729981	6.19583e-07	1.04324e-06	nfe	sas	0.922727	hsa-miR-127-3p	MAPK4	1	50729981	100883036	rare_both	8mer	3
chr14	100883035	100883056	19	2477822	2477822	6.19583e-07	0.330788	nfe	mid	0.922727	hsa-miR-127-3p	GADD45B	1	2477822	100883036	mixed	7mer-A1	2
chr14	100883035	100883056	19	3579044	3579044	6.19583e-07	2.95854e-06	nfe	nfe	0.922727	hsa-miR-127-3p	HMG20B	1	3579044	100883036	rare_both	7mer-m8	2
chr14	100883035	100883056	19	18867858	18867858	6.19583e-07	6.56538e-06	nfe	nfe	0.922727	hsa-miR-127-3p	UPF1	1	18867858	100883036	rare_both	7mer-A1	2
chr14	100883035	100883056	1	2185252	2185252	6.19583e-07	1.40238e-06	nfe	sas	0.922727	hsa-miR-127-3p	PRKCZ	1	2185252	100883036	rare_both	7mer-m8	2
chr14	100883035	100883056	1	6522121	6522121	6.19583e-07	6.57324e-06	nfe	afr	0.922727	hsa-miR-127-3p	NOL9	1	6522121	100883036	rare_both	6mer	1
chr14	100883035	100883056	22	41528683	41528683	6.19583e-07	8.16038e-05	nfe	nfe	0.922727	hsa-miR-127-3p	ACO2	1	41528683	100883036	rare_both	6mer	1
chr14	100883035	100883056	2	241725053	241725053	6.19583e-07	6.20092e-07	nfe	amr	0.922727	hsa-miR-127-3p	ING5	1	241725053	100883036	rare_both	8mer	3
chr14	100883035	100883056	3	48857597	48857597	6.19583e-07	1.07663e-06	nfe	.	0.922727	hsa-miR-127-3p	SLC25A20	1	48857597	100883036	rare_both	7mer-A1	2
chr14	100883035	100883056	4	17624147	17624147	6.19583e-07	3.33057e-05	nfe	afr	0.922727	hsa-miR-127-3p	MED28	1	17624147	100883036	rare_both	7mer-A1	2
chr14	100883035	100883056	7	73682638	73682638	6.19583e-07	7.18876e-07	nfe	.	0.922727	hsa-miR-127-3p	DNAJC30	1	73682638	100883036	rare_both	8mer	3
chr14	100883035	100883056	8	41264927	41264927	6.19583e-07	2.08045e-06	nfe	.	0.922727	hsa-miR-127-3p	SFRP1	1	41264927	100883036	rare_both	6mer	1
chr14	100883035	100883056	9	33441271	33441271	6.19583e-07	2.61107e-05	nfe	amr	0.922727	hsa-miR-127-3p	AQP3	1	33441271	100883036	rare_both	7mer-m8	2
chr14	100883035	100883056	X	46575420	46575420	6.19583e-07	7.86655e-06	nfe	sas	0.922727	hsa-miR-127-3p	CHST7	1	46575420	100883036	rare_both	7mer-m8	2
chr22	41092545	41092561	10	11763944	11763944	7.72374e-06	1.00246e-05	eas	afr	0.555383	hsa-miR-1281	ECHDC3	1	11763944	41092546	rare_both	7mer-A1	2
chr22	41092545	41092561	10	12121151	12121151	7.72374e-06	1.20884e-05	eas	afr	0.555383	hsa-miR-1281	DHTKD1	1	12121151	41092546	rare_both	7mer-m8	2
chr22	41092545	41092561	10	80155391	80155391	7.72374e-06	3.18894e-05	eas	afr	0.555383	hsa-miR-1281	ANXA11	1	80155391	41092546	rare_both	7mer-m8	2
chr22	41092545	41092561	10	119032967	119032967	7.72374e-06	3.5963e-05	eas	amr	0.555383	hsa-miR-1281	NANOS1	1	119032967	41092546	rare_both	8mer	3
chr22	41092545	41092561	10	127740851	127740851	7.72374e-06	0.00611541	eas	mid	0.555383	hsa-miR-1281	FOXI2	1	127740851	41092546	rare_both	7mer-m8	2
chr22	41092545	41092561	11	840062	840062	7.72374e-06	0.000107589	eas	afr	0.555383	hsa-miR-1281	POLR2L	1	840062	41092546	rare_both	7mer-m8	2
chr22	41092545	41092561	11	2945597	2945597	7.72374e-06	1.30225e-06	eas	eas	0.555383	hsa-miR-1281	NAP1L4	1	2945597	41092546	rare_both	7mer-m8	2
chr22	41092545	41092561	11	18606947	18606947	7.72374e-06	7.09867e-05	eas	amr	0.555383	hsa-miR-1281	SPTY2D1	1	18606947	41092546	rare_both	7mer-m8	2
chr22	41092545	41092561	11	45649659	45649659	7.72374e-06	1.32114e-06	eas	amr	0.555383	hsa-miR-1281	CHST1	1	45649659	41092546	rare_both	7mer-m8	2
chr22	41092545	41092561	11	65573781	65573781	7.72374e-06	1.44298e-05	eas	afr	0.555383	hsa-miR-1281	FAM89B	1	65573781	41092546	rare_both	7mer-A1	2
chr22	41092545	41092561	11	69088028	69088028	7.72374e-06	9.29149e-05	eas	sas	0.555383	hsa-miR-1281	TPCN2	1	69088028	41092546	rare_both	6mer	1
chr22	41092545	41092561	11	69088160	69088160	7.72374e-06	5.45338e-06	eas	afr	0.555383	hsa-miR-1281	TPCN2	1	69088160	41092546	rare_both	7mer-m8	2
chr22	41092545	41092561	11	69651657	69651657	7.72374e-06	6.46883e-05	eas	eas	0.555383	hsa-miR-1281	CCND1	1	69651657	41092546	rare_both	7mer-m8	2
chr22	41092545	41092561	11	117412465	117412465	7.72374e-06	4.70762e-05	eas	eas	0.555383	hsa-miR-1281	CEP164	1	117412465	41092546	rare_both	7mer-m8	2
chr22	41092545	41092561	12	6464146	6464146	7.72374e-06	7.90778e-06	eas	amr	0.555383	hsa-miR-1281	VAMP1	1	6464146	41092546	rare_both	7mer-A1	2
chr22	41092545	41092561	12	11893030	11893030	7.72374e-06	1.71937e-05	eas	nfe	0.555383	hsa-miR-1281	ETV6	1	11893030	41092546	rare_both	7mer-A1	2
chr22	41092545	41092561	12	49526999	49526999	7.72374e-06	1.31785e-05	eas	sas	0.555383	hsa-miR-1281	SPATS2	1	49526999	41092546	rare_both	6mer	1
chr22	41092545	41092561	12	64448191	64448191	7.72374e-06	2.27318e-05	eas	afr	0.555383	hsa-miR-1281	XPOT	1	64448191	41092546	rare_both	7mer-A1	2
chr22	41092545	41092561	12	65464383	65464383	7.72374e-06	2.62588e-05	eas	amr	0.555383	hsa-miR-1281	MSRB3	1	65464383	41092546	rare_both	7mer-m8	2
chr22	41092545	41092561	12	101386211	101386211	7.72374e-06	0.000126598	eas	sas	0.555383	hsa-miR-1281	UTP20	1	101386211	41092546	rare_both	7mer-m8	2
chr22	41092545	41092561	12	121641872	121641872	7.72374e-06	1.14758e-05	eas	sas	0.555383	hsa-miR-1281	ORAI1	1	121641872	41092546	rare_both	7mer-m8	2
chr22	41092545	41092561	13	36848421	36848421	7.72374e-06	0.000224663	eas	afr	0.555383	hsa-miR-1281	SMAD9	1	36848421	41092546	rare_both	7mer-A1	2
chr22	41092545	41092561	13	46127566	46127566	7.72374e-06	0.00037624	eas	afr	0.555383	hsa-miR-1281	LCP1	1	46127566	41092546	rare_both	7mer-m8	2
chr22	41092545	41092561	13	72757674	72757674	7.72374e-06	3.96677e-05	eas	nfe	0.555383	hsa-miR-1281	DIS3	1	72757674	41092546	rare_both	6mer	1
chr22	41092545	41092561	14	24316727	24316727	7.72374e-06	8.6934e-06	eas	eas	0.555383	hsa-miR-1281	LTB4R	1	24316727	41092546	rare_both	7mer-m8	2
chr22	41092545	41092561	14	24316826	24316826	7.72374e-06	5.92792e-06	eas	afr	0.555383	hsa-miR-1281	LTB4R	1	24316826	41092546	rare_both	7mer-m8	2
chr22	41092545	41092561	14	90872013	90872013	7.72374e-06	6.89355e-05	eas	afr	0.555383	hsa-miR-1281	RPS6KA5	1	90872013	41092546	rare_both	7mer-A1	2
chr22	41092545	41092561	14	95087782	95087782	7.72374e-06	8.58598e-05	eas	eas	0.555383	hsa-miR-1281	DICER1	1	95087782	41092546	rare_both	7mer-m8	2
chr22	41092545	41092561	14	102933497	102933497	7.72374e-06	5.14762e-05	eas	sas	0.555383	hsa-miR-1281	CDC42BPB	1	102933497	41092546	rare_both	7mer-A1	2
chr22	41092545	41092561	15	30940560	30940560	7.72374e-06	2.02942e-06	eas	nfe	0.555383	hsa-miR-1281	MTMR10	1	30940560	41092546	rare_both	7mer-m8	2
chr22	41092545	41092561	15	34979664	34979664	7.72374e-06	5.36228e-05	eas	amr	0.555383	hsa-miR-1281	ZNF770	1	34979664	41092546	rare_both	7mer-m8	2
chr22	41092545	41092561	15	63323504	63323504	7.72374e-06	6.70934e-06	eas	afr	0.555383	hsa-miR-1281	CA12	1	63323504	41092546	rare_both	8mer	3
chr22	41092545	41092561	16	1828047	1828047	7.72374e-06	0.000841709	eas	afr	0.555383	hsa-miR-1281	FAHD1	1	1828047	41092546	rare_both	6mer	1
chr22	41092545	41092561	16	1828212	1828212	7.72374e-06	6.67649e-06	eas	afr	0.555383	hsa-miR-1281	FAHD1	1	1828212	41092546	rare_both	7mer-m8	2
chr22	41092545	41092561	16	2178088	2178088	7.72374e-06	8.07291e-06	eas	eas	0.555383	hsa-miR-1281	CASKIN1	1	2178088	41092546	rare_both	6mer	1
chr22	41092545	41092561	16	2212293	2212293	7.72374e-06	7.09972e-06	eas	nfe	0.555383	hsa-miR-1281	PGP	1	2212293	41092546	rare_both	6mer	1
chr22	41092545	41092561	16	2213215	2213215	7.72374e-06	2.02922e-06	eas	afr	0.555383	hsa-miR-1281	PGP	1	2213215	41092546	rare_both	7mer-m8	2
chr22	41092545	41092561	16	2213408	2213408	7.72374e-06	8.03132e-06	eas	afr	0.555383	hsa-miR-1281	PGP	1	2213408	41092546	rare_both	6mer	1
chr22	41092545	41092561	16	2457070	2457070	7.72374e-06	2.91923e-05	eas	afr	0.555383	hsa-miR-1281	CCNF	1	2457070	41092546	rare_both	8mer	3
chr22	41092545	41092561	16	2457649	2457649	7.72374e-06	1.96817e-05	eas	sas	0.555383	hsa-miR-1281	CCNF	1	2457649	41092546	rare_both	6mer	1
chr22	41092545	41092561	16	11837437	11837437	7.72374e-06	0.00016	eas	afr	0.555383	hsa-miR-1281	RSL1D1	1	11837437	41092546	rare_both	7mer-m8	2
[truncated: 64,241 more rows]

## Sheet: Sheet2
miRNA	Gene	Pos_miRNA	Pos_Gene	Variant	Binding_site	Pop_miRNA	Pop_Gene
hsa-let-7f-2-3p	KLF6	chrX:53557216	chr10:3777803	rare_both	6mer	nfe	nfe
hsa-let-7f-2-3p	KLF6	chrX:53557216	chr10:3777993	rare_both	7mer-A1	nfe	nfe
hsa-let-7f-2-3p	KLF6	chrX:53557216	chr10:3777997	rare_both	7mer-A1	nfe	nfe
hsa-let-7f-2-3p	CAMK1D	chrX:53557216	chr10:12833941	rare_both	6mer	nfe	sas
hsa-let-7f-2-3p	CAMK1D	chrX:53557216	chr10:12833943	rare_both	6mer	nfe	afr
hsa-let-7f-2-3p	FAM107B	chrX:53557216	chr10:14519025	rare_both	7mer-A1	nfe	afr
hsa-let-7f-2-3p	CACNB2	chrX:53557216	chr10:18539766	rare_both	6mer	nfe	nfe
hsa-let-7f-2-3p	CACNB2	chrX:53557216	chr10:18539767	rare_both	6mer	nfe	sas
hsa-let-7f-2-3p	CACNB2	chrX:53557216	chr10:18539771	rare_both	6mer	nfe	sas
hsa-let-7f-2-3p	CACNB2	chrX:53557216	chr10:18540275	rare_both	8mer	nfe	nfe
hsa-let-7f-2-3p	MLLT10	chrX:53557216	chr10:21743521	rare_both	6mer	nfe	nfe
hsa-let-7f-2-3p	WAC	chrX:53557216	chr10:28620339	rare_both	6mer	nfe	nfe
hsa-let-7f-2-3p	ARHGAP12	chrX:53557216	chr10:31806823	rare_both	7mer-A1	nfe	afr
hsa-let-7f-2-3p	MARCHF8	chrX:53557216	chr10:45458171	rare_both	6mer	nfe	afr
hsa-let-7f-2-3p	ZFAND4	chrX:53557216	chr10:45616172	rare_both	6mer	nfe	sas
hsa-let-7f-2-3p	ZFAND4	chrX:53557216	chr10:45616176	rare_both	6mer	nfe	nfe
hsa-let-7f-2-3p	SGMS1	chrX:53557216	chr10:50306309	rare_both	6mer	nfe	eas
hsa-let-7f-2-3p	IPMK	chrX:53557216	chr10:58193426	rare_both	6mer	nfe	nfe
hsa-let-7f-2-3p	PHYHIPL	chrX:53557216	chr10:59246167	rare_both	6mer	nfe	amr
hsa-let-7f-2-3p	PHYHIPL	chrX:53557216	chr10:59246766	rare_both	6mer	nfe	afr
hsa-let-7f-2-3p	PHYHIPL	chrX:53557216	chr10:59246768	rare_both	6mer	nfe	eas
hsa-let-7f-2-3p	PHYHIPL	chrX:53557216	chr10:59247459	rare_both	6mer	nfe	nfe
hsa-let-7f-2-3p	ARID5B	chrX:53557216	chr10:62096625	rare_both	6mer	nfe	nfe
hsa-let-7f-2-3p	ARID5B	chrX:53557216	chr10:62096680	rare_both	6mer	nfe	nfe
hsa-let-7f-2-3p	NRBF2	chrX:53557216	chr10:63154544	rare_both	6mer	nfe	amr
hsa-let-7f-2-3p	CTNNA3	chrX:53557216	chr10:65914299	rare_both	6mer	nfe	afr
hsa-let-7f-2-3p	CTNNA3	chrX:53557216	chr10:65916294	rare_both	6mer	nfe	eas
hsa-let-7f-2-3p	CTNNA3	chrX:53557216	chr10:65916296	rare_both	6mer	nfe	eas
hsa-let-7f-2-3p	CTNNA3	chrX:53557216	chr10:65916502	rare_both	7mer-A1	nfe	nfe
hsa-let-7f-2-3p	DNAJB12	chrX:53557216	chr10:72334176	rare_both	6mer	nfe	nfe
hsa-let-7f-2-3p	DNAJB12	chrX:53557216	chr10:72334562	rare_both	7mer-m8	nfe	nfe
hsa-let-7f-2-3p	MRPS16	chrX:53557216	chr10:73249487	rare_both	7mer-m8	nfe	nfe
hsa-let-7f-2-3p	KAT6B	chrX:53557216	chr10:75032160	rare_both	6mer	nfe	nfe
hsa-let-7f-2-3p	SAMD8	chrX:53557216	chr10:75177770	rare_both	6mer	nfe	afr
hsa-let-7f-2-3p	PTEN	chrX:53557216	chr10:87965685	rare_both	6mer	nfe	eas
hsa-let-7f-2-3p	PTEN	chrX:53557216	chr10:87969025	rare_both	6mer	nfe	eas
hsa-let-7f-2-3p	PTEN	chrX:53557216	chr10:87970159	rare_both	6mer	nfe	afr
hsa-let-7f-2-3p	LCOR	chrX:53557216	chr10:96993542	rare_both	7mer-m8	nfe	afr
hsa-let-7f-2-3p	LCOR	chrX:53557216	chr10:96995581	rare_both	6mer	nfe	nfe
hsa-let-7f-2-3p	LCOR	chrX:53557216	chr10:96995627	rare_both	7mer-A1	nfe	afr
hsa-let-7f-2-3p	BTRC	chrX:53557216	chr10:101553718	rare_both	6mer	nfe	afr
hsa-let-7f-2-3p	CNNM2	chrX:53557216	chr10:103079224	rare_both	6mer	nfe	nfe
hsa-let-7f-2-3p	CNNM2	chrX:53557216	chr10:103079226	rare_both	6mer	nfe	eas
hsa-let-7f-2-3p	CNNM2	chrX:53557216	chr10:103080878	mixed	8mer	nfe	mid
hsa-let-7f-2-3p	CNNM2	chrX:53557216	chr10:103082524	rare_both	6mer	nfe	afr
hsa-let-7f-2-3p	CNNM2	chrX:53557216	chr10:103083221	rare_both	7mer-A1	nfe	mid
hsa-let-7f-2-3p	CNNM2	chrX:53557216	chr10:103083223	rare_both	7mer-A1	nfe	amr
hsa-let-7f-2-3p	SLK	chrX:53557216	chr10:104027438	rare_both	7mer-m8	nfe	afr
hsa-let-7f-2-3p	SMNDC1	chrX:53557216	chr10:110293400	rare_both	7mer-A1	nfe	afr
hsa-let-7f-2-3p	TCF7L2	chrX:53557216	chr10:113166708	rare_both	7mer-m8	nfe	afr
hsa-let-7f-2-3p	TCF7L2	chrX:53557216	chr10:113166792	rare_both	6mer	nfe	afr
hsa-let-7f-2-3p	TCF7L2	chrX:53557216	chr10:113167268	rare_both	7mer-m8	nfe	afr
hsa-let-7f-2-3p	CCDC186	chrX:53557216	chr10:114120932	rare_both	7mer-m8	nfe	sas
hsa-let-7f-2-3p	CCDC186	chrX:53557216	chr10:114121114	rare_both	6mer	nfe	afr
hsa-let-7f-2-3p	CCDC186	chrX:53557216	chr10:114122979	rare_both	6mer	nfe	afr
hsa-let-7f-2-3p	CCDC186	chrX:53557216	chr10:114123046	rare_both	6mer	nfe	afr
hsa-let-7f-2-3p	CCDC186	chrX:53557216	chr10:114124977	rare_both	7mer-m8	nfe	amr
hsa-let-7f-2-3p	ATRNL1	chrX:53557216	chr10:115944797	rare_both	7mer-m8	nfe	.
hsa-let-7f-2-3p	ATRNL1	chrX:53557216	chr10:115944801	rare_both	7mer-m8	nfe	amr
hsa-let-7f-2-3p	ATRNL1	chrX:53557216	chr10:115946108	rare_both	6mer	nfe	afr
hsa-let-7f-2-3p	GFRA1	chrX:53557216	chr10:116064325	rare_both	7mer-A1	nfe	sas
hsa-let-7f-2-3p	BUB3	chrX:53557216	chr10:123168278	rare_both	7mer-m8	nfe	sas
hsa-let-7f-2-3p	INPP5A	chrX:53557216	chr10:132783045	rare_both	7mer-m8	nfe	nfe
hsa-let-7f-2-3p	IPO7	chrX:53557216	chr11:9446983	rare_both	7mer-m8	nfe	afr
hsa-let-7f-2-3p	IPO7	chrX:53557216	chr11:9447041	rare_both	6mer	nfe	amr
hsa-let-7f-2-3p	BTBD10	chrX:53557216	chr11:13388344	rare_both	7mer-A1	nfe	nfe
hsa-let-7f-2-3p	C11orf58	chrX:53557216	chr11:16755306	rare_both	6mer	nfe	nfe
hsa-let-7f-2-3p	WT1	chrX:53557216	chr11:32388431	rare_both	8mer	nfe	nfe
hsa-let-7f-2-3p	SLC1A2	chrX:53557216	chr11:35251243	rare_both	6mer	nfe	afr
hsa-let-7f-2-3p	SLC1A2	chrX:53557216	chr11:35252754	rare_both	6mer	nfe	afr
hsa-let-7f-2-3p	SLC1A2	chrX:53557216	chr11:35252760	rare_both	6mer	nfe	nfe
hsa-let-7f-2-3p	SLC1A2	chrX:53557216	chr11:35254201	rare_both	6mer	nfe	sas
hsa-let-7f-2-3p	SLC1A2	chrX:53557216	chr11:35254205	rare_both	6mer	nfe	amr
hsa-let-7f-2-3p	LDLRAD3	chrX:53557216	chr11:36230026	rare_both	7mer-m8	nfe	nfe
hsa-let-7f-2-3p	LDLRAD3	chrX:53557216	chr11:36230713	rare_both	7mer-A1	nfe	nfe
hsa-let-7f-2-3p	CKAP5	chrX:53557216	chr11:46743937	rare_both	6mer	nfe	nfe
hsa-let-7f-2-3p	FNBP4	chrX:53557216	chr11:47716551	rare_both	6mer	nfe	eas
hsa-let-7f-2-3p	FNBP4	chrX:53557216	chr11:47716555	rare_both	6mer	nfe	nfe
hsa-let-7f-2-3p	NUP160	chrX:53557216	chr11:47778254	rare_both	7mer-m8	nfe	afr
hsa-let-7f-2-3p	NUP160	chrX:53557216	chr11:47778869	rare_both	6mer	nfe	nfe
hsa-let-7f-2-3p	LRRC55	chrX:53557216	chr11:57190613	rare_both	6mer	nfe	nfe
hsa-let-7f-2-3p	KLC2	chrX:53557216	chr11:66267336	rare_both	7mer-m8	nfe	sas
hsa-let-7f-2-3p	KLC2	chrX:53557216	chr11:66267338	rare_both	7mer-m8	nfe	mid
hsa-let-7f-2-3p	PPP6R3	chrX:53557216	chr11:68614345	rare_both	6mer	nfe	amr
hsa-let-7f-2-3p	PGM2L1	chrX:53557216	chr11:74332893	rare_both	7mer-A1	nfe	nfe
hsa-let-7f-2-3p	PGM2L1	chrX:53557216	chr11:74334346	rare_both	6mer	nfe	afr
hsa-let-7f-2-3p	PGM2L1	chrX:53557216	chr11:74336300	rare_both	7mer-A1	nfe	afr
hsa-let-7f-2-3p	FAT3	chrX:53557216	chr11:92892163	rare_both	6mer	nfe	nfe
hsa-let-7f-2-3p	FAT3	chrX:53557216	chr11:92892165	rare_both	6mer	nfe	eas
hsa-let-7f-2-3p	SESN3	chrX:53557216	chr11:95166522	rare_both	6mer	nfe	nfe
hsa-let-7f-2-3p	AASDHPPT	chrX:53557216	chr11:106098476	rare_both	6mer	nfe	amr
hsa-let-7f-2-3p	NPAT	chrX:53557216	chr11:108158698	rare_both	8mer	nfe	amr
hsa-let-7f-2-3p	BACE1	chrX:53557216	chr11:117285743	rare_both	7mer-m8	nfe	nfe
hsa-let-7f-2-3p	SORL1	chrX:53557216	chr11:121631231	rare_both	6mer	nfe	nfe
hsa-let-7f-2-3p	SORL1	chrX:53557216	chr11:121631235	rare_both	6mer	nfe	afr
hsa-let-7f-2-3p	SORL1	chrX:53557216	chr11:121631875	rare_both	6mer	nfe	.
hsa-let-7f-2-3p	FOXJ2	chrX:53557216	chr12:8052944	rare_both	7mer-m8	nfe	nfe
hsa-let-7f-2-3p	LRP6	chrX:53557216	chr12:12120903	rare_both	6mer	nfe	afr
hsa-let-7f-2-3p	CREBL2	chrX:53557216	chr12:12643899	rare_both	6mer	nfe	nfe
hsa-let-7f-2-3p	CREBL2	chrX:53557216	chr12:12644143	rare_both	6mer	nfe	nfe
hsa-let-7f-2-3p	CREBL2	chrX:53557216	chr12:12644145	rare_both	6mer	nfe	nfe
hsa-let-7f-2-3p	CREBL2	chrX:53557216	chr12:12644147	rare_both	6mer	nfe	afr
hsa-let-7f-2-3p	CDKN1B	chrX:53557216	chr12:12721148	rare_both	7mer-m8	nfe	amr
hsa-let-7f-2-3p	CDKN1B	chrX:53557216	chr12:12721150	rare_both	7mer-m8	nfe	mid
hsa-let-7f-2-3p	CDKN1B	chrX:53557216	chr12:12721282	rare_both	6mer	nfe	sas
hsa-let-7f-2-3p	GPRC5A	chrX:53557216	chr12:12913586	rare_both	6mer	nfe	afr
hsa-let-7f-2-3p	GRIN2B	chrX:53557216	chr12:13554141	rare_both	6mer	nfe	nfe
hsa-let-7f-2-3p	GRIN2B	chrX:53557216	chr12:13560381	rare_both	7mer-A1	nfe	afr
hsa-let-7f-2-3p	ATF7IP	chrX:53557216	chr12:14498192	rare_both	6mer	nfe	nfe
hsa-let-7f-2-3p	ATF7IP	chrX:53557216	chr12:14498196	rare_both	6mer	nfe	nfe
hsa-let-7f-2-3p	EPS8	chrX:53557216	chr12:15620276	rare_both	6mer	nfe	nfe
hsa-let-7f-2-3p	GOLT1B	chrX:53557216	chr12:21517241	rare_both	7mer-A1	nfe	nfe
hsa-let-7f-2-3p	KRAS	chrX:53557216	chr12:25205512	rare_both	7mer-A1	nfe	amr
hsa-let-7f-2-3p	YAF2	chrX:53557216	chr12:42160179	rare_both	6mer	nfe	eas
hsa-let-7f-2-3p	PRICKLE1	chrX:53557216	chr12:42459177	rare_both	6mer	nfe	sas
hsa-let-7f-2-3p	RPAP3	chrX:53557216	chr12:47661398	rare_both	7mer-A1	nfe	nfe
hsa-let-7f-2-3p	HOXC13	chrX:53557216	chr12:53946444	rare_both	7mer-m8	nfe	afr
hsa-let-7f-2-3p	HNRNPA1	chrX:53557216	chr12:54284729	rare_both	6mer	nfe	nfe
hsa-let-7f-2-3p	RAB5B	chrX:53557216	chr12:55996061	rare_both	6mer	nfe	afr
hsa-let-7f-2-3p	CS	chrX:53557216	chr12:56271733	rare_both	7mer-m8	nfe	amr
hsa-let-7f-2-3p	LRP1	chrX:53557216	chr12:57212874	rare_both	7mer-m8	nfe	nfe
hsa-let-7f-2-3p	MON2	chrX:53557216	chr12:62594313	rare_both	6mer	nfe	nfe
hsa-let-7f-2-3p	CAND1	chrX:53557216	chr12:67313259	rare_both	6mer	nfe	nfe
hsa-let-7f-2-3p	CAND1	chrX:53557216	chr12:67318455	rare_both	6mer	nfe	nfe
hsa-let-7f-2-3p	MDM2	chrX:53557216	chr12:68842006	rare_both	6mer	nfe	afr
hsa-let-7f-2-3p	RAB21	chrX:53557216	chr12:71788854	rare_both	6mer	nfe	eas
hsa-let-7f-2-3p	RAB21	chrX:53557216	chr12:71791428	rare_both	6mer	nfe	eas
hsa-let-7f-2-3p	RAB21	chrX:53557216	chr12:71791432	rare_both	6mer	nfe	eas
hsa-let-7f-2-3p	ATXN7L3B	chrX:53557216	chr12:74544442	rare_both	6mer	nfe	afr
hsa-let-7f-2-3p	ATXN7L3B	chrX:53557216	chr12:74544715	rare_both	6mer	nfe	afr
hsa-let-7f-2-3p	KCNC2	chrX:53557216	chr12:75040715	rare_both	6mer	nfe	nfe
hsa-let-7f-2-3p	KCNC2	chrX:53557216	chr12:75041948	rare_both	7mer-m8	nfe	sas
hsa-let-7f-2-3p	PHLDA1	chrX:53557216	chr12:76028172	rare_both	6mer	nfe	afr
hsa-let-7f-2-3p	PHLDA1	chrX:53557216	chr12:76028174	rare_both	6mer	nfe	nfe
hsa-let-7f-2-3p	PHLDA1	chrX:53557216	chr12:76028280	rare_both	6mer	nfe	nfe
hsa-let-7f-2-3p	PHLDA1	chrX:53557216	chr12:76029204	rare_both	6mer	nfe	nfe
hsa-let-7f-2-3p	ZDHHC17	chrX:53557216	chr12:76852366	rare_both	7mer-m8	nfe	afr
hsa-let-7f-2-3p	SYT1	chrX:53557216	chr12:79449398	rare_both	6mer	nfe	sas
hsa-let-7f-2-3p	SYT1	chrX:53557216	chr12:79449469	rare_both	6mer	nfe	afr
hsa-let-7f-2-3p	PPP1R12A	chrX:53557216	chr12:79774428	rare_both	6mer	nfe	nfe
hsa-let-7f-2-3p	PPP1R12A	chrX:53557216	chr12:79775105	rare_both	7mer-m8	nfe	afr
hsa-let-7f-2-3p	SLC6A15	chrX:53557216	chr12:84860329	rare_both	6mer	nfe	afr
hsa-let-7f-2-3p	SLC6A15	chrX:53557216	chr12:84860333	rare_both	6mer	nfe	nfe
hsa-let-7f-2-3p	SLC6A15	chrX:53557216	chr12:84860987	rare_both	7mer-m8	nfe	afr
hsa-let-7f-2-3p	TMTC3	chrX:53557216	chr12:88195821	rare_both	6mer	nfe	nfe
hsa-let-7f-2-3p	TMTC3	chrX:53557216	chr12:88196239	rare_both	6mer	nfe	afr
hsa-let-7f-2-3p	TMTC3	chrX:53557216	chr12:88196295	rare_both	7mer-A1	nfe	afr
hsa-let-7f-2-3p	DUSP6	chrX:53557216	chr12:89349045	rare_both	8mer	nfe	afr
hsa-let-7f-2-3p	DUSP6	chrX:53557216	chr12:89349049	rare_both	8mer	nfe	afr
hsa-let-7f-2-3p	BTG1	chrX:53557216	chr12:92141382	rare_both	7mer-A1	nfe	nfe
hsa-let-7f-2-3p	BTG1	chrX:53557216	chr12:92143593	rare_both	6mer	nfe	.
hsa-let-7f-2-3p	EEA1	chrX:53557216	chr12:92770698	rare_both	6mer	nfe	afr
hsa-let-7f-2-3p	NUDT4	chrX:53557216	chr12:93402175	rare_both	6mer	nfe	afr
hsa-let-7f-2-3p	TDG	chrX:53557216	chr12:103987278	rare_both	6mer	nfe	nfe
hsa-let-7f-2-3p	TDG	chrX:53557216	chr12:103987281	rare_both	6mer	nfe	nfe
hsa-let-7f-2-3p	TDG	chrX:53557216	chr12:103987519	rare_both	6mer	nfe	amr
hsa-let-7f-2-3p	HCFC2	chrX:53557216	chr12:104104296	rare_both	6mer	nfe	sas
hsa-let-7f-2-3p	HCFC2	chrX:53557216	chr12:104104680	rare_both	7mer-A1	nfe	nfe
hsa-let-7f-2-3p	NFYB	chrX:53557216	chr12:104118645	rare_both	6mer	nfe	nfe
hsa-let-7f-2-3p	NFYB	chrX:53557216	chr12:104119631	rare_both	6mer	nfe	sas
hsa-let-7f-2-3p	CORO1C	chrX:53557216	chr12:108646848	rare_both	6mer	nfe	.
hsa-let-7f-2-3p	SSH1	chrX:53557216	chr12:108782742	rare_both	6mer	nfe	afr
hsa-let-7f-2-3p	SSH1	chrX:53557216	chr12:108783745	rare_both	7mer-m8	nfe	nfe
hsa-let-7f-2-3p	PPTC7	chrX:53557216	chr12:110533415	rare_both	6mer	nfe	afr
hsa-let-7f-2-3p	PPTC7	chrX:53557216	chr12:110535634	rare_both	7mer-A1	nfe	afr
hsa-let-7f-2-3p	MAPKAPK5	chrX:53557216	chr12:111893114	rare_both	6mer	nfe	nfe
hsa-let-7f-2-3p	MAPKAPK5	chrX:53557216	chr12:111893116	rare_both	6mer	nfe	nfe
hsa-let-7f-2-3p	MAPKAPK5	chrX:53557216	chr12:111893180	rare_both	8mer	nfe	nfe
hsa-let-7f-2-3p	MAPKAPK5	chrX:53557216	chr12:111900654	rare_both	7mer-m8	nfe	sas
hsa-let-7f-2-3p	MAPKAPK5	chrX:53557216	chr12:111900658	rare_both	7mer-m8	nfe	afr
hsa-let-7f-2-3p	PTPN11	chrX:53557216	chr12:112509330	rare_both	6mer	nfe	eas
hsa-let-7f-2-3p	PTPN11	chrX:53557216	chr12:112509332	rare_both	6mer	nfe	sas
hsa-let-7f-2-3p	MED13L	chrX:53557216	chr12:115960907	rare_both	7mer-m8	nfe	sas
hsa-let-7f-2-3p	ZNF664	chrX:53557216	chr12:124012990	rare_both	7mer-m8	nfe	nfe
hsa-let-7f-2-3p	ZNF664	chrX:53557216	chr12:124012994	rare_both	7mer-m8	nfe	afr
hsa-let-7f-2-3p	SFSWAP	chrX:53557216	chr12:131799660	rare_both	7mer-m8	nfe	nfe
hsa-let-7f-2-3p	ULK1	chrX:53557216	chr12:131923112	rare_both	6mer	nfe	nfe
hsa-let-7f-2-3p	SAP18	chrX:53557216	chr13:21148475	rare_both	6mer	nfe	sas
hsa-let-7f-2-3p	SPATA13	chrX:53557216	chr13:24306864	rare_both	8mer	nfe	nfe
hsa-let-7f-2-3p	SHISA2	chrX:53557216	chr13:26046266	rare_both	6mer	nfe	afr
hsa-let-7f-2-3p	SHISA2	chrX:53557216	chr13:26046270	rare_both	6mer	nfe	amr
hsa-let-7f-2-3p	USP12	chrX:53557216	chr13:27068862	rare_both	7mer-A1	nfe	eas
hsa-let-7f-2-3p	SLC7A1	chrX:53557216	chr13:29511393	rare_both	6mer	nfe	eas
hsa-let-7f-2-3p	HMGB1	chrX:53557216	chr13:30458993	rare_both	6mer	nfe	amr
hsa-let-7f-2-3p	PDS5B	chrX:53557216	chr13:32775935	rare_both	7mer-A1	nfe	sas
hsa-let-7f-2-3p	PDS5B	chrX:53557216	chr13:32776768	rare_both	6mer	nfe	nfe
hsa-let-7f-2-3p	PDS5B	chrX:53557216	chr13:32777504	rare_both	6mer	nfe	afr
hsa-let-7f-2-3p	PDS5B	chrX:53557216	chr13:32777577	rare_both	7mer-m8	nfe	sas
hsa-let-7f-2-3p	STARD13	chrX:53557216	chr13:33103235	rare_both	6mer	nfe	sas
hsa-let-7f-2-3p	STARD13	chrX:53557216	chr13:33105213	rare_both	7mer-m8	nfe	afr
hsa-let-7f-2-3p	FOXO1	chrX:53557216	chr13:40555798	rare_both	6mer	nfe	nfe
hsa-let-7f-2-3p	KBTBD6	chrX:53557216	chr13:41129307	rare_both	6mer	nfe	nfe
hsa-let-7f-2-3p	KBTBD6	chrX:53557216	chr13:41129326	rare_both	6mer	nfe	amr
hsa-let-7f-2-3p	AKAP11	chrX:53557216	chr13:42322007	rare_both	6mer	nfe	afr
hsa-let-7f-2-3p	GTF2F2	chrX:53557216	chr13:45283935	rare_both	7mer-A1	nfe	nfe
hsa-let-7f-2-3p	SETDB2	chrX:53557216	chr13:49494296	rare_both	6mer	nfe	nfe
hsa-let-7f-2-3p	VPS36	chrX:53557216	chr13:52413977	rare_both	6mer	nfe	afr
hsa-let-7f-2-3p	PCDH8	chrX:53557216	chr13:52844264	rare_both	6mer	nfe	nfe
hsa-let-7f-2-3p	PCDH8	chrX:53557216	chr13:52844482	rare_both	6mer	nfe	eas
hsa-let-7f-2-3p	PCDH8	chrX:53557216	chr13:52844484	rare_both	6mer	nfe	eas
hsa-let-7f-2-3p	PCDH17	chrX:53557216	chr13:57726551	rare_both	7mer-A1	nfe	nfe
hsa-let-7f-2-3p	KCTD12	chrX:53557216	chr13:76880291	rare_both	6mer	nfe	nfe
hsa-let-7f-2-3p	MYCBP2	chrX:53557216	chr13:77045005	rare_both	6mer	nfe	amr
hsa-let-7f-2-3p	SPRY2	chrX:53557216	chr13:80336207	rare_both	6mer	nfe	afr
hsa-let-7f-2-3p	STK24	chrX:53557216	chr13:98451456	rare_both	6mer	nfe	nfe
hsa-let-7f-2-3p	STK24	chrX:53557216	chr13:98451458	rare_both	6mer	nfe	amr
hsa-let-7f-2-3p	STK24	chrX:53557216	chr13:98452738	rare_both	6mer	nfe	eas
hsa-let-7f-2-3p	TEX30	chrX:53557216	chr13:102766212	rare_both	6mer	nfe	nfe
hsa-let-7f-2-3p	TEX30	chrX:53557216	chr13:102766216	mixed	6mer	nfe	nfe
hsa-let-7f-2-3p	ING1	chrX:53557216	chr13:110720022	rare_both	6mer	nfe	nfe
hsa-let-7f-2-3p	ING1	chrX:53557216	chr13:110720024	rare_both	6mer	nfe	nfe
hsa-let-7f-2-3p	CHAMP1	chrX:53557216	chr13:114326492	rare_both	8mer	nfe	afr
hsa-let-7f-2-3p	SPTSSA	chrX:53557216	chr14:34433228	rare_both	6mer	nfe	nfe
hsa-let-7f-2-3p	EAPP	chrX:53557216	chr14:34516278	rare_both	7mer-m8	nfe	mid
hsa-let-7f-2-3p	BRMS1L	chrX:53557216	chr14:35871881	rare_both	6mer	nfe	afr
hsa-let-7f-2-3p	PNN	chrX:53557216	chr14:39182279	rare_both	6mer	nfe	nfe
hsa-let-7f-2-3p	PNN	chrX:53557216	chr14:39183129	rare_both	6mer	nfe	nfe
hsa-let-7f-2-3p	PNN	chrX:53557216	chr14:39183133	rare_both	6mer	nfe	sas
hsa-let-7f-2-3p	SAV1	chrX:53557216	chr14:50634028	rare_both	6mer	nfe	.
hsa-let-7f-2-3p	SAV1	chrX:53557216	chr14:50634965	rare_both	7mer-m8	nfe	eas
hsa-let-7f-2-3p	ERO1A	chrX:53557216	chr14:52642411	rare_both	7mer-A1	nfe	nfe
hsa-let-7f-2-3p	STYX	chrX:53557216	chr14:52773318	rare_both	6mer	nfe	afr
hsa-let-7f-2-3p	STYX	chrX:53557216	chr14:52774814	rare_both	6mer	nfe	nfe
hsa-let-7f-2-3p	STYX	chrX:53557216	chr14:52774882	rare_both	8mer	nfe	amr
hsa-let-7f-2-3p	FERMT2	chrX:53557216	chr14:52857314	rare_both	7mer-m8	nfe	.
hsa-let-7f-2-3p	FERMT2	chrX:53557216	chr14:52857803	rare_both	6mer	nfe	afr
hsa-let-7f-2-3p	EXOC5	chrX:53557216	chr14:57201452	rare_both	6mer	nfe	amr
hsa-let-7f-2-3p	EXOC5	chrX:53557216	chr14:57204293	rare_both	7mer-A1	nfe	afr
hsa-let-7f-2-3p	AP5M1	chrX:53557216	chr14:57290496	rare_both	6mer	nfe	nfe
hsa-let-7f-2-3p	NAA30	chrX:53557216	chr14:57414492	rare_both	7mer-A1	nfe	afr
hsa-let-7f-2-3p	NAA30	chrX:53557216	chr14:57415736	rare_both	6mer	nfe	nfe
hsa-let-7f-2-3p	ARID4A	chrX:53557216	chr14:58372103	rare_both	7mer-m8	nfe	nfe
hsa-let-7f-2-3p	ARID4A	chrX:53557216	chr14:58373470	rare_both	7mer-m8	nfe	eas
hsa-let-7f-2-3p	ARID4A	chrX:53557216	chr14:58373472	rare_both	7mer-m8	nfe	nfe
hsa-let-7f-2-3p	SIX4	chrX:53557216	chr14:60709907	rare_both	7mer-A1	nfe	afr
hsa-let-7f-2-3p	SIX4	chrX:53557216	chr14:60710350	rare_both	6mer	nfe	sas
hsa-let-7f-2-3p	SIX4	chrX:53557216	chr14:60710736	rare_both	6mer	nfe	nfe
hsa-let-7f-2-3p	SIX4	chrX:53557216	chr14:60712713	rare_both	6mer	nfe	nfe
hsa-let-7f-2-3p	SIX4	chrX:53557216	chr14:60712715	rare_both	6mer	nfe	nfe
hsa-let-7f-2-3p	PPP2R5E	chrX:53557216	chr14:63372744	rare_both	7mer-A1	nfe	eas
hsa-let-7f-2-3p	MAX	chrX:53557216	chr14:65076284	rare_both	7mer-m8	nfe	.
hsa-let-7f-2-3p	PALS1	chrX:53557216	chr14:67333855	rare_both	6mer	nfe	eas
hsa-let-7f-2-3p	PALS1	chrX:53557216	chr14:67333983	rare_both	7mer-m8	nfe	afr
hsa-let-7f-2-3p	EIF2S1	chrX:53557216	chr14:67386477	rare_both	7mer-m8	nfe	afr
hsa-let-7f-2-3p	MAP3K9	chrX:53557216	chr14:70727609	rare_both	8mer	nfe	afr
hsa-let-7f-2-3p	RBM25	chrX:53557216	chr14:73121305	rare_both	6mer	nfe	nfe
hsa-let-7f-2-3p	IRF2BPL	chrX:53557216	chr14:77025253	rare_both	7mer-A1	nfe	nfe
hsa-let-7f-2-3p	IRF2BPL	chrX:53557216	chr14:77025257	rare_both	7mer-A1	nfe	sas
hsa-let-7f-2-3p	GTF2A1	chrX:53557216	chr14:81178963	rare_both	6mer	nfe	sas
hsa-let-7f-2-3p	ZC3H14	chrX:53557216	chr14:88618955	rare_both	6mer	nfe	sas
hsa-let-7f-2-3p	RPS6KA5	chrX:53557216	chr14:90859621	rare_both	8mer	nfe	afr
hsa-let-7f-2-3p	RPS6KA5	chrX:53557216	chr14:90863555	rare_both	7mer-m8	nfe	eas
hsa-let-7f-2-3p	RPS6KA5	chrX:53557216	chr14:90864084	rare_both	6mer	nfe	afr
hsa-let-7f-2-3p	RPS6KA5	chrX:53557216	chr14:90869460	rare_both	7mer-m8	nfe	amr
hsa-let-7f-2-3p	RPS6KA5	chrX:53557216	chr14:90870510	rare_both	6mer	nfe	amr
hsa-let-7f-2-3p	RPS6KA5	chrX:53557216	chr14:90870512	rare_both	6mer	nfe	nfe
hsa-let-7f-2-3p	CPSF2	chrX:53557216	chr14:92163454	rare_both	8mer	nfe	nfe
hsa-let-7f-2-3p	DICER1	chrX:53557216	chr14:95089667	rare_both	6mer	nfe	sas
hsa-let-7f-2-3p	DICER1	chrX:53557216	chr14:95090329	rare_both	6mer	nfe	nfe
hsa-let-7f-2-3p	YY1	chrX:53557216	chr14:100277682	rare_both	6mer	nfe	afr
hsa-let-7f-2-3p	RCOR1	chrX:53557216	chr14:102730280	rare_both	7mer-m8	nfe	.
hsa-let-7f-2-3p	CYFIP1	chrX:53557216	chr15:22869855	rare_both	6mer	nfe	nfe
hsa-let-7f-2-3p	GABRB3	chrX:53557216	chr15:26546764	rare_both	6mer	nfe	nfe
hsa-let-7f-2-3p	GABRB3	chrX:53557216	chr15:26547600	rare_both	6mer	nfe	nfe
hsa-let-7f-2-3p	GABRB3	chrX:53557216	chr15:26547622	rare_both	6mer	nfe	amr
hsa-let-7f-2-3p	EMC7	chrX:53557216	chr15:34084049	rare_both	6mer	nfe	sas
hsa-let-7f-2-3p	KATNBL1	chrX:53557216	chr15:34142289	rare_both	7mer-m8	nfe	nfe
hsa-let-7f-2-3p	SPRED1	chrX:53557216	chr15:38351971	rare_both	6mer	nfe	nfe
hsa-let-7f-2-3p	SPRED1	chrX:53557216	chr15:38353314	rare_both	6mer	nfe	nfe
hsa-let-7f-2-3p	SPRED1	chrX:53557216	chr15:38353810	rare_both	6mer	nfe	afr
hsa-let-7f-2-3p	SPRED1	chrX:53557216	chr15:38355397	rare_both	7mer-A1	nfe	sas
hsa-let-7f-2-3p	THBS1	chrX:53557216	chr15:39597404	rare_both	6mer	nfe	amr
hsa-let-7f-2-3p	THBS1	chrX:53557216	chr15:39597407	rare_both	6mer	nfe	eas
hsa-let-7f-2-3p	RTF1	chrX:53557216	chr15:41480840	rare_both	8mer	nfe	nfe
hsa-let-7f-2-3p	RTF1	chrX:53557216	chr15:41480842	rare_both	8mer	nfe	nfe
hsa-let-7f-2-3p	RTF1	chrX:53557216	chr15:41480844	rare_both	8mer	nfe	amr
hsa-let-7f-2-3p	GOLM2	chrX:53557216	chr15:44413667	rare_both	6mer	nfe	nfe
hsa-let-7f-2-3p	GOLM2	chrX:53557216	chr15:44414010	rare_both	6mer	nfe	afr
hsa-let-7f-2-3p	CTDSPL2	chrX:53557216	chr15:44526881	rare_both	7mer-m8	nfe	nfe
hsa-let-7f-2-3p	CTDSPL2	chrX:53557216	chr15:44527123	rare_both	6mer	nfe	afr
hsa-let-7f-2-3p	CTDSPL2	chrX:53557216	chr15:44527936	rare_both	6mer	nfe	afr
hsa-let-7f-2-3p	CTDSPL2	chrX:53557216	chr15:44527940	rare_both	6mer	nfe	amr
hsa-let-7f-2-3p	SECISBP2L	chrX:53557216	chr15:48991023	rare_both	6mer	nfe	afr
hsa-let-7f-2-3p	GABPB1	chrX:53557216	chr15:50275925	rare_both	8mer	nfe	afr
hsa-let-7f-2-3p	SPPL2A	chrX:53557216	chr15:50703807	rare_both	6mer	nfe	eas
hsa-let-7f-2-3p	TMOD3	chrX:53557216	chr15:51911353	rare_both	6mer	nfe	afr
hsa-let-7f-2-3p	ARPP19	chrX:53557216	chr15:52550717	rare_both	6mer	nfe	nfe
hsa-let-7f-2-3p	PRTG	chrX:53557216	chr15:55613810	rare_both	7mer-A1	nfe	eas
hsa-let-7f-2-3p	PRTG	chrX:53557216	chr15:55614289	rare_both	6mer	nfe	afr
hsa-let-7f-2-3p	PRTG	chrX:53557216	chr15:55614291	rare_both	6mer	nfe	nfe
hsa-let-7f-2-3p	MYO1E	chrX:53557216	chr15:59134693	rare_both	7mer-A1	nfe	nfe
hsa-let-7f-2-3p	MYO1E	chrX:53557216	chr15:59136613	rare_both	7mer-m8	nfe	afr
hsa-let-7f-2-3p	MYO1E	chrX:53557216	chr15:59136615	mixed	7mer-m8	nfe	afr
hsa-let-7f-2-3p	RORA	chrX:53557216	chr15:60490375	rare_both	7mer-m8	nfe	nfe
hsa-let-7f-2-3p	RORA	chrX:53557216	chr15:60490452	rare_both	8mer	nfe	nfe
hsa-let-7f-2-3p	RORA	chrX:53557216	chr15:60490853	rare_both	6mer	nfe	sas
hsa-let-7f-2-3p	RAB8B	chrX:53557216	chr15:63265966	rare_both	6mer	nfe	afr
hsa-let-7f-2-3p	ZNF609	chrX:53557216	chr15:64683813	rare_both	7mer-m8	nfe	nfe
hsa-let-7f-2-3p	SPG21	chrX:53557216	chr15:64963573	rare_both	7mer-A1	nfe	eas
hsa-let-7f-2-3p	SPG21	chrX:53557216	chr15:64963575	rare_both	7mer-A1	nfe	nfe
hsa-let-7f-2-3p	SPG21	chrX:53557216	chr15:64963577	rare_both	7mer-A1	nfe	nfe
hsa-let-7f-2-3p	MAP2K1	chrX:53557216	chr15:66491430	rare_both	7mer-A1	nfe	nfe
hsa-let-7f-2-3p	C15orf61	chrX:53557216	chr15:67526588	rare_both	6mer	nfe	nfe
hsa-let-7f-2-3p	C15orf61	chrX:53557216	chr15:67528406	rare_both	7mer-m8	nfe	amr
hsa-let-7f-2-3p	ARIH1	chrX:53557216	chr15:72589237	rare_both	6mer	nfe	nfe
hsa-let-7f-2-3p	ARIH1	chrX:53557216	chr15:72591367	rare_both	7mer-m8	nfe	afr
hsa-let-7f-2-3p	ARIH1	chrX:53557216	chr15:72593196	rare_both	6mer	nfe	nfe
hsa-let-7f-2-3p	ARIH1	chrX:53557216	chr15:72596442	rare_both	7mer-A1	nfe	afr
hsa-let-7f-2-3p	ARIH1	chrX:53557216	chr15:72596580	rare_both	6mer	nfe	nfe
hsa-let-7f-2-3p	ARIH1	chrX:53557216	chr15:72596582	rare_both	6mer	nfe	nfe
hsa-let-7f-2-3p	ARIH1	chrX:53557216	chr15:72597207	rare_both	6mer	nfe	afr
hsa-let-7f-2-3p	HMG20A	chrX:53557216	chr15:77483146	rare_both	6mer	nfe	nfe
hsa-let-7f-2-3p	HMG20A	chrX:53557216	chr15:77485502	rare_both	7mer-m8	nfe	afr
hsa-let-7f-2-3p	MORF4L1	chrX:53557216	chr15:78897162	rare_both	6mer	nfe	nfe
hsa-let-7f-2-3p	ARNT2	chrX:53557216	chr15:80594355	rare_both	7mer-A1	nfe	afr
hsa-let-7f-2-3p	BTBD1	chrX:53557216	chr15:83017806	rare_both	6mer	nfe	amr
hsa-let-7f-2-3p	AKAP13	chrX:53557216	chr15:85749166	rare_both	7mer-m8	nfe	afr
hsa-let-7f-2-3p	NR2F2	chrX:53557216	chr15:96339418	rare_both	6mer	nfe	.
hsa-let-7f-2-3p	MEF2A	chrX:53557216	chr15:99714064	rare_both	6mer	nfe	nfe
hsa-let-7f-2-3p	MEF2A	chrX:53557216	chr15:99714677	rare_both	7mer-m8	nfe	nfe
hsa-let-7f-2-3p	ZNF200	chrX:53557216	chr16:3222425	rare_both	7mer-A1	nfe	nfe
hsa-let-7f-2-3p	CREBBP	chrX:53557216	chr16:3726693	rare_both	6mer	nfe	nfe
hsa-let-7f-2-3p	CREBBP	chrX:53557216	chr16:3726695	rare_both	6mer	nfe	eas
hsa-let-7f-2-3p	CREBBP	chrX:53557216	chr16:3726886	rare_both	8mer	nfe	nfe
hsa-let-7f-2-3p	EMP2	chrX:53557216	chr16:10532842	rare_both	6mer	nfe	nfe
hsa-let-7f-2-3p	EMP2	chrX:53557216	chr16:10532844	rare_both	6mer	nfe	nfe
hsa-let-7f-2-3p	MRTFB	chrX:53557216	chr16:14262213	rare_both	6mer	nfe	afr
hsa-let-7f-2-3p	SMG1	chrX:53557216	chr16:18806941	rare_both	8mer	nfe	nfe
hsa-let-7f-2-3p	GPRC5B	chrX:53557216	chr16:19859162	rare_both	6mer	nfe	nfe
hsa-let-7f-2-3p	DCUN1D3	chrX:53557216	chr16:20858141	rare_both	7mer-A1	nfe	nfe
hsa-let-7f-2-3p	DNAJA2	chrX:53557216	chr16:46956873	rare_both	6mer	nfe	eas
hsa-let-7f-2-3p	CNEP1R1	chrX:53557216	chr16:50036935	rare_both	6mer	nfe	sas
hsa-let-7f-2-3p	CNEP1R1	chrX:53557216	chr16:50036937	rare_both	6mer	nfe	sas
hsa-let-7f-2-3p	SALL1	chrX:53557216	chr16:51136685	rare_both	7mer-m8	nfe	nfe
hsa-let-7f-2-3p	IRX3	chrX:53557216	chr16:54283402	rare_both	6mer	nfe	sas
hsa-let-7f-2-3p	IRX3	chrX:53557216	chr16:54283608	rare_both	8mer	nfe	amr
hsa-let-7f-2-3p	IRX3	chrX:53557216	chr16:54283629	rare_both	6mer	nfe	.
hsa-let-7f-2-3p	LPCAT2	chrX:53557216	chr16:55583423	rare_both	7mer-m8	nfe	nfe
hsa-let-7f-2-3p	GNAO1	chrX:53557216	chr16:56355066	rare_both	8mer	nfe	nfe
hsa-let-7f-2-3p	AMFR	chrX:53557216	chr16:56362797	rare_both	7mer-m8	nfe	afr
hsa-let-7f-2-3p	HERPUD1	chrX:53557216	chr16:56943768	rare_both	6mer	nfe	eas
hsa-let-7f-2-3p	DYNC1LI2	chrX:53557216	chr16:66721083	rare_both	7mer-m8	nfe	eas
hsa-let-7f-2-3p	DYNC1LI2	chrX:53557216	chr16:66723676	rare_both	6mer	nfe	nfe
hsa-let-7f-2-3p	CTCF	chrX:53557216	chr16:67638672	rare_both	6mer	nfe	eas
hsa-let-7f-2-3p	PDF	chrX:53557216	chr16:69328710	rare_both	7mer-m8	nfe	.
hsa-let-7f-2-3p	NFAT5	chrX:53557216	chr16:69702201	rare_both	8mer	nfe	nfe
hsa-let-7f-2-3p	GLG1	chrX:53557216	chr16:74452785	rare_both	6mer	nfe	nfe
hsa-let-7f-2-3p	GLG1	chrX:53557216	chr16:74453109	rare_both	7mer-A1	nfe	afr
hsa-let-7f-2-3p	FOXF1	chrX:53557216	chr16:86514331	rare_both	7mer-m8	nfe	afr
hsa-let-7f-2-3p	FOXF1	chrX:53557216	chr16:86514820	rare_both	6mer	nfe	nfe
hsa-let-7f-2-3p	PAFAH1B1	chrX:53557216	chr17:2681979	rare_both	6mer	nfe	nfe
hsa-let-7f-2-3p	PAFAH1B1	chrX:53557216	chr17:2683188	rare_both	6mer	nfe	nfe
hsa-let-7f-2-3p	NCBP3	chrX:53557216	chr17:3807957	rare_both	6mer	nfe	amr
hsa-let-7f-2-3p	NCBP3	chrX:53557216	chr17:3807959	rare_both	6mer	nfe	nfe
hsa-let-7f-2-3p	USP6	chrX:53557216	chr17:5174927	rare_both	6mer	nfe	nfe
hsa-let-7f-2-3p	MED31	chrX:53557216	chr17:6644435	rare_both	6mer	nfe	nfe
hsa-let-7f-2-3p	MAP2K4	chrX:53557216	chr17:12143506	rare_both	6mer	nfe	nfe
hsa-let-7f-2-3p	PMP22	chrX:53557216	chr17:15229894	rare_both	6mer	nfe	nfe
hsa-let-7f-2-3p	PMP22	chrX:53557216	chr17:15230759	rare_both	6mer	nfe	sas
hsa-let-7f-2-3p	RAI1	chrX:53557216	chr17:17811238	rare_both	6mer	nfe	sas
hsa-let-7f-2-3p	NLK	chrX:53557216	chr17:28195459	rare_both	8mer	nfe	sas
hsa-let-7f-2-3p	SEZ6	chrX:53557216	chr17:28955861	rare_both	7mer-m8	nfe	.
hsa-let-7f-2-3p	TAOK1	chrX:53557216	chr17:29546116	rare_both	6mer	nfe	sas
hsa-let-7f-2-3p	TAOK1	chrX:53557216	chr17:29550547	rare_both	7mer-A1	nfe	afr
hsa-let-7f-2-3p	TAOK1	chrX:53557216	chr17:29550554	rare_both	6mer	nfe	afr
hsa-let-7f-2-3p	GIT1	chrX:53557216	chr17:29574471	rare_both	7mer-m8	nfe	nfe
hsa-let-7f-2-3p	CPD	chrX:53557216	chr17:30467024	rare_both	7mer-A1	nfe	nfe
hsa-let-7f-2-3p	ATAD5	chrX:53557216	chr17:30894937	rare_both	7mer-A1	nfe	nfe
hsa-let-7f-2-3p	ATAD5	chrX:53557216	chr17:30894939	rare_both	7mer-A1	nfe	nfe
hsa-let-7f-2-3p	EVI2A	chrX:53557216	chr17:31317698	rare_both	6mer	nfe	nfe
hsa-let-7f-2-3p	NF1	chrX:53557216	chr17:31377422	rare_both	6mer	nfe	eas
hsa-let-7f-2-3p	MSL1	chrX:53557216	chr17:40136849	rare_both	6mer	nfe	.
hsa-let-7f-2-3p	WIPF2	chrX:53557216	chr17:40280961	rare_both	6mer	nfe	nfe
hsa-let-7f-2-3p	EIF1	chrX:53557216	chr17:41690921	rare_both	6mer	nfe	nfe
hsa-let-7f-2-3p	NBR1	chrX:53557216	chr17:43210179	rare_both	8mer	nfe	sas
hsa-let-7f-2-3p	NBR1	chrX:53557216	chr17:43210183	rare_both	8mer	nfe	nfe
hsa-let-7f-2-3p	CDC27	chrX:53557216	chr17:47119271	rare_both	6mer	nfe	nfe
hsa-let-7f-2-3p	CDC27	chrX:53557216	chr17:47120782	rare_both	7mer-m8	nfe	nfe
hsa-let-7f-2-3p	CDC27	chrX:53557216	chr17:47120867	rare_both	7mer-m8	nfe	afr
hsa-let-7f-2-3p	CDC27	chrX:53557216	chr17:47120869	rare_both	7mer-m8	nfe	eas
hsa-let-7f-2-3p	CDC27	chrX:53557216	chr17:47120871	rare_both	7mer-m8	nfe	.
hsa-let-7f-2-3p	SP2	chrX:53557216	chr17:47928720	rare_both	6mer	nfe	nfe
hsa-let-7f-2-3p	COL1A1	chrX:53557216	chr17:50184166	rare_both	6mer	nfe	afr
hsa-let-7f-2-3p	LUC7L3	chrX:53557216	chr17:50755046	rare_both	6mer	nfe	nfe
hsa-let-7f-2-3p	LUC7L3	chrX:53557216	chr17:50755048	rare_both	6mer	nfe	nfe
hsa-let-7f-2-3p	SPAG9	chrX:53557216	chr17:50963471	rare_both	7mer-m8	nfe	nfe
hsa-let-7f-2-3p	SPAG9	chrX:53557216	chr17:50963774	rare_both	7mer-A1	nfe	nfe
hsa-let-7f-2-3p	MMD	chrX:53557216	chr17:55392650	rare_both	7mer-m8	nfe	afr
hsa-let-7f-2-3p	MMD	chrX:53557216	chr17:55392745	rare_both	6mer	nfe	afr
hsa-let-7f-2-3p	PCTP	chrX:53557216	chr17:55777224	rare_both	6mer	nfe	sas
hsa-let-7f-2-3p	DYNLL2	chrX:53557216	chr17:58089403	rare_both	7mer-m8	nfe	nfe
hsa-let-7f-2-3p	DYNLL2	chrX:53557216	chr17:58089405	rare_both	7mer-m8	nfe	sas
hsa-let-7f-2-3p	DYNLL2	chrX:53557216	chr17:58089407	rare_both	7mer-m8	nfe	nfe
hsa-let-7f-2-3p	CYB561	chrX:53557216	chr17:63432592	rare_both	7mer-A1	nfe	afr
hsa-let-7f-2-3p	CYB561	chrX:53557216	chr17:63432594	rare_both	7mer-A1	nfe	amr
hsa-let-7f-2-3p	DCAF7	chrX:53557216	chr17:63589447	rare_both	6mer	nfe	sas
hsa-let-7f-2-3p	DCAF7	chrX:53557216	chr17:63589449	rare_both	6mer	nfe	nfe
hsa-let-7f-2-3p	GNA13	chrX:53557216	chr17:65013707	rare_both	6mer	nfe	afr
hsa-let-7f-2-3p	AXIN2	chrX:53557216	chr17:65528896	rare_both	7mer-m8	nfe	eas
hsa-let-7f-2-3p	AXIN2	chrX:53557216	chr17:65529640	rare_both	7mer-A1	nfe	nfe
hsa-let-7f-2-3p	SOX9	chrX:53557216	chr17:72125736	rare_both	6mer	nfe	afr
hsa-let-7f-2-3p	SOX9	chrX:53557216	chr17:72126378	rare_both	6mer	nfe	nfe
hsa-let-7f-2-3p	DLGAP1	chrX:53557216	chr18:3498295	rare_both	6mer	nfe	nfe
hsa-let-7f-2-3p	VAPA	chrX:53557216	chr18:9954409	rare_both	6mer	nfe	afr
hsa-let-7f-2-3p	CHMP1B	chrX:53557216	chr18:11852310	rare_both	8mer	nfe	nfe
hsa-let-7f-2-3p	CEP76	chrX:53557216	chr18:12673134	rare_both	6mer	nfe	amr
hsa-let-7f-2-3p	CEP76	chrX:53557216	chr18:12673136	rare_both	6mer	nfe	nfe
hsa-let-7f-2-3p	CEP76	chrX:53557216	chr18:12673237	rare_both	6mer	nfe	afr
hsa-let-7f-2-3p	ZNF521	chrX:53557216	chr18:25062621	rare_both	6mer	nfe	nfe
hsa-let-7f-2-3p	ZNF521	chrX:53557216	chr18:25062625	rare_both	6mer	nfe	nfe
hsa-let-7f-2-3p	RPRD1A	chrX:53557216	chr18:35993069	rare_both	6mer	nfe	sas
hsa-let-7f-2-3p	SLC39A6	chrX:53557216	chr18:36108952	rare_both	6mer	nfe	eas
hsa-let-7f-2-3p	SMAD4	chrX:53557216	chr18:51078806	rare_both	6mer	nfe	eas
hsa-let-7f-2-3p	SMAD4	chrX:53557216	chr18:51082593	rare_both	6mer	nfe	nfe
hsa-let-7f-2-3p	WDR7	chrX:53557216	chr18:57028284	rare_both	6mer	nfe	afr
hsa-let-7f-2-3p	WDR7	chrX:53557216	chr18:57029573	rare_both	6mer	nfe	nfe
hsa-let-7f-2-3p	SEC11C	chrX:53557216	chr18:59158774	rare_both	7mer-m8	nfe	nfe
hsa-let-7f-2-3p	RNF152	chrX:53557216	chr18:61808141	rare_both	6mer	nfe	sas
hsa-let-7f-2-3p	RNF152	chrX:53557216	chr18:61812542	rare_both	6mer	nfe	eas
hsa-let-7f-2-3p	PHLPP1	chrX:53557216	chr18:62980328	rare_both	7mer-A1	nfe	nfe
hsa-let-7f-2-3p	CDH7	chrX:53557216	chr18:65885040	rare_both	6mer	nfe	nfe
hsa-let-7f-2-3p	CDH7	chrX:53557216	chr18:65885044	rare_both	6mer	nfe	nfe
hsa-let-7f-2-3p	CDH7	chrX:53557216	chr18:65887228	rare_both	6mer	nfe	nfe
hsa-let-7f-2-3p	CDH7	chrX:53557216	chr18:65888231	rare_both	6mer	nfe	afr
hsa-let-7f-2-3p	SOCS6	chrX:53557216	chr18:70329531	rare_both	6mer	nfe	amr
hsa-let-7f-2-3p	ZNF236	chrX:53557216	chr18:76969713	rare_both	6mer	nfe	nfe
hsa-let-7f-2-3p	TCF3	chrX:53557216	chr19:1609337	rare_both	7mer-m8	nfe	eas
hsa-let-7f-2-3p	SMARCA4	chrX:53557216	chr19:11061926	rare_both	7mer-m8	nfe	nfe
hsa-let-7f-2-3p	ZNF136	chrX:53557216	chr19:12189174	rare_both	6mer	nfe	nfe
hsa-let-7f-2-3p	DNAJB1	chrX:53557216	chr19:14515006	rare_both	7mer-A1	nfe	amr
hsa-let-7f-2-3p	SLC35E1	chrX:53557216	chr19:16549887	rare_both	6mer	nfe	afr
hsa-let-7f-2-3p	LSM14A	chrX:53557216	chr19:34227643	rare_both	7mer-A1	nfe	nfe
hsa-let-7f-2-3p	GARRE1	chrX:53557216	chr19:34354923	rare_both	6mer	nfe	.
hsa-let-7f-2-3p	ZNF585A	chrX:53557216	chr19:37147964	rare_both	6mer	nfe	sas
hsa-let-7f-2-3p	ZNF585A	chrX:53557216	chr19:37149361	rare_both	6mer	nfe	nfe
hsa-let-7f-2-3p	ZNF585A	chrX:53557216	chr19:37151513	rare_both	6mer	nfe	amr
hsa-let-7f-2-3p	RPS16	chrX:53557216	chr19:39433246	rare_both	6mer	nfe	nfe
hsa-let-7f-2-3p	RPS16	chrX:53557216	chr19:39433248	rare_both	6mer	nfe	afr
hsa-let-7f-2-3p	ZC3H4	chrX:53557216	chr19:47064344	rare_both	6mer	nfe	nfe
hsa-let-7f-2-3p	ZC3H4	chrX:53557216	chr19:47066171	rare_both	6mer	nfe	sas
hsa-let-7f-2-3p	ZC3H4	chrX:53557216	chr19:47066173	rare_both	6mer	nfe	sas
hsa-let-7f-2-3p	RUVBL2	chrX:53557216	chr19:49015904	rare_both	7mer-m8	nfe	nfe
hsa-let-7f-2-3p	RUVBL2	chrX:53557216	chr19:49015906	rare_both	7mer-m8	nfe	nfe
hsa-let-7f-2-3p	ZNF264	chrX:53557216	chr19:57217227	rare_both	7mer-m8	nfe	sas
hsa-let-7f-2-3p	ZNF264	chrX:53557216	chr19:57222535	rare_both	6mer	nfe	afr
hsa-let-7f-2-3p	ZNF264	chrX:53557216	chr19:57222539	rare_both	6mer	nfe	nfe
hsa-let-7f-2-3p	NADK	chrX:53557216	chr1:1752219	rare_both	7mer-m8	nfe	.
hsa-let-7f-2-3p	SKI	chrX:53557216	chr1:2308068	rare_both	6mer	nfe	eas
hsa-let-7f-2-3p	SKI	chrX:53557216	chr1:2308420	rare_both	6mer	nfe	nfe
hsa-let-7f-2-3p	SKI	chrX:53557216	chr1:2309490	rare_both	6mer	nfe	nfe
hsa-let-7f-2-3p	SKI	chrX:53557216	chr1:2309492	rare_both	6mer	nfe	afr
hsa-let-7f-2-3p	PER3	chrX:53557216	chr1:7842914	rare_both	6mer	nfe	nfe
hsa-let-7f-2-3p	CLSTN1	chrX:53557216	chr1:9729085	rare_both	6mer	nfe	nfe
hsa-let-7f-2-3p	MTOR	chrX:53557216	chr1:11107349	rare_both	7mer-m8	nfe	nfe
hsa-let-7f-2-3p	MTOR	chrX:53557216	chr1:11107351	rare_both	7mer-m8	nfe	nfe
hsa-let-7f-2-3p	VPS13D	chrX:53557216	chr1:12509320	rare_both	6mer	nfe	nfe
hsa-let-7f-2-3p	SRSF10	chrX:53557216	chr1:23970914	rare_both	7mer-m8	nfe	nfe
hsa-let-7f-2-3p	CLIC4	chrX:53557216	chr1:24841262	rare_both	7mer-A1	nfe	nfe
hsa-let-7f-2-3p	CLIC4	chrX:53557216	chr1:24842415	rare_both	7mer-A1	nfe	afr
hsa-let-7f-2-3p	STMN1	chrX:53557216	chr1:25900899	rare_both	8mer	nfe	nfe
hsa-let-7f-2-3p	PDIK1L	chrX:53557216	chr1:26122995	rare_both	6mer	nfe	nfe
hsa-let-7f-2-3p	PHACTR4	chrX:53557216	chr1:28500304	rare_both	6mer	nfe	afr
hsa-let-7f-2-3p	PUM1	chrX:53557216	chr1:30932965	rare_both	7mer-A1	nfe	eas
hsa-let-7f-2-3p	ZBTB8A	chrX:53557216	chr1:32602514	rare_both	7mer-m8	nfe	afr
hsa-let-7f-2-3p	MYCBP	chrX:53557216	chr1:38864276	rare_both	7mer-m8	nfe	sas
hsa-let-7f-2-3p	MYCBP	chrX:53557216	chr1:38864610	rare_both	7mer-A1	nfe	afr
hsa-let-7f-2-3p	MYCBP	chrX:53557216	chr1:38864612	rare_both	7mer-A1	nfe	sas
hsa-let-7f-2-3p	AKIRIN1	chrX:53557216	chr1:39004400	rare_both	6mer	nfe	sas
hsa-let-7f-2-3p	AKIRIN1	chrX:53557216	chr1:39004402	rare_both	6mer	nfe	nfe
hsa-let-7f-2-3p	HPCAL4	chrX:53557216	chr1:39679336	rare_both	7mer-m8	nfe	afr
hsa-let-7f-2-3p	HPCAL4	chrX:53557216	chr1:39681399	rare_both	6mer	nfe	afr
hsa-let-7f-2-3p	HPCAL4	chrX:53557216	chr1:39681403	rare_both	6mer	nfe	nfe
hsa-let-7f-2-3p	RLF	chrX:53557216	chr1:40240578	rare_both	6mer	nfe	mid
hsa-let-7f-2-3p	ZMPSTE24	chrX:53557216	chr1:40292957	rare_both	6mer	nfe	eas
hsa-let-7f-2-3p	ZMPSTE24	chrX:53557216	chr1:40292961	rare_both	6mer	nfe	nfe
hsa-let-7f-2-3p	ZMPSTE24	chrX:53557216	chr1:40293296	rare_both	7mer-A1	nfe	nfe
hsa-let-7f-2-3p	RIMKLA	chrX:53557216	chr1:42416728	rare_both	6mer	nfe	afr
hsa-let-7f-2-3p	RIMKLA	chrX:53557216	chr1:42419722	rare_both	6mer	nfe	sas
hsa-let-7f-2-3p	EFCAB14	chrX:53557216	chr1:46675841	rare_both	6mer	nfe	nfe
hsa-let-7f-2-3p	RAB3B	chrX:53557216	chr1:51908199	rare_both	7mer-m8	nfe	eas
hsa-let-7f-2-3p	MAGOH	chrX:53557216	chr1:53226995	rare_both	6mer	nfe	amr
hsa-let-7f-2-3p	LRP8	chrX:53557216	chr1:53245538	rare_both	7mer-A1	nfe	afr
hsa-let-7f-2-3p	LRP8	chrX:53557216	chr1:53246810	rare_both	6mer	nfe	sas
hsa-let-7f-2-3p	SSBP3	chrX:53557216	chr1:54225608	rare_both	6mer	nfe	afr
hsa-let-7f-2-3p	USP1	chrX:53557216	chr1:62451649	rare_both	7mer-m8	nfe	amr
hsa-let-7f-2-3p	USP1	chrX:53557216	chr1:62451737	rare_both	6mer	nfe	amr
hsa-let-7f-2-3p	AK4	chrX:53557216	chr1:65232034	rare_both	7mer-m8	nfe	nfe
hsa-let-7f-2-3p	SRSF11	chrX:53557216	chr1:70250900	rare_both	6mer	nfe	sas
hsa-let-7f-2-3p	FUBP1	chrX:53557216	chr1:77948460	rare_both	6mer	nfe	sas
hsa-let-7f-2-3p	IFI44L	chrX:53557216	chr1:78642333	rare_both	7mer-m8	nfe	nfe
hsa-let-7f-2-3p	PRKACB	chrX:53557216	chr1:84236501	rare_both	6mer	nfe	nfe
hsa-let-7f-2-3p	TGFBR3	chrX:53557216	chr1:91680980	rare_both	7mer-m8	nfe	sas
hsa-let-7f-2-3p	TGFBR3	chrX:53557216	chr1:91680982	rare_both	7mer-m8	nfe	sas
hsa-let-7f-2-3p	TGFBR3	chrX:53557216	chr1:91681713	rare_both	6mer	nfe	sas
hsa-let-7f-2-3p	TGFBR3	chrX:53557216	chr1:91681715	rare_both	6mer	nfe	afr
hsa-let-7f-2-3p	RPAP2	chrX:53557216	chr1:92397011	rare_both	6mer	nfe	amr
hsa-let-7f-2-3p	SNX7	chrX:53557216	chr1:98760335	rare_both	6mer	nfe	nfe
hsa-let-7f-2-3p	PRPF38B	chrX:53557216	chr1:108700542	rare_both	7mer-m8	nfe	nfe
hsa-let-7f-2-3p	WDR47	chrX:53557216	chr1:108970284	rare_both	6mer	nfe	afr
hsa-let-7f-2-3p	CEPT1	chrX:53557216	chr1:111184502	rare_both	6mer	nfe	nfe
hsa-let-7f-2-3p	CEPT1	chrX:53557216	chr1:111184506	rare_both	6mer	nfe	sas
hsa-let-7f-2-3p	RAP1A	chrX:53557216	chr1:111713398	rare_both	7mer-m8	nfe	afr
hsa-let-7f-2-3p	TSPAN2	chrX:53557216	chr1:115048207	rare_both	6mer	nfe	sas
hsa-let-7f-2-3p	TSPAN2	chrX:53557216	chr1:115048230	rare_both	6mer	nfe	nfe
hsa-let-7f-2-3p	TSPAN2	chrX:53557216	chr1:115048234	rare_both	6mer	nfe	nfe
hsa-let-7f-2-3p	MAN1A2	chrX:53557216	chr1:117526952	rare_both	6mer	nfe	eas
hsa-let-7f-2-3p	MAN1A2	chrX:53557216	chr1:117527490	rare_both	7mer-m8	nfe	nfe
hsa-let-7f-2-3p	NOTCH2	chrX:53557216	chr1:119911621	rare_both	6mer	nfe	nfe
hsa-let-7f-2-3p	NOTCH2	chrX:53557216	chr1:119912687	mixed	7mer-A1	nfe	afr
hsa-let-7f-2-3p	BCL9	chrX:53557216	chr1:147625505	rare_both	7mer-A1	nfe	eas
hsa-let-7f-2-3p	BCL9	chrX:53557216	chr1:147625507	rare_both	7mer-A1	nfe	eas
hsa-let-7f-2-3p	ANP32E	chrX:53557216	chr1:150218654	rare_both	6mer	nfe	afr
hsa-let-7f-2-3p	MCL1	chrX:53557216	chr1:150576678	rare_both	6mer	nfe	nfe
hsa-let-7f-2-3p	MCL1	chrX:53557216	chr1:150576680	rare_both	6mer	nfe	eas
hsa-let-7f-2-3p	ARNT	chrX:53557216	chr1:150811738	rare_both	7mer-A1	nfe	nfe
hsa-let-7f-2-3p	GABPB2	chrX:53557216	chr1:151118331	rare_both	6mer	nfe	nfe
hsa-let-7f-2-3p	GABPB2	chrX:53557216	chr1:151125455	rare_both	6mer	nfe	afr
hsa-let-7f-2-3p	GATAD2B	chrX:53557216	chr1:153806675	rare_both	6mer	nfe	nfe
hsa-let-7f-2-3p	GATAD2B	chrX:53557216	chr1:153806677	rare_both	6mer	nfe	nfe
hsa-let-7f-2-3p	EFNA1	chrX:53557216	chr1:155134752	rare_both	7mer-A1	nfe	afr
hsa-let-7f-2-3p	PIGM	chrX:53557216	chr1:160028103	rare_both	6mer	nfe	nfe
hsa-let-7f-2-3p	PIGM	chrX:53557216	chr1:160028105	rare_both	6mer	nfe	amr
hsa-let-7f-2-3p	PEX19	chrX:53557216	chr1:160276949	rare_both	7mer-m8	nfe	mid
hsa-let-7f-2-3p	TADA1	chrX:53557216	chr1:166856587	rare_both	6mer	nfe	nfe
hsa-let-7f-2-3p	TADA1	chrX:53557216	chr1:166856589	rare_both	6mer	nfe	afr
hsa-let-7f-2-3p	TADA1	chrX:53557216	chr1:166856595	rare_both	7mer-A1	nfe	sas
hsa-let-7f-2-3p	TADA1	chrX:53557216	chr1:166856634	rare_both	7mer-A1	nfe	nfe
hsa-let-7f-2-3p	TADA1	chrX:53557216	chr1:166857468	rare_both	6mer	nfe	nfe
hsa-let-7f-2-3p	POU2F1	chrX:53557216	chr1:167426209	rare_both	6mer	nfe	nfe
hsa-let-7f-2-3p	DCAF6	chrX:53557216	chr1:168075476	rare_both	6mer	nfe	afr
hsa-let-7f-2-3p	DCAF6	chrX:53557216	chr1:168075610	rare_both	6mer	nfe	sas
hsa-let-7f-2-3p	DCAF6	chrX:53557216	chr1:168075611	rare_both	6mer	nfe	sas
hsa-let-7f-2-3p	ZBTB37	chrX:53557216	chr1:173902061	rare_both	7mer-A1	nfe	eas
hsa-let-7f-2-3p	ABL2	chrX:53557216	chr1:179099891	rare_both	6mer	nfe	afr
hsa-let-7f-2-3p	ABL2	chrX:53557216	chr1:179100051	rare_both	8mer	nfe	nfe
hsa-let-7f-2-3p	ABL2	chrX:53557216	chr1:179104619	rare_both	6mer	nfe	nfe
hsa-let-7f-2-3p	ABL2	chrX:53557216	chr1:179104792	rare_both	7mer-m8	nfe	nfe
hsa-let-7f-2-3p	ABL2	chrX:53557216	chr1:179104794	rare_both	7mer-m8	nfe	afr
hsa-let-7f-2-3p	CEP350	chrX:53557216	chr1:180114797	rare_both	6mer	nfe	nfe
hsa-let-7f-2-3p	ARPC5	chrX:53557216	chr1:183627275	rare_both	7mer-m8	nfe	nfe
hsa-let-7f-2-3p	EDEM3	chrX:53557216	chr1:184690566	rare_both	7mer-m8	nfe	afr
hsa-let-7f-2-3p	EDEM3	chrX:53557216	chr1:184692498	rare_both	6mer	nfe	nfe
hsa-let-7f-2-3p	EDEM3	chrX:53557216	chr1:184692502	rare_both	6mer	nfe	nfe
hsa-let-7f-2-3p	NEK7	chrX:53557216	chr1:198321183	rare_both	6mer	nfe	eas
hsa-let-7f-2-3p	ATP2B4	chrX:53557216	chr1:203740295	rare_both	6mer	nfe	.
hsa-let-7f-2-3p	DSTYK	chrX:53557216	chr1:205142527	rare_both	7mer-m8	nfe	afr
hsa-let-7f-2-3p	SLC30A1	chrX:53557216	chr1:211574057	rare_both	7mer-A1	nfe	nfe
hsa-let-7f-2-3p	WDR26	chrX:53557216	chr1:224386313	rare_both	6mer	nfe	nfe
hsa-let-7f-2-3p	WDR26	chrX:53557216	chr1:224386317	rare_both	6mer	nfe	nfe
hsa-let-7f-2-3p	NUP133	chrX:53557216	chr1:229441803	rare_both	7mer-A1	nfe	nfe
hsa-let-7f-2-3p	NUP133	chrX:53557216	chr1:229441868	rare_both	7mer-m8	nfe	nfe
hsa-let-7f-2-3p	NUP133	chrX:53557216	chr1:229441870	rare_both	7mer-m8	nfe	afr
hsa-let-7f-2-3p	EGLN1	chrX:53557216	chr1:231364701	rare_both	8mer	nfe	afr
hsa-let-7f-2-3p	TSNAX	chrX:53557216	chr1:231565040	rare_both	6mer	nfe	nfe
hsa-let-7f-2-3p	IRF2BP2	chrX:53557216	chr1:234607015	rare_both	7mer-m8	nfe	.
hsa-let-7f-2-3p	IRF2BP2	chrX:53557216	chr1:234607076	rare_both	6mer	nfe	afr
hsa-let-7f-2-3p	IRF2BP2	chrX:53557216	chr1:234607078	rare_both	6mer	nfe	.
hsa-let-7f-2-3p	IRF2BP2	chrX:53557216	chr1:234607080	rare_both	6mer	nfe	nfe
hsa-let-7f-2-3p	ARID4B	chrX:53557216	chr1:235167359	rare_both	6mer	nfe	afr
hsa-let-7f-2-3p	ARID4B	chrX:53557216	chr1:235167730	rare_both	6mer	nfe	nfe
hsa-let-7f-2-3p	ARID4B	chrX:53557216	chr1:235168185	rare_both	7mer-m8	nfe	nfe
hsa-let-7f-2-3p	GPR137B	chrX:53557216	chr1:236208419	rare_both	6mer	nfe	nfe
hsa-let-7f-2-3p	GPR137B	chrX:53557216	chr1:236208828	rare_both	6mer	nfe	nfe
hsa-let-7f-2-3p	ERO1B	chrX:53557216	chr1:236215914	rare_both	6mer	nfe	sas
hsa-let-7f-2-3p	CSNK2A1	chrX:53557216	chr20:482780	rare_both	6mer	nfe	mid
hsa-let-7f-2-3p	FKBP1A	chrX:53557216	chr20:1369987	rare_both	7mer-A1	nfe	nfe
hsa-let-7f-2-3p	PTPRA	chrX:53557216	chr20:3038218	rare_both	6mer	nfe	nfe
hsa-let-7f-2-3p	DNAAF9	chrX:53557216	chr20:3252413	rare_both	8mer	nfe	nfe
hsa-let-7f-2-3p	FLRT3	chrX:53557216	chr20:14324753	rare_both	7mer-A1	nfe	afr
hsa-let-7f-2-3p	KIF16B	chrX:53557216	chr20:16272229	rare_both	6mer	nfe	nfe
hsa-let-7f-2-3p	NAA20	chrX:53557216	chr20:20033590	rare_both	6mer	nfe	sas
hsa-let-7f-2-3p	NAA20	chrX:53557216	chr20:20033592	rare_both	6mer	nfe	amr
hsa-let-7f-2-3p	ID1	chrX:53557216	chr20:31606419	rare_both	6mer	nfe	eas
hsa-let-7f-2-3p	ASXL1	chrX:53557216	chr20:32437361	rare_both	6mer	nfe	nfe
hsa-let-7f-2-3p	ASXL1	chrX:53557216	chr20:32437362	rare_both	6mer	nfe	nfe
hsa-let-7f-2-3p	ASXL1	chrX:53557216	chr20:32437410	rare_both	7mer-m8	nfe	sas
hsa-let-7f-2-3p	ASXL1	chrX:53557216	chr20:32438226	rare_both	6mer	nfe	afr
hsa-let-7f-2-3p	ITCH	chrX:53557216	chr20:34510124	rare_both	6mer	nfe	amr
hsa-let-7f-2-3p	TP53INP2	chrX:53557216	chr20:34712540	rare_both	7mer-A1	nfe	amr
hsa-let-7f-2-3p	RBM39	chrX:53557216	chr20:35704288	rare_both	7mer-m8	nfe	nfe
hsa-let-7f-2-3p	RBM39	chrX:53557216	chr20:35704461	rare_both	6mer	nfe	nfe
hsa-let-7f-2-3p	EPB41L1	chrX:53557216	chr20:36230280	rare_both	6mer	nfe	afr
hsa-let-7f-2-3p	EPB41L1	chrX:53557216	chr20:36232752	rare_both	6mer	nfe	afr
hsa-let-7f-2-3p	DLGAP4	chrX:53557216	chr20:36527962	rare_both	7mer-A1	nfe	nfe
hsa-let-7f-2-3p	YWHAB	chrX:53557216	chr20:44908267	rare_both	7mer-m8	nfe	eas
hsa-let-7f-2-3p	UBE2C	chrX:53557216	chr20:45816843	rare_both	8mer	nfe	eas
hsa-let-7f-2-3p	ARFGEF2	chrX:53557216	chr20:49033564	rare_both	8mer	nfe	amr
hsa-let-7f-2-3p	ADNP	chrX:53557216	chr20:50891010	rare_both	7mer-A1	nfe	sas
hsa-let-7f-2-3p	CBLN4	chrX:53557216	chr20:55997505	rare_both	7mer-A1	nfe	sas
hsa-let-7f-2-3p	CBLN4	chrX:53557216	chr20:55998141	rare_both	7mer-m8	nfe	afr
hsa-let-7f-2-3p	RAB22A	chrX:53557216	chr20:58361610	rare_both	7mer-m8	nfe	eas
hsa-let-7f-2-3p	RAB22A	chrX:53557216	chr20:58363741	rare_both	7mer-m8	nfe	afr
hsa-let-7f-2-3p	VAPB	chrX:53557216	chr20:58448418	rare_both	8mer	nfe	nfe
hsa-let-7f-2-3p	VAPB	chrX:53557216	chr20:58448420	rare_both	8mer	nfe	nfe
hsa-let-7f-2-3p	NRIP1	chrX:53557216	chr21:14961810	rare_both	6mer	nfe	afr
hsa-let-7f-2-3p	NRIP1	chrX:53557216	chr21:14962010	rare_both	6mer	nfe	nfe
hsa-let-7f-2-3p	USP25	chrX:53557216	chr21:15878500	rare_both	7mer-m8	nfe	amr
hsa-let-7f-2-3p	APP	chrX:53557216	chr21:25881340	rare_both	6mer	nfe	nfe
hsa-let-7f-2-3p	SOD1	chrX:53557216	chr21:31668754	rare_both	7mer-A1	nfe	sas
hsa-let-7f-2-3p	ERG	chrX:53557216	chr21:38382732	rare_both	7mer-A1	nfe	nfe
hsa-let-7f-2-3p	ERG	chrX:53557216	chr21:38383092	rare_both	6mer	nfe	sas
hsa-let-7f-2-3p	CRKL	chrX:53557216	chr22:20953707	rare_both	6mer	nfe	nfe
hsa-let-7f-2-3p	MAPK1	chrX:53557216	chr22:21760304	rare_both	7mer-A1	nfe	sas
hsa-let-7f-2-3p	ZNRF3	chrX:53557216	chr22:29057195	rare_both	6mer	nfe	afr
hsa-let-7f-2-3p	ZNRF3	chrX:53557216	chr22:29057210	rare_both	7mer-A1	nfe	sas
hsa-let-7f-2-3p	HMGXB4	chrX:53557216	chr22:35293702	rare_both	6mer	nfe	nfe
hsa-let-7f-2-3p	MYH9	chrX:53557216	chr22:36281549	rare_both	6mer	nfe	nfe
hsa-let-7f-2-3p	MYH9	chrX:53557216	chr22:36281551	rare_both	6mer	nfe	afr
hsa-let-7f-2-3p	EP300	chrX:53557216	chr22:41180019	rare_both	8mer	nfe	nfe
hsa-let-7f-2-3p	ZC3H7B	chrX:53557216	chr22:41359262	rare_both	6mer	nfe	nfe
hsa-let-7f-2-3p	BRD1	chrX:53557216	chr22:49773399	rare_both	6mer	nfe	eas
hsa-let-7f-2-3p	BRD1	chrX:53557216	chr22:49774174	rare_both	6mer	nfe	mid
hsa-let-7f-2-3p	SOX11	chrX:53557216	chr2:5695323	rare_both	6mer	nfe	amr
hsa-let-7f-2-3p	SOX11	chrX:53557216	chr2:5695326	rare_both	6mer	nfe	eas
hsa-let-7f-2-3p	SOX11	chrX:53557216	chr2:5699035	rare_both	6mer	nfe	afr
hsa-let-7f-2-3p	SOX11	chrX:53557216	chr2:5699988	rare_both	6mer	nfe	amr
hsa-let-7f-2-3p	ASAP2	chrX:53557216	chr2:9404814	rare_both	7mer-A1	nfe	nfe
hsa-let-7f-2-3p	ASAP2	chrX:53557216	chr2:9405545	rare_both	7mer-m8	nfe	afr
hsa-let-7f-2-3p	CPSF3	chrX:53557216	chr2:9473027	rare_both	7mer-m8	nfe	eas
hsa-let-7f-2-3p	TRIB2	chrX:53557216	chr2:12742269	rare_both	7mer-m8	nfe	nfe
hsa-let-7f-2-3p	PUM2	chrX:53557216	chr2:20249887	rare_both	6mer	nfe	afr
hsa-let-7f-2-3p	RHOB	chrX:53557216	chr2:20449392	rare_both	6mer	nfe	nfe
hsa-let-7f-2-3p	ASXL2	chrX:53557216	chr2:25741844	rare_both	7mer-A1	nfe	mid
hsa-let-7f-2-3p	HADHA	chrX:53557216	chr2:26191020	rare_both	6mer	nfe	.
hsa-let-7f-2-3p	FOSL2	chrX:53557216	chr2:28416143	rare_both	6mer	nfe	nfe
hsa-let-7f-2-3p	FOSL2	chrX:53557216	chr2:28417048	rare_both	7mer-A1	nfe	afr
hsa-let-7f-2-3p	PPP1CB	chrX:53557216	chr2:28801728	rare_both	6mer	nfe	sas
hsa-let-7f-2-3p	WDR43	chrX:53557216	chr2:28947815	rare_both	6mer	nfe	sas
hsa-let-7f-2-3p	SPAST	chrX:53557216	chr2:32154809	rare_both	6mer	nfe	amr
hsa-let-7f-2-3p	BIRC6	chrX:53557216	chr2:32618148	rare_both	6mer	nfe	nfe
hsa-let-7f-2-3p	CRIM1	chrX:53557216	chr2:36549706	rare_both	6mer	nfe	afr
hsa-let-7f-2-3p	CRIM1	chrX:53557216	chr2:36550336	rare_both	7mer-m8	nfe	nfe
hsa-let-7f-2-3p	ATL2	chrX:53557216	chr2:38295337	rare_both	6mer	nfe	amr
hsa-let-7f-2-3p	GEMIN6	chrX:53557216	chr2:38781998	rare_both	6mer	nfe	nfe
hsa-let-7f-2-3p	EML4	chrX:53557216	chr2:42331894	rare_both	7mer-A1	nfe	sas
hsa-let-7f-2-3p	DYNC2LI1	chrX:53557216	chr2:43809783	mixed	6mer	nfe	afr
hsa-let-7f-2-3p	DYNC2LI1	chrX:53557216	chr2:43809867	rare_both	7mer-m8	nfe	nfe
hsa-let-7f-2-3p	DYNC2LI1	chrX:53557216	chr2:43809871	rare_both	7mer-m8	nfe	eas
hsa-let-7f-2-3p	DYNC2LI1	chrX:53557216	chr2:43809918	rare_both	7mer-m8	nfe	.
hsa-let-7f-2-3p	DYNC2LI1	chrX:53557216	chr2:43809922	rare_both	7mer-m8	nfe	nfe
hsa-let-7f-2-3p	SOCS5	chrX:53557216	chr2:46761610	rare_both	6mer	nfe	amr
hsa-let-7f-2-3p	CALM2	chrX:53557216	chr2:47160663	rare_both	7mer-A1	nfe	nfe
hsa-let-7f-2-3p	FOXN2	chrX:53557216	chr2:48378357	rare_both	6mer	nfe	amr
hsa-let-7f-2-3p	FOXN2	chrX:53557216	chr2:48378501	rare_both	6mer	nfe	nfe
hsa-let-7f-2-3p	NRXN1	chrX:53557216	chr2:49921916	rare_both	7mer-A1	nfe	sas
hsa-let-7f-2-3p	RTN4	chrX:53557216	chr2:54972604	rare_both	7mer-A1	nfe	afr
hsa-let-7f-2-3p	PPP4R3B	chrX:53557216	chr2:55549508	rare_both	6mer	nfe	nfe
hsa-let-7f-2-3p	REL	chrX:53557216	chr2:60922631	rare_both	7mer-m8	nfe	eas
hsa-let-7f-2-3p	REL	chrX:53557216	chr2:60922635	rare_both	7mer-m8	nfe	afr
hsa-let-7f-2-3p	PUS10	chrX:53557216	chr2:60942223	rare_both	6mer	nfe	afr
hsa-let-7f-2-3p	XPO1	chrX:53557216	chr2:61478681	rare_both	6mer	nfe	afr
hsa-let-7f-2-3p	LGALSL	chrX:53557216	chr2:64459508	rare_both	6mer	nfe	sas
hsa-let-7f-2-3p	SPRED2	chrX:53557216	chr2:65311034	rare_both	7mer-m8	nfe	sas
hsa-let-7f-2-3p	SPRED2	chrX:53557216	chr2:65311038	rare_both	7mer-m8	nfe	eas
hsa-let-7f-2-3p	SPRED2	chrX:53557216	chr2:65312964	rare_both	7mer-A1	nfe	nfe
hsa-let-7f-2-3p	ANTXR1	chrX:53557216	chr2:69248246	rare_both	6mer	nfe	nfe
hsa-let-7f-2-3p	GFPT1	chrX:53557216	chr2:69320476	rare_both	6mer	nfe	nfe
hsa-let-7f-2-3p	GMCL1	chrX:53557216	chr2:69880954	rare_both	7mer-m8	nfe	nfe
hsa-let-7f-2-3p	TGFA	chrX:53557216	chr2:70447519	rare_both	7mer-m8	nfe	amr
hsa-let-7f-2-3p	TGFA	chrX:53557216	chr2:70447739	rare_both	6mer	nfe	eas
hsa-let-7f-2-3p	BOLA3	chrX:53557216	chr2:74135459	rare_both	6mer	nfe	amr
hsa-let-7f-2-3p	MTHFD2	chrX:53557216	chr2:74215024	rare_both	7mer-A1	nfe	.
hsa-let-7f-2-3p	MRPL35	chrX:53557216	chr2:86212907	rare_both	6mer	nfe	sas
hsa-let-7f-2-3p	EIF5B	chrX:53557216	chr2:99399550	rare_both	6mer	nfe	eas
hsa-let-7f-2-3p	LONRF2	chrX:53557216	chr2:100273494	rare_both	6mer	nfe	eas
hsa-let-7f-2-3p	MAP4K4	chrX:53557216	chr2:101893020	rare_both	7mer-m8	nfe	eas
hsa-let-7f-2-3p	RANBP2	chrX:53557216	chr2:108783935	rare_both	7mer-m8	nfe	nfe
hsa-let-7f-2-3p	TTL	chrX:53557216	chr2:112530559	rare_both	6mer	nfe	nfe
hsa-let-7f-2-3p	TTL	chrX:53557216	chr2:112541629	rare_both	6mer	nfe	afr
hsa-let-7f-2-3p	CHCHD5	chrX:53557216	chr2:112589030	rare_both	7mer-m8	nfe	sas
hsa-let-7f-2-3p	PAX8	chrX:53557216	chr2:113217533	mixed	7mer-m8	nfe	nfe
hsa-let-7f-2-3p	PAX8	chrX:53557216	chr2:113217535	rare_both	7mer-m8	nfe	eas
hsa-let-7f-2-3p	ACTR3	chrX:53557216	chr2:113958456	rare_both	6mer	nfe	afr
hsa-let-7f-2-3p	ACTR3	chrX:53557216	chr2:113961134	rare_both	7mer-m8	nfe	eas
hsa-let-7f-2-3p	MMADHC	chrX:53557216	chr2:149569763	rare_both	7mer-A1	nfe	sas
hsa-let-7f-2-3p	RBM43	chrX:53557216	chr2:151248236	rare_both	7mer-m8	nfe	nfe
hsa-let-7f-2-3p	ARL5A	chrX:53557216	chr2:151800269	rare_both	7mer-A1	nfe	afr
hsa-let-7f-2-3p	FMNL2	chrX:53557216	chr2:152648545	rare_both	6mer	nfe	nfe
hsa-let-7f-2-3p	FMNL2	chrX:53557216	chr2:152649120	rare_both	7mer-A1	nfe	nfe
hsa-let-7f-2-3p	FMNL2	chrX:53557216	chr2:152649123	rare_both	7mer-A1	nfe	nfe
hsa-let-7f-2-3p	BAZ2B	chrX:53557216	chr2:159319577	rare_both	6mer	nfe	eas
hsa-let-7f-2-3p	TBR1	chrX:53557216	chr2:161425834	rare_both	6mer	nfe	amr
hsa-let-7f-2-3p	PPIG	chrX:53557216	chr2:169638675	rare_both	6mer	nfe	afr
hsa-let-7f-2-3p	PPIG	chrX:53557216	chr2:169641070	rare_both	6mer	nfe	nfe
hsa-let-7f-2-3p	GAD1	chrX:53557216	chr2:170860137	rare_both	7mer-A1	nfe	nfe
hsa-let-7f-2-3p	ATP5MC3	chrX:53557216	chr2:175176940	rare_both	7mer-m8	nfe	afr
hsa-let-7f-2-3p	ATP5MC3	chrX:53557216	chr2:175176944	rare_both	7mer-m8	nfe	sas
hsa-let-7f-2-3p	NCKAP1	chrX:53557216	chr2:182919584	rare_both	6mer	nfe	nfe
hsa-let-7f-2-3p	NCKAP1	chrX:53557216	chr2:182923220	rare_both	6mer	nfe	nfe
hsa-let-7f-2-3p	NCKAP1	chrX:53557216	chr2:182925021	rare_both	7mer-m8	nfe	nfe
hsa-let-7f-2-3p	DUSP19	chrX:53557216	chr2:183096589	rare_both	7mer-A1	nfe	mid
hsa-let-7f-2-3p	DUSP19	chrX:53557216	chr2:183099148	rare_both	6mer	nfe	nfe
hsa-let-7f-2-3p	ITGAV	chrX:53557216	chr2:186677548	rare_both	6mer	nfe	amr
hsa-let-7f-2-3p	ITGAV	chrX:53557216	chr2:186680032	rare_both	6mer	nfe	nfe
hsa-let-7f-2-3p	ITGAV	chrX:53557216	chr2:186680036	rare_both	6mer	nfe	afr
hsa-let-7f-2-3p	TFPI	chrX:53557216	chr2:187464375	rare_both	6mer	nfe	afr
hsa-let-7f-2-3p	TFPI	chrX:53557216	chr2:187464590	rare_both	6mer	nfe	afr
hsa-let-7f-2-3p	TFPI	chrX:53557216	chr2:187464592	rare_both	6mer	nfe	afr
hsa-let-7f-2-3p	COL5A2	chrX:53557216	chr2:189032109	rare_both	7mer-m8	nfe	nfe
hsa-let-7f-2-3p	MYO1B	chrX:53557216	chr2:191425111	rare_both	6mer	nfe	afr
hsa-let-7f-2-3p	MYO1B	chrX:53557216	chr2:191425113	rare_both	6mer	nfe	nfe
hsa-let-7f-2-3p	HSPE1-MOB4	chrX:53557216	chr2:197550695	rare_both	7mer-m8	nfe	mid
hsa-let-7f-2-3p	MOB4	chrX:53557216	chr2:197550695	rare_both	7mer-m8	nfe	mid
hsa-let-7f-2-3p	MOB4	chrX:53557216	chr2:197553038	rare_both	6mer	nfe	afr
hsa-let-7f-2-3p	TMEM237	chrX:53557216	chr2:201624177	rare_both	6mer	nfe	nfe
hsa-let-7f-2-3p	TMEM237	chrX:53557216	chr2:201624179	rare_both	6mer	nfe	eas
hsa-let-7f-2-3p	TMEM237	chrX:53557216	chr2:201624181	rare_both	6mer	nfe	eas
hsa-let-7f-2-3p	ALS2	chrX:53557216	chr2:201701676	rare_both	8mer	nfe	afr
hsa-let-7f-2-3p	BMPR2	chrX:53557216	chr2:202567442	rare_both	6mer	nfe	afr
hsa-let-7f-2-3p	ABI2	chrX:53557216	chr2:203427688	rare_both	7mer-m8	nfe	afr
hsa-let-7f-2-3p	INO80D	chrX:53557216	chr2:205993871	rare_both	6mer	nfe	eas
hsa-let-7f-2-3p	INO80D	chrX:53557216	chr2:205995524	rare_both	6mer	nfe	amr
hsa-let-7f-2-3p	INO80D	chrX:53557216	chr2:205995561	rare_both	6mer	nfe	nfe
hsa-let-7f-2-3p	INO80D	chrX:53557216	chr2:205996587	rare_both	6mer	nfe	nfe
hsa-let-7f-2-3p	INO80D	chrX:53557216	chr2:205996628	rare_both	7mer-A1	nfe	eas
hsa-let-7f-2-3p	INO80D	chrX:53557216	chr2:205997966	rare_both	6mer	nfe	nfe
hsa-let-7f-2-3p	INO80D	chrX:53557216	chr2:205998883	rare_both	8mer	nfe	afr
hsa-let-7f-2-3p	INO80D	chrX:53557216	chr2:205998886	rare_both	8mer	nfe	afr
hsa-let-7f-2-3p	INO80D	chrX:53557216	chr2:205998890	rare_both	8mer	nfe	nfe
hsa-let-7f-2-3p	INO80D	chrX:53557216	chr2:206001585	rare_both	7mer-A1	nfe	amr
hsa-let-7f-2-3p	INO80D	chrX:53557216	chr2:206003947	rare_both	7mer-m8	nfe	afr
hsa-let-7f-2-3p	ADAM23	chrX:53557216	chr2:206620351	rare_both	6mer	nfe	nfe
hsa-let-7f-2-3p	CREB1	chrX:53557216	chr2:207598351	rare_both	8mer	nfe	nfe
hsa-let-7f-2-3p	CREB1	chrX:53557216	chr2:207601196	rare_both	6mer	nfe	nfe
hsa-let-7f-2-3p	LANCL1	chrX:53557216	chr2:210431537	rare_both	6mer	nfe	nfe
hsa-let-7f-2-3p	LANCL1	chrX:53557216	chr2:210434441	rare_both	7mer-m8	nfe	afr
hsa-let-7f-2-3p	LANCL1	chrX:53557216	chr2:210434445	rare_both	7mer-m8	nfe	nfe
hsa-let-7f-2-3p	ERBB4	chrX:53557216	chr2:211380612	rare_both	6mer	nfe	nfe
hsa-let-7f-2-3p	IRS1	chrX:53557216	chr2:226731574	rare_both	6mer	nfe	afr
hsa-let-7f-2-3p	IRS1	chrX:53557216	chr2:226731598	rare_both	7mer-m8	nfe	sas
hsa-let-7f-2-3p	IRS1	chrX:53557216	chr2:226732462	rare_both	7mer-A1	nfe	nfe
hsa-let-7f-2-3p	IRS1	chrX:53557216	chr2:226732464	rare_both	7mer-A1	nfe	afr
hsa-let-7f-2-3p	IRS1	chrX:53557216	chr2:226735576	rare_both	7mer-A1	nfe	nfe
hsa-let-7f-2-3p	AGFG1	chrX:53557216	chr2:227554717	rare_both	6mer	nfe	eas
hsa-let-7f-2-3p	AGFG1	chrX:53557216	chr2:227555380	rare_both	6mer	nfe	amr
hsa-let-7f-2-3p	ITM2C	chrX:53557216	chr2:230879185	rare_both	6mer	nfe	eas
hsa-let-7f-2-3p	ARL4C	chrX:53557216	chr2:234493785	rare_both	8mer	nfe	sas
hsa-let-7f-2-3p	UBE2F	chrX:53557216	chr2:238041606	rare_both	8mer	nfe	afr
hsa-let-7f-2-3p	UBE2F	chrX:53557216	chr2:238041610	rare_both	8mer	nfe	nfe
hsa-let-7f-2-3p	TMEM43	chrX:53557216	chr3:14143482	rare_both	7mer-m8	nfe	nfe
hsa-let-7f-2-3p	NR1D2	chrX:53557216	chr3:23977488	rare_both	6mer	nfe	afr
hsa-let-7f-2-3p	CMTM6	chrX:53557216	chr3:32483598	mixed	7mer-m8	nfe	eas
hsa-let-7f-2-3p	SCN5A	chrX:53557216	chr3:38550024	rare_both	7mer-m8	nfe	sas
hsa-let-7f-2-3p	WDR48	chrX:53557216	chr3:39095810	rare_both	7mer-A1	nfe	afr
hsa-let-7f-2-3p	CX3CR1	chrX:53557216	chr3:39263621	rare_both	6mer	nfe	nfe
hsa-let-7f-2-3p	TUSC2	chrX:53557216	chr3:50325705	rare_both	7mer-m8	nfe	.
hsa-let-7f-2-3p	SELENOK	chrX:53557216	chr3:53885324	rare_both	7mer-A1	nfe	sas
hsa-let-7f-2-3p	PTPRG	chrX:53557216	chr3:62296020	rare_both	6mer	nfe	afr
hsa-let-7f-2-3p	KBTBD8	chrX:53557216	chr3:67009734	rare_both	6mer	nfe	nfe
hsa-let-7f-2-3p	EOGT	chrX:53557216	chr3:68977468	rare_both	7mer-A1	nfe	afr
hsa-let-7f-2-3p	ARL6IP5	chrX:53557216	chr3:69104770	rare_both	7mer-A1	nfe	eas
hsa-let-7f-2-3p	PPP4R2	chrX:53557216	chr3:73065974	rare_both	7mer-A1	nfe	eas
hsa-let-7f-2-3p	PPP4R2	chrX:53557216	chr3:73067111	rare_both	6mer	nfe	afr
hsa-let-7f-2-3p	PPP4R2	chrX:53557216	chr3:73067307	rare_both	7mer-m8	nfe	nfe
hsa-let-7f-2-3p	CADM2	chrX:53557216	chr3:86066922	rare_both	6mer	nfe	afr
hsa-let-7f-2-3p	CADM2	chrX:53557216	chr3:86070323	rare_both	7mer-A1	nfe	afr
hsa-let-7f-2-3p	ST3GAL6	chrX:53557216	chr3:98793920	rare_both	7mer-m8	nfe	.
hsa-let-7f-2-3p	TFG	chrX:53557216	chr3:100748773	rare_both	6mer	nfe	nfe
hsa-let-7f-2-3p	PCNP	chrX:53557216	chr3:101594202	rare_both	6mer	nfe	amr
hsa-let-7f-2-3p	CBLB	chrX:53557216	chr3:105658319	rare_both	6mer	nfe	mid
hsa-let-7f-2-3p	USF3	chrX:53557216	chr3:113653881	rare_both	6mer	nfe	sas
hsa-let-7f-2-3p	NAA50	chrX:53557216	chr3:113721405	rare_both	6mer	nfe	nfe
hsa-let-7f-2-3p	LRRC58	chrX:53557216	chr3:120326592	rare_both	7mer-A1	nfe	nfe
hsa-let-7f-2-3p	LRRC58	chrX:53557216	chr3:120328885	rare_both	7mer-A1	nfe	afr
hsa-let-7f-2-3p	LRRC58	chrX:53557216	chr3:120329662	rare_both	6mer	nfe	nfe
hsa-let-7f-2-3p	LRRC58	chrX:53557216	chr3:120329946	rare_both	7mer-A1	nfe	nfe
hsa-let-7f-2-3p	LRRC58	chrX:53557216	chr3:120329948	rare_both	7mer-A1	nfe	amr
hsa-let-7f-2-3p	ZNF148	chrX:53557216	chr3:125227864	rare_both	6mer	nfe	afr
hsa-let-7f-2-3p	CNBP	chrX:53557216	chr3:129169713	rare_both	6mer	nfe	nfe
hsa-let-7f-2-3p	CNBP	chrX:53557216	chr3:129169715	rare_both	6mer	nfe	nfe
hsa-let-7f-2-3p	CNBP	chrX:53557216	chr3:129170243	rare_both	6mer	nfe	sas
hsa-let-7f-2-3p	TMCC1	chrX:53557216	chr3:129650748	rare_both	7mer-A1	nfe	afr
hsa-let-7f-2-3p	FAIM	chrX:53557216	chr3:138633240	rare_both	7mer-A1	nfe	eas
hsa-let-7f-2-3p	COPB2	chrX:53557216	chr3:139357485	rare_both	6mer	nfe	nfe
hsa-let-7f-2-3p	TFDP2	chrX:53557216	chr3:141944800	rare_both	7mer-m8	nfe	amr
hsa-let-7f-2-3p	U2SURP	chrX:53557216	chr3:143056705	rare_both	6mer	nfe	afr
hsa-let-7f-2-3p	U2SURP	chrX:53557216	chr3:143056707	rare_both	6mer	nfe	.
hsa-let-7f-2-3p	U2SURP	chrX:53557216	chr3:143060145	rare_both	7mer-A1	nfe	afr
hsa-let-7f-2-3p	SELENOT	chrX:53557216	chr3:150627854	rare_both	8mer	nfe	afr
hsa-let-7f-2-3p	MBNL1	chrX:53557216	chr3:152464820	rare_both	7mer-m8	nfe	nfe
hsa-let-7f-2-3p	MBNL1	chrX:53557216	chr3:152464849	rare_both	7mer-m8	nfe	amr
hsa-let-7f-2-3p	SSR3	chrX:53557216	chr3:156541224	rare_both	8mer	nfe	nfe
hsa-let-7f-2-3p	IFT80	chrX:53557216	chr3:160257036	rare_both	6mer	nfe	.
hsa-let-7f-2-3p	IFT80	chrX:53557216	chr3:160258081	rare_both	6mer	nfe	nfe
hsa-let-7f-2-3p	KPNA4	chrX:53557216	chr3:160499700	rare_both	7mer-A1	nfe	nfe
hsa-let-7f-2-3p	KPNA4	chrX:53557216	chr3:160499842	rare_both	6mer	nfe	nfe
hsa-let-7f-2-3p	PPM1L	chrX:53557216	chr3:161072803	rare_both	6mer	nfe	afr
hsa-let-7f-2-3p	PPM1L	chrX:53557216	chr3:161072804	rare_both	6mer	nfe	nfe
hsa-let-7f-2-3p	PPM1L	chrX:53557216	chr3:161072837	rare_both	6mer	nfe	afr
hsa-let-7f-2-3p	PPM1L	chrX:53557216	chr3:161076836	rare_both	6mer	nfe	afr
hsa-let-7f-2-3p	PPM1L	chrX:53557216	chr3:161078824	rare_both	6mer	nfe	nfe
hsa-let-7f-2-3p	PDCD10	chrX:53557216	chr3:167683867	rare_both	6mer	nfe	nfe
hsa-let-7f-2-3p	NCEH1	chrX:53557216	chr3:172630908	rare_both	8mer	nfe	.
hsa-let-7f-2-3p	NCEH1	chrX:53557216	chr3:172631247	rare_both	7mer-A1	nfe	afr
hsa-let-7f-2-3p	NCEH1	chrX:53557216	chr3:172631251	rare_both	7mer-A1	nfe	amr
hsa-let-7f-2-3p	ECT2	chrX:53557216	chr3:172820902	rare_both	6mer	nfe	amr
hsa-let-7f-2-3p	TBL1XR1	chrX:53557216	chr3:177025356	rare_both	6mer	nfe	amr
hsa-let-7f-2-3p	TRA2B	chrX:53557216	chr3:185917083	rare_both	7mer-A1	nfe	eas
hsa-let-7f-2-3p	ETV5	chrX:53557216	chr3:186046729	rare_both	8mer	nfe	sas
hsa-let-7f-2-3p	OPA1	chrX:53557216	chr3:193695033	rare_both	6mer	nfe	sas
hsa-let-7f-2-3p	UBXN7	chrX:53557216	chr3:196354869	rare_both	6mer	nfe	afr
hsa-let-7f-2-3p	UBXN7	chrX:53557216	chr3:196354881	rare_both	6mer	nfe	nfe
hsa-let-7f-2-3p	FBXO45	chrX:53557216	chr3:196584859	rare_both	6mer	nfe	amr
hsa-let-7f-2-3p	PAK2	chrX:53557216	chr3:196829103	rare_both	7mer-A1	nfe	afr
hsa-let-7f-2-3p	PAK2	chrX:53557216	chr3:196829338	rare_both	7mer-m8	nfe	afr
hsa-let-7f-2-3p	SLBP	chrX:53557216	chr4:1693429	rare_both	7mer-A1	nfe	sas
hsa-let-7f-2-3p	AFAP1	chrX:53557216	chr4:7761175	rare_both	6mer	nfe	nfe
hsa-let-7f-2-3p	AFAP1	chrX:53557216	chr4:7761177	rare_both	6mer	nfe	afr
hsa-let-7f-2-3p	STIM2	chrX:53557216	chr4:27023283	rare_both	6mer	nfe	nfe
hsa-let-7f-2-3p	ARAP2	chrX:53557216	chr4:36067751	rare_both	6mer	nfe	sas
hsa-let-7f-2-3p	TMEM33	chrX:53557216	chr4:41956930	rare_both	6mer	nfe	.
hsa-let-7f-2-3p	TMEM33	chrX:53557216	chr4:41957194	rare_both	7mer-A1	nfe	afr
hsa-let-7f-2-3p	GABRG1	chrX:53557216	chr4:46038801	rare_both	6mer	nfe	amr
hsa-let-7f-2-3p	SLAIN2	chrX:53557216	chr4:48422490	rare_both	7mer-m8	nfe	afr
hsa-let-7f-2-3p	DCUN1D4	chrX:53557216	chr4:51913836	rare_both	6mer	nfe	nfe
hsa-let-7f-2-3p	DCUN1D4	chrX:53557216	chr4:51913838	rare_both	6mer	nfe	eas
hsa-let-7f-2-3p	DCUN1D4	chrX:53557216	chr4:51915251	rare_both	6mer	nfe	afr
hsa-let-7f-2-3p	DCUN1D4	chrX:53557216	chr4:51916514	rare_both	6mer	nfe	afr
hsa-let-7f-2-3p	FIP1L1	chrX:53557216	chr4:53459473	rare_both	6mer	nfe	nfe
hsa-let-7f-2-3p	EPHA5	chrX:53557216	chr4:65323445	rare_both	6mer	nfe	afr
hsa-let-7f-2-3p	EPHA5	chrX:53557216	chr4:65323513	rare_both	6mer	nfe	afr
hsa-let-7f-2-3p	YTHDC1	chrX:53557216	chr4:68313351	rare_both	6mer	nfe	nfe
hsa-let-7f-2-3p	SLC4A4	chrX:53557216	chr4:71569457	rare_both	6mer	nfe	nfe
hsa-let-7f-2-3p	SLC4A4	chrX:53557216	chr4:71569562	rare_both	6mer	nfe	nfe
hsa-let-7f-2-3p	ANKRD17	chrX:53557216	chr4:73074790	rare_both	6mer	nfe	afr
hsa-let-7f-2-3p	ANKRD17	chrX:53557216	chr4:73075090	rare_both	6mer	nfe	nfe
hsa-let-7f-2-3p	SCARB2	chrX:53557216	chr4:76161457	rare_both	7mer-A1	nfe	nfe
hsa-let-7f-2-3p	SCARB2	chrX:53557216	chr4:76161459	rare_both	7mer-A1	nfe	afr
hsa-let-7f-2-3p	SCARB2	chrX:53557216	chr4:76161461	rare_both	7mer-A1	nfe	sas
hsa-let-7f-2-3p	CNOT6L	chrX:53557216	chr4:77714036	rare_both	6mer	nfe	nfe
hsa-let-7f-2-3p	CNOT6L	chrX:53557216	chr4:77717029	rare_both	6mer	nfe	.
hsa-let-7f-2-3p	CNOT6L	chrX:53557216	chr4:77718114	rare_both	6mer	nfe	nfe
hsa-let-7f-2-3p	LIN54	chrX:53557216	chr4:82926492	rare_both	6mer	nfe	eas
hsa-let-7f-2-3p	WDFY3	chrX:53557216	chr4:84669879	rare_both	6mer	nfe	nfe
hsa-let-7f-2-3p	WDFY3	chrX:53557216	chr4:84672454	rare_both	6mer	nfe	nfe
hsa-let-7f-2-3p	AFF1	chrX:53557216	chr4:87138255	rare_both	6mer	nfe	eas
hsa-let-7f-2-3p	AFF1	chrX:53557216	chr4:87140809	rare_both	7mer-A1	nfe	eas
hsa-let-7f-2-3p	PPM1K	chrX:53557216	chr4:88261395	rare_both	7mer-A1	nfe	amr
hsa-let-7f-2-3p	GPRIN3	chrX:53557216	chr4:89239525	rare_both	6mer	nfe	nfe
hsa-let-7f-2-3p	GPRIN3	chrX:53557216	chr4:89239529	rare_both	6mer	nfe	amr
hsa-let-7f-2-3p	GPRIN3	chrX:53557216	chr4:89240457	rare_both	6mer	nfe	nfe
hsa-let-7f-2-3p	GPRIN3	chrX:53557216	chr4:89242963	rare_both	7mer-m8	nfe	amr
hsa-let-7f-2-3p	GPRIN3	chrX:53557216	chr4:89247444	rare_both	6mer	nfe	afr
hsa-let-7f-2-3p	GPRIN3	chrX:53557216	chr4:89247752	rare_both	6mer	nfe	mid
hsa-let-7f-2-3p	GPRIN3	chrX:53557216	chr4:89247754	rare_both	6mer	nfe	nfe
hsa-let-7f-2-3p	GPRIN3	chrX:53557216	chr4:89247756	rare_both	6mer	nfe	afr
hsa-let-7f-2-3p	SMARCAD1	chrX:53557216	chr4:94290006	rare_both	8mer	nfe	nfe
hsa-let-7f-2-3p	SMARCAD1	chrX:53557216	chr4:94290745	rare_both	6mer	nfe	nfe
hsa-let-7f-2-3p	SMARCAD1	chrX:53557216	chr4:94290747	rare_both	6mer	nfe	amr
hsa-let-7f-2-3p	SMARCAD1	chrX:53557216	chr4:94290749	rare_both	6mer	nfe	.
hsa-let-7f-2-3p	DNAJB14	chrX:53557216	chr4:99900206	rare_both	6mer	nfe	nfe
hsa-let-7f-2-3p	TET2	chrX:53557216	chr4:105277388	rare_both	6mer	nfe	nfe
hsa-let-7f-2-3p	ELOVL6	chrX:53557216	chr4:110050850	rare_both	6mer	nfe	nfe
hsa-let-7f-2-3p	ANK2	chrX:53557216	chr4:113382024	rare_both	6mer	nfe	nfe
hsa-let-7f-2-3p	PDE5A	chrX:53557216	chr4:119495010	rare_both	6mer	nfe	afr
hsa-let-7f-2-3p	PDE5A	chrX:53557216	chr4:119497498	rare_both	7mer-A1	nfe	amr
hsa-let-7f-2-3p	PDE5A	chrX:53557216	chr4:119498517	rare_both	8mer	nfe	nfe
hsa-let-7f-2-3p	PDE5A	chrX:53557216	chr4:119498520	rare_both	8mer	nfe	mid
hsa-let-7f-2-3p	PDE5A	chrX:53557216	chr4:119498522	rare_both	8mer	nfe	amr
hsa-let-7f-2-3p	PDE5A	chrX:53557216	chr4:119498524	rare_both	8mer	nfe	sas
hsa-let-7f-2-3p	MAD2L1	chrX:53557216	chr4:120058321	rare_both	6mer	nfe	.
hsa-let-7f-2-3p	MAD2L1	chrX:53557216	chr4:120058323	rare_both	6mer	nfe	eas
hsa-let-7f-2-3p	MAD2L1	chrX:53557216	chr4:120059650	rare_both	8mer	nfe	.
hsa-let-7f-2-3p	CCNA2	chrX:53557216	chr4:121816477	rare_both	6mer	nfe	nfe
hsa-let-7f-2-3p	CCNA2	chrX:53557216	chr4:121816481	rare_both	6mer	nfe	afr
hsa-let-7f-2-3p	CCNA2	chrX:53557216	chr4:121817467	rare_both	6mer	nfe	afr
hsa-let-7f-2-3p	CCNA2	chrX:53557216	chr4:121817469	rare_both	6mer	nfe	nfe
hsa-let-7f-2-3p	CCNA2	chrX:53557216	chr4:121817476	rare_both	6mer	nfe	afr
hsa-let-7f-2-3p	SLC7A11	chrX:53557216	chr4:138166002	rare_both	6mer	nfe	sas
hsa-let-7f-2-3p	SLC7A11	chrX:53557216	chr4:138171597	rare_both	7mer-m8	nfe	afr
hsa-let-7f-2-3p	SLC7A11	chrX:53557216	chr4:138171599	rare_both	7mer-m8	nfe	afr
hsa-let-7f-2-3p	NAA15	chrX:53557216	chr4:139391012	rare_both	7mer-A1	nfe	nfe
hsa-let-7f-2-3p	ZNF827	chrX:53557216	chr4:145757779	rare_both	6mer	nfe	afr
hsa-let-7f-2-3p	ARFIP1	chrX:53557216	chr4:152911781	rare_both	7mer-m8	nfe	eas
hsa-let-7f-2-3p	FHDC1	chrX:53557216	chr4:152978485	rare_both	6mer	nfe	afr
hsa-let-7f-2-3p	TRIM2	chrX:53557216	chr4:153336085	rare_both	6mer	nfe	afr
hsa-let-7f-2-3p	TRIM2	chrX:53557216	chr4:153336650	rare_both	6mer	nfe	sas
hsa-let-7f-2-3p	TRIM2	chrX:53557216	chr4:153337763	rare_both	7mer-A1	nfe	afr
hsa-let-7f-2-3p	TRIM2	chrX:53557216	chr4:153337765	rare_both	7mer-A1	nfe	eas
hsa-let-7f-2-3p	TRIM2	chrX:53557216	chr4:153339027	rare_both	7mer-A1	nfe	eas
hsa-let-7f-2-3p	TRIM2	chrX:53557216	chr4:153339029	rare_both	7mer-A1	nfe	nfe
hsa-let-7f-2-3p	DCHS2	chrX:53557216	chr4:154234293	rare_both	6mer	nfe	sas
hsa-let-7f-2-3p	DCHS2	chrX:53557216	chr4:154234307	rare_both	6mer	nfe	.
hsa-let-7f-2-3p	SPOCK3	chrX:53557216	chr4:166734801	rare_both	6mer	nfe	nfe
hsa-let-7f-2-3p	CLCN3	chrX:53557216	chr4:169721147	rare_both	6mer	nfe	nfe
hsa-let-7f-2-3p	GALNT7	chrX:53557216	chr4:173321814	rare_both	8mer	nfe	afr
hsa-let-7f-2-3p	GALNT7	chrX:53557216	chr4:173321816	rare_both	8mer	nfe	mid
hsa-let-7f-2-3p	GALNT7	chrX:53557216	chr4:173323859	rare_both	6mer	nfe	amr
hsa-let-7f-2-3p	CDKN2AIP	chrX:53557216	chr4:183447484	rare_both	7mer-A1	nfe	eas
hsa-let-7f-2-3p	CDKN2AIP	chrX:53557216	chr4:183447485	rare_both	7mer-A1	nfe	sas
hsa-let-7f-2-3p	CDKN2AIP	chrX:53557216	chr4:183447487	rare_both	7mer-A1	nfe	nfe
hsa-let-7f-2-3p	TRAPPC11	chrX:53557216	chr4:183712940	rare_both	6mer	nfe	.
hsa-let-7f-2-3p	TRAPPC11	chrX:53557216	chr4:183712942	rare_both	6mer	nfe	nfe
hsa-let-7f-2-3p	ICE1	chrX:53557216	chr5:5490111	rare_both	6mer	nfe	nfe
hsa-let-7f-2-3p	SRD5A1	chrX:53557216	chr5:6673891	rare_both	7mer-m8	nfe	nfe
hsa-let-7f-2-3p	MARCHF6	chrX:53557216	chr5:10433884	rare_both	6mer	nfe	nfe
hsa-let-7f-2-3p	MARCHF6	chrX:53557216	chr5:10436762	rare_both	7mer-A1	nfe	sas
hsa-let-7f-2-3p	ANKH	chrX:53557216	chr5:14709890	rare_both	7mer-m8	nfe	nfe
hsa-let-7f-2-3p	RETREG1	chrX:53557216	chr5:16473794	rare_both	8mer	nfe	nfe
hsa-let-7f-2-3p	LMBRD2	chrX:53557216	chr5:36101820	rare_both	6mer	nfe	sas
hsa-let-7f-2-3p	LMBRD2	chrX:53557216	chr5:36103459	rare_both	6mer	nfe	amr
hsa-let-7f-2-3p	NADK2	chrX:53557216	chr5:36194969	rare_both	7mer-m8	nfe	.
hsa-let-7f-2-3p	NIPBL	chrX:53557216	chr5:37066178	rare_both	7mer-A1	nfe	amr
hsa-let-7f-2-3p	RICTOR	chrX:53557216	chr5:38938008	rare_both	7mer-A1	nfe	nfe
hsa-let-7f-2-3p	RICTOR	chrX:53557216	chr5:38938160	rare_both	6mer	nfe	afr
hsa-let-7f-2-3p	RICTOR	chrX:53557216	chr5:38941117	rare_both	6mer	nfe	afr
hsa-let-7f-2-3p	PRKAA1	chrX:53557216	chr5:40759469	rare_both	6mer	nfe	afr
hsa-let-7f-2-3p	PRKAA1	chrX:53557216	chr5:40760025	rare_both	6mer	nfe	nfe
hsa-let-7f-2-3p	PRKAA1	chrX:53557216	chr5:40761482	rare_both	7mer-A1	nfe	afr
hsa-let-7f-2-3p	PRKAA1	chrX:53557216	chr5:40762562	rare_both	6mer	nfe	nfe
hsa-let-7f-2-3p	PRKAA1	chrX:53557216	chr5:40762564	rare_both	6mer	nfe	amr
hsa-let-7f-2-3p	PRKAA1	chrX:53557216	chr5:40762566	rare_both	6mer	nfe	amr
hsa-let-7f-2-3p	HCN1	chrX:53557216	chr5:45258678	rare_both	6mer	nfe	.
hsa-let-7f-2-3p	HCN1	chrX:53557216	chr5:45259557	rare_both	6mer	nfe	nfe
hsa-let-7f-2-3p	HCN1	chrX:53557216	chr5:45261600	rare_both	6mer	nfe	nfe
hsa-let-7f-2-3p	ITGA2	chrX:53557216	chr5:53093134	rare_both	7mer-m8	nfe	afr
hsa-let-7f-2-3p	ITGA2	chrX:53557216	chr5:53093138	rare_both	7mer-m8	nfe	eas
hsa-let-7f-2-3p	ITGA2	chrX:53557216	chr5:53094438	rare_both	6mer	nfe	eas
hsa-let-7f-2-3p	MIER3	chrX:53557216	chr5:56923001	rare_both	7mer-A1	nfe	nfe
hsa-let-7f-2-3p	ZSWIM6	chrX:53557216	chr5:61544433	rare_both	7mer-A1	nfe	nfe
hsa-let-7f-2-3p	SREK1IP1	chrX:53557216	chr5:64723691	rare_both	6mer	nfe	amr
hsa-let-7f-2-3p	ERBIN	chrX:53557216	chr5:66078799	rare_both	7mer-A1	nfe	sas
hsa-let-7f-2-3p	SLC30A5	chrX:53557216	chr5:69129821	rare_both	6mer	nfe	.
hsa-let-7f-2-3p	SLC30A5	chrX:53557216	chr5:69129825	rare_both	6mer	nfe	afr
hsa-let-7f-2-3p	SLC30A5	chrX:53557216	chr5:69130192	rare_both	6mer	nfe	nfe
hsa-let-7f-2-3p	BDP1	chrX:53557216	chr5:71566868	rare_both	6mer	nfe	nfe
hsa-let-7f-2-3p	BDP1	chrX:53557216	chr5:71567692	rare_both	6mer	nfe	sas
hsa-let-7f-2-3p	MAP1B	chrX:53557216	chr5:72208320	rare_both	7mer-A1	nfe	afr
hsa-let-7f-2-3p	TNPO1	chrX:53557216	chr5:72912368	rare_both	6mer	nfe	amr
hsa-let-7f-2-3p	TNPO1	chrX:53557216	chr5:72913164	rare_both	6mer	nfe	afr
hsa-let-7f-2-3p	HOMER1	chrX:53557216	chr5:79375016	rare_both	7mer-A1	nfe	amr
hsa-let-7f-2-3p	HOMER1	chrX:53557216	chr5:79375433	rare_both	7mer-A1	nfe	sas
hsa-let-7f-2-3p	HOMER1	chrX:53557216	chr5:79375775	rare_both	6mer	nfe	nfe
hsa-let-7f-2-3p	TMEM167A	chrX:53557216	chr5:83056919	rare_both	7mer-m8	nfe	nfe
hsa-let-7f-2-3p	TMEM167A	chrX:53557216	chr5:83056921	rare_both	7mer-m8	nfe	mid
hsa-let-7f-2-3p	LYSMD3	chrX:53557216	chr5:90515772	rare_both	6mer	nfe	sas
hsa-let-7f-2-3p	LYSMD3	chrX:53557216	chr5:90516517	rare_both	6mer	nfe	amr
hsa-let-7f-2-3p	LYSMD3	chrX:53557216	chr5:90517413	rare_both	6mer	nfe	eas
hsa-let-7f-2-3p	LYSMD3	chrX:53557216	chr5:90517415	rare_both	6mer	nfe	afr
hsa-let-7f-2-3p	ARRDC3	chrX:53557216	chr5:91369112	rare_both	6mer	nfe	nfe
hsa-let-7f-2-3p	LNPEP	chrX:53557216	chr5:97032523	rare_both	6mer	nfe	nfe
hsa-let-7f-2-3p	LNPEP	chrX:53557216	chr5:97033762	rare_both	6mer	nfe	sas
hsa-let-7f-2-3p	LNPEP	chrX:53557216	chr5:97033900	rare_both	6mer	nfe	nfe
hsa-let-7f-2-3p	LNPEP	chrX:53557216	chr5:97033993	rare_both	6mer	nfe	amr
hsa-let-7f-2-3p	RGMB	chrX:53557216	chr5:98793845	rare_both	6mer	nfe	nfe
hsa-let-7f-2-3p	RGMB	chrX:53557216	chr5:98793847	rare_both	6mer	nfe	nfe
hsa-let-7f-2-3p	RGMB	chrX:53557216	chr5:98793856	rare_both	6mer	nfe	sas
hsa-let-7f-2-3p	ST8SIA4	chrX:53557216	chr5:100807051	rare_both	6mer	nfe	nfe
hsa-let-7f-2-3p	ST8SIA4	chrX:53557216	chr5:100807803	rare_both	7mer-m8	nfe	amr
hsa-let-7f-2-3p	ST8SIA4	chrX:53557216	chr5:100808308	rare_both	6mer	nfe	sas
hsa-let-7f-2-3p	ST8SIA4	chrX:53557216	chr5:100811607	rare_both	6mer	nfe	sas
hsa-let-7f-2-3p	MACIR	chrX:53557216	chr5:103278151	rare_both	6mer	nfe	nfe
hsa-let-7f-2-3p	FER	chrX:53557216	chr5:109191955	rare_both	6mer	nfe	amr
hsa-let-7f-2-3p	FER	chrX:53557216	chr5:109191957	rare_both	6mer	nfe	nfe
hsa-let-7f-2-3p	SLC25A46	chrX:53557216	chr5:110762378	rare_both	6mer	nfe	nfe
hsa-let-7f-2-3p	NREP	chrX:53557216	chr5:111730444	rare_both	7mer-A1	nfe	amr
hsa-let-7f-2-3p	DCP2	chrX:53557216	chr5:113014541	rare_both	6mer	nfe	amr
hsa-let-7f-2-3p	DCP2	chrX:53557216	chr5:113016117	rare_both	6mer	nfe	nfe
hsa-let-7f-2-3p	PGGT1B	chrX:53557216	chr5:115206123	rare_both	6mer	nfe	nfe
hsa-let-7f-2-3p	PGGT1B	chrX:53557216	chr5:115212336	rare_both	6mer	nfe	nfe
hsa-let-7f-2-3p	PGGT1B	chrX:53557216	chr5:115212338	rare_both	6mer	nfe	afr
hsa-let-7f-2-3p	TMED7	chrX:53557216	chr5:115615040	rare_both	7mer-A1	nfe	amr
hsa-let-7f-2-3p	AP3S1	chrX:53557216	chr5:115913621	rare_both	8mer	nfe	nfe
hsa-let-7f-2-3p	PRDM6	chrX:53557216	chr5:123193784	rare_both	6mer	nfe	sas
hsa-let-7f-2-3p	LMNB1	chrX:53557216	chr5:126836317	rare_both	7mer-m8	nfe	sas
hsa-let-7f-2-3p	FNIP1	chrX:53557216	chr5:131644542	rare_both	6mer	nfe	nfe
hsa-let-7f-2-3p	SKP1	chrX:53557216	chr5:134149075	rare_both	6mer	nfe	nfe
hsa-let-7f-2-3p	SKP1	chrX:53557216	chr5:134155667	rare_both	7mer-m8	nfe	nfe
hsa-let-7f-2-3p	SEC24A	chrX:53557216	chr5:134727659	rare_both	6mer	nfe	nfe
hsa-let-7f-2-3p	HNRNPA0	chrX:53557216	chr5:137751720	rare_both	6mer	nfe	.
hsa-let-7f-2-3p	MATR3	chrX:53557216	chr5:139330304	rare_both	6mer	nfe	nfe
hsa-let-7f-2-3p	MATR3	chrX:53557216	chr5:139330975	rare_both	7mer-A1	nfe	eas
hsa-let-7f-2-3p	PSD2	chrX:53557216	chr5:139844339	rare_both	6mer	nfe	.
hsa-let-7f-2-3p	PSD2	chrX:53557216	chr5:139844341	rare_both	6mer	nfe	nfe
hsa-let-7f-2-3p	PURA	chrX:53557216	chr5:140119196	rare_both	6mer	nfe	nfe
hsa-let-7f-2-3p	PURA	chrX:53557216	chr5:140119200	rare_both	6mer	nfe	nfe
hsa-let-7f-2-3p	PURA	chrX:53557216	chr5:140120250	rare_both	6mer	nfe	afr
hsa-let-7f-2-3p	PURA	chrX:53557216	chr5:140122133	rare_both	7mer-A1	nfe	afr
hsa-let-7f-2-3p	ANKHD1	chrX:53557216	chr5:140539549	rare_both	6mer	nfe	nfe
hsa-let-7f-2-3p	ZMAT2	chrX:53557216	chr5:140706630	rare_both	6mer	nfe	afr
hsa-let-7f-2-3p	NDFIP1	chrX:53557216	chr5:142152120	rare_both	6mer	nfe	afr
hsa-let-7f-2-3p	NDFIP1	chrX:53557216	chr5:142153383	rare_both	6mer	nfe	nfe
hsa-let-7f-2-3p	SPRY4	chrX:53557216	chr5:142313630	rare_both	6mer	nfe	nfe
hsa-let-7f-2-3p	NR3C1	chrX:53557216	chr5:143278316	rare_both	6mer	nfe	amr
hsa-let-7f-2-3p	NR3C1	chrX:53557216	chr5:143281107	rare_both	6mer	nfe	sas
hsa-let-7f-2-3p	NR3C1	chrX:53557216	chr5:143281414	rare_both	6mer	nfe	afr
hsa-let-7f-2-3p	NR3C1	chrX:53557216	chr5:143281420	rare_both	6mer	nfe	afr
hsa-let-7f-2-3p	NR3C1	chrX:53557216	chr5:143281475	rare_both	8mer	nfe	sas
hsa-let-7f-2-3p	NR3C1	chrX:53557216	chr5:143281479	rare_both	8mer	nfe	nfe
hsa-let-7f-2-3p	NR3C1	chrX:53557216	chr5:143281832	rare_both	6mer	nfe	nfe
hsa-let-7f-2-3p	NR3C1	chrX:53557216	chr5:143281834	rare_both	6mer	nfe	sas
hsa-let-7f-2-3p	RBM27	chrX:53557216	chr5:146286047	rare_both	7mer-m8	nfe	sas
hsa-let-7f-2-3p	RBM27	chrX:53557216	chr5:146287305	rare_both	8mer	nfe	eas
hsa-let-7f-2-3p	RBM27	chrX:53557216	chr5:146288938	rare_both	7mer-A1	nfe	nfe
hsa-let-7f-2-3p	ADRB2	chrX:53557216	chr5:148828174	rare_both	7mer-A1	nfe	afr
hsa-let-7f-2-3p	ADAM19	chrX:53557216	chr5:157477665	rare_both	6mer	nfe	amr
hsa-let-7f-2-3p	RNF145	chrX:53557216	chr5:159157974	rare_both	6mer	nfe	nfe
hsa-let-7f-2-3p	GABRB2	chrX:53557216	chr5:161290652	rare_both	6mer	nfe	nfe
hsa-let-7f-2-3p	GABRB2	chrX:53557216	chr5:161291145	rare_both	7mer-m8	nfe	nfe
hsa-let-7f-2-3p	GABRB2	chrX:53557216	chr5:161292696	rare_both	6mer	nfe	nfe
hsa-let-7f-2-3p	GABRA1	chrX:53557216	chr5:161897795	rare_both	7mer-m8	nfe	nfe
hsa-let-7f-2-3p	GABRA1	chrX:53557216	chr5:161897797	rare_both	7mer-m8	nfe	nfe
hsa-let-7f-2-3p	GABRA1	chrX:53557216	chr5:161899379	rare_both	7mer-A1	nfe	afr
hsa-let-7f-2-3p	PANK3	chrX:53557216	chr5:168550527	rare_both	6mer	nfe	afr
hsa-let-7f-2-3p	PANK3	chrX:53557216	chr5:168551544	rare_both	7mer-m8	nfe	amr
hsa-let-7f-2-3p	CREBRF	chrX:53557216	chr5:173135076	rare_both	6mer	nfe	afr
hsa-let-7f-2-3p	STC2	chrX:53557216	chr5:173315419	rare_both	6mer	nfe	afr
hsa-let-7f-2-3p	RNF44	chrX:53557216	chr5:176526717	rare_both	6mer	nfe	nfe
hsa-let-7f-2-3p	RNF44	chrX:53557216	chr5:176526721	rare_both	6mer	nfe	nfe
hsa-let-7f-2-3p	NSD1	chrX:53557216	chr5:177300164	rare_both	6mer	nfe	nfe
hsa-let-7f-2-3p	NSD1	chrX:53557216	chr5:177300168	rare_both	6mer	nfe	eas
hsa-let-7f-2-3p	MAML1	chrX:53557216	chr5:179777039	rare_both	7mer-m8	nfe	nfe
hsa-let-7f-2-3p	CNOT6	chrX:53557216	chr5:180577989	rare_both	7mer-A1	nfe	afr
hsa-let-7f-2-3p	SERPINB1	chrX:53557216	chr6:2832998	mixed	6mer	nfe	afr
hsa-let-7f-2-3p	RREB1	chrX:53557216	chr6:7251894	rare_both	7mer-A1	nfe	afr
hsa-let-7f-2-3p	NEDD9	chrX:53557216	chr6:11183456	rare_both	6mer	nfe	afr
hsa-let-7f-2-3p	NEDD9	chrX:53557216	chr6:11184959	rare_both	6mer	nfe	mid
hsa-let-7f-2-3p	TMEM170B	chrX:53557216	chr6:11580829	rare_both	6mer	nfe	nfe
hsa-let-7f-2-3p	TMEM170B	chrX:53557216	chr6:11580831	rare_both	6mer	nfe	nfe
hsa-let-7f-2-3p	TMEM170B	chrX:53557216	chr6:11582967	rare_both	6mer	nfe	amr
hsa-let-7f-2-3p	HIVEP1	chrX:53557216	chr6:12164642	rare_both	7mer-A1	nfe	eas
hsa-let-7f-2-3p	RBM24	chrX:53557216	chr6:17293409	rare_both	7mer-m8	nfe	nfe
hsa-let-7f-2-3p	RBM24	chrX:53557216	chr6:17293804	rare_both	6mer	nfe	nfe
hsa-let-7f-2-3p	NUP153	chrX:53557216	chr6:17615785	rare_both	7mer-A1	nfe	afr
hsa-let-7f-2-3p	ID4	chrX:53557216	chr6:19839698	rare_both	7mer-A1	nfe	afr
hsa-let-7f-2-3p	ID4	chrX:53557216	chr6:19839730	rare_both	6mer	nfe	sas
hsa-let-7f-2-3p	ID4	chrX:53557216	chr6:19839734	rare_both	6mer	nfe	afr
hsa-let-7f-2-3p	C6orf62	chrX:53557216	chr6:24705092	rare_both	8mer	nfe	amr
hsa-let-7f-2-3p	PBX2	chrX:53557216	chr6:32185105	rare_both	6mer	nfe	nfe
hsa-let-7f-2-3p	SRSF3	chrX:53557216	chr6:36602589	mixed	7mer-m8	nfe	eas
hsa-let-7f-2-3p	HSP90AB1	chrX:53557216	chr6:44253636	rare_both	7mer-A1	nfe	nfe
hsa-let-7f-2-3p	ZNF451	chrX:53557216	chr6:57169484	rare_both	6mer	nfe	nfe
hsa-let-7f-2-3p	RAB23	chrX:53557216	chr6:57188138	rare_both	6mer	nfe	nfe
hsa-let-7f-2-3p	RAB23	chrX:53557216	chr6:57188142	rare_both	6mer	nfe	nfe
hsa-let-7f-2-3p	RAB23	chrX:53557216	chr6:57189828	rare_both	6mer	nfe	nfe
hsa-let-7f-2-3p	COL12A1	chrX:53557216	chr6:75084513	rare_both	6mer	nfe	amr
hsa-let-7f-2-3p	COL12A1	chrX:53557216	chr6:75085811	rare_both	7mer-m8	nfe	afr
hsa-let-7f-2-3p	COL12A1	chrX:53557216	chr6:75085813	rare_both	7mer-m8	nfe	nfe
hsa-let-7f-2-3p	TMEM30A	chrX:53557216	chr6:75254926	mixed	6mer	nfe	nfe
hsa-let-7f-2-3p	SENP6	chrX:53557216	chr6:75715708	rare_both	6mer	nfe	nfe
hsa-let-7f-2-3p	PHIP	chrX:53557216	chr6:78938709	rare_both	6mer	nfe	amr
hsa-let-7f-2-3p	PHIP	chrX:53557216	chr6:78939625	rare_both	6mer	nfe	nfe
hsa-let-7f-2-3p	TENT5A	chrX:53557216	chr6:81746779	rare_both	7mer-A1	nfe	nfe
hsa-let-7f-2-3p	TENT5A	chrX:53557216	chr6:81748621	rare_both	6mer	nfe	afr
hsa-let-7f-2-3p	TENT5A	chrX:53557216	chr6:81748728	rare_both	6mer	nfe	nfe
hsa-let-7f-2-3p	DOP1A	chrX:53557216	chr6:83168239	rare_both	7mer-A1	nfe	nfe
hsa-let-7f-2-3p	DOP1A	chrX:53557216	chr6:83168241	rare_both	7mer-A1	nfe	afr
hsa-let-7f-2-3p	DOP1A	chrX:53557216	chr6:83168305	rare_both	6mer	nfe	amr
hsa-let-7f-2-3p	SYNCRIP	chrX:53557216	chr6:85614646	rare_both	6mer	nfe	afr
hsa-let-7f-2-3p	CNR1	chrX:53557216	chr6:88140093	rare_both	6mer	nfe	amr
hsa-let-7f-2-3p	CNR1	chrX:53557216	chr6:88140105	rare_both	7mer-m8	nfe	nfe
hsa-let-7f-2-3p	CNR1	chrX:53557216	chr6:88140594	rare_both	7mer-m8	nfe	nfe
hsa-let-7f-2-3p	CNR1	chrX:53557216	chr6:88142947	rare_both	6mer	nfe	.
hsa-let-7f-2-3p	PNRC1	chrX:53557216	chr6:89084369	rare_both	7mer-m8	nfe	nfe
hsa-let-7f-2-3p	PNRC1	chrX:53557216	chr6:89084387	rare_both	6mer	nfe	nfe
hsa-let-7f-2-3p	PNRC1	chrX:53557216	chr6:89084471	rare_both	6mer	nfe	eas
hsa-let-7f-2-3p	FUT9	chrX:53557216	chr6:96204368	rare_both	6mer	nfe	afr
hsa-let-7f-2-3p	FUT9	chrX:53557216	chr6:96208111	rare_both	6mer	nfe	sas
hsa-let-7f-2-3p	FUT9	chrX:53557216	chr6:96208113	rare_both	6mer	nfe	nfe
hsa-let-7f-2-3p	FUT9	chrX:53557216	chr6:96214190	rare_both	7mer-m8	nfe	nfe
hsa-let-7f-2-3p	FUT9	chrX:53557216	chr6:96214192	rare_both	7mer-m8	nfe	nfe
hsa-let-7f-2-3p	FUT9	chrX:53557216	chr6:96214482	rare_both	6mer	nfe	.
hsa-let-7f-2-3p	SEC63	chrX:53557216	chr6:107867929	rare_both	6mer	nfe	afr
hsa-let-7f-2-3p	CDK19	chrX:53557216	chr6:110611065	rare_both	6mer	nfe	afr
hsa-let-7f-2-3p	CDK19	chrX:53557216	chr6:110612047	rare_both	6mer	nfe	nfe
hsa-let-7f-2-3p	CDK19	chrX:53557216	chr6:110613002	rare_both	6mer	nfe	afr
hsa-let-7f-2-3p	MARCKS	chrX:53557216	chr6:113861303	rare_both	7mer-A1	nfe	.
hsa-let-7f-2-3p	MARCKS	chrX:53557216	chr6:113861391	rare_both	6mer	nfe	eas
hsa-let-7f-2-3p	FRK	chrX:53557216	chr6:115934044	rare_both	6mer	nfe	amr
hsa-let-7f-2-3p	FRK	chrX:53557216	chr6:115939678	rare_both	7mer-A1	nfe	sas
hsa-let-7f-2-3p	MAN1A1	chrX:53557216	chr6:119179523	rare_both	7mer-A1	nfe	nfe
hsa-let-7f-2-3p	MAN1A1	chrX:53557216	chr6:119179775	rare_both	7mer-m8	nfe	nfe
hsa-let-7f-2-3p	NCOA7	chrX:53557216	chr6:125929350	rare_both	6mer	nfe	nfe
hsa-let-7f-2-3p	STX7	chrX:53557216	chr6:132448172	rare_both	6mer	nfe	afr
hsa-let-7f-2-3p	STX7	chrX:53557216	chr6:132448176	rare_both	6mer	nfe	nfe
hsa-let-7f-2-3p	STX7	chrX:53557216	chr6:132452022	rare_both	6mer	nfe	.
hsa-let-7f-2-3p	STX7	chrX:53557216	chr6:132459635	rare_both	7mer-A1	nfe	eas
hsa-let-7f-2-3p	STX7	chrX:53557216	chr6:132460664	rare_both	6mer	nfe	sas
hsa-let-7f-2-3p	SGK1	chrX:53557216	chr6:134169450	rare_both	6mer	nfe	nfe
hsa-let-7f-2-3p	SGK1	chrX:53557216	chr6:134169452	rare_both	6mer	nfe	eas
hsa-let-7f-2-3p	PDE7B	chrX:53557216	chr6:136192699	rare_both	7mer-m8	nfe	afr
hsa-let-7f-2-3p	PDE7B	chrX:53557216	chr6:136194151	rare_both	6mer	nfe	afr
hsa-let-7f-2-3p	PDE7B	chrX:53557216	chr6:136194153	rare_both	6mer	nfe	nfe
hsa-let-7f-2-3p	PDE7B	chrX:53557216	chr6:136195439	rare_both	6mer	nfe	nfe
hsa-let-7f-2-3p	ADGRG6	chrX:53557216	chr6:142444775	rare_both	7mer-A1	nfe	nfe
hsa-let-7f-2-3p	HIVEP2	chrX:53557216	chr6:142752421	rare_both	6mer	nfe	nfe
hsa-let-7f-2-3p	HIVEP2	chrX:53557216	chr6:142752423	rare_both	6mer	nfe	nfe
hsa-let-7f-2-3p	HIVEP2	chrX:53557216	chr6:142752425	rare_both	6mer	nfe	eas
hsa-let-7f-2-3p	LATS1	chrX:53557216	chr6:149660614	rare_both	6mer	nfe	afr
hsa-let-7f-2-3p	AKAP12	chrX:53557216	chr6:151356094	rare_both	6mer	nfe	afr
hsa-let-7f-2-3p	VIP	chrX:53557216	chr6:152759134	rare_both	7mer-m8	nfe	nfe
hsa-let-7f-2-3p	SCAF8	chrX:53557216	chr6:154833556	rare_both	7mer-A1	nfe	amr
hsa-let-7f-2-3p	ARID1B	chrX:53557216	chr6:157208088	rare_both	6mer	nfe	afr
hsa-let-7f-2-3p	QKI	chrX:53557216	chr6:163574955	rare_both	6mer	nfe	afr
hsa-let-7f-2-3p	QKI	chrX:53557216	chr6:163578079	rare_both	7mer-m8	nfe	nfe
hsa-let-7f-2-3p	THBS2	chrX:53557216	chr6:169216542	rare_both	7mer-m8	nfe	afr
hsa-let-7f-2-3p	THBS2	chrX:53557216	chr6:169217470	rare_both	6mer	nfe	sas
hsa-let-7f-2-3p	SUN1	chrX:53557216	chr7:874539	rare_both	7mer-m8	nfe	nfe
hsa-let-7f-2-3p	ITGB8	chrX:53557216	chr7:20412282	rare_both	6mer	nfe	afr
hsa-let-7f-2-3p	ITGB8	chrX:53557216	chr7:20413996	rare_both	6mer	nfe	afr
hsa-let-7f-2-3p	ITGB8	chrX:53557216	chr7:20415219	rare_both	6mer	nfe	.
hsa-let-7f-2-3p	SP4	chrX:53557216	chr7:21513400	rare_both	6mer	nfe	afr
hsa-let-7f-2-3p	HOXA9	chrX:53557216	chr7:27162809	rare_both	6mer	nfe	nfe
hsa-let-7f-2-3p	HOXA9	chrX:53557216	chr7:27163310	rare_both	6mer	nfe	nfe
hsa-let-7f-2-3p	CREB5	chrX:53557216	chr7:28819561	rare_both	7mer-m8	nfe	nfe
hsa-let-7f-2-3p	PDE1C	chrX:53557216	chr7:31753203	rare_both	7mer-A1	nfe	nfe
hsa-let-7f-2-3p	PDE1C	chrX:53557216	chr7:31753205	rare_both	7mer-A1	nfe	afr
hsa-let-7f-2-3p	DPY19L1	chrX:53557216	chr7:34929499	rare_both	8mer	nfe	afr
hsa-let-7f-2-3p	DPY19L1	chrX:53557216	chr7:34930644	rare_both	6mer	nfe	amr
hsa-let-7f-2-3p	NIPSNAP2	chrX:53557216	chr7:55999183	rare_both	7mer-m8	nfe	nfe
hsa-let-7f-2-3p	ZNF680	chrX:53557216	chr7:64519922	rare_both	6mer	nfe	eas
hsa-let-7f-2-3p	VKORC1L1	chrX:53557216	chr7:65958890	rare_both	7mer-m8	nfe	amr
hsa-let-7f-2-3p	VKORC1L1	chrX:53557216	chr7:65958894	rare_both	7mer-m8	nfe	afr
hsa-let-7f-2-3p	SEMA3D	chrX:53557216	chr7:84995611	rare_both	6mer	nfe	nfe
hsa-let-7f-2-3p	SEMA3D	chrX:53557216	chr7:84998300	rare_both	7mer-m8	nfe	nfe
hsa-let-7f-2-3p	SEMA3D	chrX:53557216	chr7:84999112	rare_both	6mer	nfe	nfe
hsa-let-7f-2-3p	SEMA3D	chrX:53557216	chr7:84999377	rare_both	6mer	nfe	nfe
hsa-let-7f-2-3p	ELAPOR2	chrX:53557216	chr7:86880215	rare_both	7mer-m8	nfe	nfe
hsa-let-7f-2-3p	SRI	chrX:53557216	chr7:88206398	rare_both	6mer	nfe	sas
hsa-let-7f-2-3p	GTPBP10	chrX:53557216	chr7:90386961	rare_both	6mer	nfe	nfe
hsa-let-7f-2-3p	GTPBP10	chrX:53557216	chr7:90387729	rare_both	6mer	nfe	.
hsa-let-7f-2-3p	AKAP9	chrX:53557216	chr7:92110279	rare_both	6mer	nfe	sas
hsa-let-7f-2-3p	AKAP9	chrX:53557216	chr7:92110284	rare_both	6mer	nfe	nfe
hsa-let-7f-2-3p	AKAP9	chrX:53557216	chr7:92110379	rare_both	7mer-m8	nfe	afr
hsa-let-7f-2-3p	COL1A2	chrX:53557216	chr7:94431158	rare_both	6mer	nfe	nfe
hsa-let-7f-2-3p	CASD1	chrX:53557216	chr7:94555915	rare_both	6mer	nfe	nfe
hsa-let-7f-2-3p	CASD1	chrX:53557216	chr7:94555983	rare_both	7mer-A1	nfe	eas
hsa-let-7f-2-3p	PDAP1	chrX:53557216	chr7:99396018	rare_both	6mer	nfe	nfe
hsa-let-7f-2-3p	ZKSCAN1	chrX:53557216	chr7:100034707	rare_both	6mer	nfe	eas
hsa-let-7f-2-3p	ZKSCAN1	chrX:53557216	chr7:100037455	rare_both	7mer-A1	nfe	nfe
hsa-let-7f-2-3p	CCDC71L	chrX:53557216	chr7:106657492	rare_both	7mer-A1	nfe	nfe
hsa-let-7f-2-3p	CCDC71L	chrX:53557216	chr7:106658068	rare_both	6mer	nfe	.
hsa-let-7f-2-3p	CBLL1	chrX:53557216	chr7:107760571	rare_both	6mer	nfe	nfe
hsa-let-7f-2-3p	NRCAM	chrX:53557216	chr7:108148291	rare_both	7mer-m8	nfe	amr
hsa-let-7f-2-3p	TES	chrX:53557216	chr7:116258431	rare_both	7mer-A1	nfe	sas
hsa-let-7f-2-3p	TES	chrX:53557216	chr7:116258495	rare_both	7mer-A1	nfe	amr
hsa-let-7f-2-3p	GPR37	chrX:53557216	chr7:124746205	rare_both	6mer	nfe	afr
hsa-let-7f-2-3p	NRF1	chrX:53557216	chr7:129755457	rare_both	6mer	nfe	nfe
hsa-let-7f-2-3p	NRF1	chrX:53557216	chr7:129755491	rare_both	6mer	nfe	afr
hsa-let-7f-2-3p	KLHDC10	chrX:53557216	chr7:130133768	rare_both	6mer	nfe	afr
hsa-let-7f-2-3p	KDM7A	chrX:53557216	chr7:140084794	rare_both	6mer	nfe	nfe
hsa-let-7f-2-3p	PRKAG2	chrX:53557216	chr7:151556212	rare_both	7mer-m8	nfe	amr
hsa-let-7f-2-3p	INSIG1	chrX:53557216	chr7:155309302	rare_both	6mer	nfe	nfe
hsa-let-7f-2-3p	KBTBD11	chrX:53557216	chr8:2004038	rare_both	7mer-m8	nfe	nfe
hsa-let-7f-2-3p	DLC1	chrX:53557216	chr8:13084190	rare_both	6mer	nfe	afr
hsa-let-7f-2-3p	CNOT7	chrX:53557216	chr8:17225358	rare_both	6mer	nfe	afr
hsa-let-7f-2-3p	CNOT7	chrX:53557216	chr8:17230671	rare_both	6mer	nfe	afr
hsa-let-7f-2-3p	CNOT7	chrX:53557216	chr8:17230675	rare_both	6mer	nfe	sas
hsa-let-7f-2-3p	PCM1	chrX:53557216	chr8:18027745	rare_both	7mer-m8	nfe	nfe
hsa-let-7f-2-3p	PCM1	chrX:53557216	chr8:18027747	rare_both	7mer-m8	nfe	nfe
hsa-let-7f-2-3p	PSD3	chrX:53557216	chr8:18527539	rare_both	7mer-A1	nfe	nfe
hsa-let-7f-2-3p	PSD3	chrX:53557216	chr8:18531212	rare_both	6mer	nfe	nfe
hsa-let-7f-2-3p	PSD3	chrX:53557216	chr8:18535608	rare_both	6mer	nfe	afr
hsa-let-7f-2-3p	PSD3	chrX:53557216	chr8:18535610	rare_both	6mer	nfe	sas
hsa-let-7f-2-3p	PPP2R2A	chrX:53557216	chr8:26371778	rare_both	7mer-m8	nfe	afr
hsa-let-7f-2-3p	FZD3	chrX:53557216	chr8:28567866	rare_both	6mer	nfe	nfe
hsa-let-7f-2-3p	RBPMS	chrX:53557216	chr8:30570757	rare_both	7mer-m8	nfe	nfe
hsa-let-7f-2-3p	BAG4	chrX:53557216	chr8:38212431	rare_both	6mer	nfe	nfe
hsa-let-7f-2-3p	NSD3	chrX:53557216	chr8:38270089	rare_both	7mer-m8	nfe	afr
hsa-let-7f-2-3p	NSD3	chrX:53557216	chr8:38271485	rare_both	6mer	nfe	.
hsa-let-7f-2-3p	NSD3	chrX:53557216	chr8:38275278	rare_both	6mer	nfe	afr
hsa-let-7f-2-3p	HOOK3	chrX:53557216	chr8:43023241	rare_both	7mer-m8	nfe	amr
hsa-let-7f-2-3p	HOOK3	chrX:53557216	chr8:43030404	rare_both	6mer	nfe	nfe
hsa-let-7f-2-3p	HOOK3	chrX:53557216	chr8:43030410	rare_both	6mer	nfe	afr
hsa-let-7f-2-3p	HOOK3	chrX:53557216	chr8:43030526	rare_both	6mer	nfe	afr
hsa-let-7f-2-3p	HOOK3	chrX:53557216	chr8:43030528	rare_both	6mer	nfe	nfe
hsa-let-7f-2-3p	SNAI2	chrX:53557216	chr8:48917946	rare_both	7mer-A1	nfe	afr
hsa-let-7f-2-3p	SNAI2	chrX:53557216	chr8:48917948	rare_both	7mer-A1	nfe	nfe
hsa-let-7f-2-3p	SNAI2	chrX:53557216	chr8:48918697	rare_both	7mer-A1	nfe	nfe
hsa-let-7f-2-3p	RB1CC1	chrX:53557216	chr8:52622508	rare_both	7mer-A1	nfe	nfe
hsa-let-7f-2-3p	RB1CC1	chrX:53557216	chr8:52623341	rare_both	6mer	nfe	amr
hsa-let-7f-2-3p	RAB2A	chrX:53557216	chr8:60621435	rare_both	6mer	nfe	afr
hsa-let-7f-2-3p	MTFR1	chrX:53557216	chr8:65709314	rare_both	7mer-A1	nfe	nfe
hsa-let-7f-2-3p	SLCO5A1	chrX:53557216	chr8:69667171	rare_both	6mer	nfe	.
hsa-let-7f-2-3p	SLCO5A1	chrX:53557216	chr8:69669387	rare_both	6mer	nfe	nfe
hsa-let-7f-2-3p	SLCO5A1	chrX:53557216	chr8:69669391	rare_both	6mer	nfe	amr
hsa-let-7f-2-3p	MMP16	chrX:53557216	chr8:88033428	rare_both	6mer	nfe	eas
hsa-let-7f-2-3p	NECAB1	chrX:53557216	chr8:90955607	rare_both	7mer-m8	nfe	nfe
hsa-let-7f-2-3p	NECAB1	chrX:53557216	chr8:90957165	rare_both	6mer	nfe	eas
hsa-let-7f-2-3p	NECAB1	chrX:53557216	chr8:90958142	rare_both	6mer	nfe	nfe
hsa-let-7f-2-3p	VIRMA	chrX:53557216	chr8:94488513	rare_both	6mer	nfe	afr
hsa-let-7f-2-3p	VIRMA	chrX:53557216	chr8:94488677	rare_both	7mer-m8	nfe	nfe
hsa-let-7f-2-3p	CCNE2	chrX:53557216	chr8:94880389	rare_both	8mer	nfe	sas
hsa-let-7f-2-3p	CCNE2	chrX:53557216	chr8:94880863	rare_both	6mer	nfe	amr
hsa-let-7f-2-3p	TP53INP1	chrX:53557216	chr8:94928267	rare_both	6mer	nfe	nfe
hsa-let-7f-2-3p	TP53INP1	chrX:53557216	chr8:94930039	rare_both	7mer-m8	nfe	afr
hsa-let-7f-2-3p	TP53INP1	chrX:53557216	chr8:94930415	rare_both	6mer	nfe	mid
hsa-let-7f-2-3p	TP53INP1	chrX:53557216	chr8:94930417	rare_both	6mer	nfe	nfe
hsa-let-7f-2-3p	UQCRB	chrX:53557216	chr8:96227112	rare_both	7mer-m8	nfe	nfe
hsa-let-7f-2-3p	YWHAZ	chrX:53557216	chr8:100919949	rare_both	6mer	nfe	eas
hsa-let-7f-2-3p	YWHAZ	chrX:53557216	chr8:100919953	rare_both	6mer	nfe	afr
hsa-let-7f-2-3p	NCALD	chrX:53557216	chr8:101687036	rare_both	7mer-A1	nfe	sas
hsa-let-7f-2-3p	UBR5	chrX:53557216	chr8:102253834	rare_both	6mer	nfe	nfe
hsa-let-7f-2-3p	UBR5	chrX:53557216	chr8:102253838	rare_both	6mer	nfe	nfe
hsa-let-7f-2-3p	LRP12	chrX:53557216	chr8:104490646	rare_both	6mer	nfe	nfe
hsa-let-7f-2-3p	LRP12	chrX:53557216	chr8:104490648	rare_both	6mer	nfe	nfe
hsa-let-7f-2-3p	LRP12	chrX:53557216	chr8:104490650	rare_both	6mer	nfe	afr
hsa-let-7f-2-3p	OXR1	chrX:53557216	chr8:106752197	mixed	6mer	nfe	nfe
hsa-let-7f-2-3p	OXR1	chrX:53557216	chr8:106752198	rare_both	6mer	nfe	eas
hsa-let-7f-2-3p	TRPS1	chrX:53557216	chr8:115411591	rare_both	7mer-A1	nfe	nfe
hsa-let-7f-2-3p	TRPS1	chrX:53557216	chr8:115412906	rare_both	6mer	nfe	nfe
hsa-let-7f-2-3p	MTBP	chrX:53557216	chr8:120523495	rare_both	7mer-A1	nfe	amr
hsa-let-7f-2-3p	FAM91A1	chrX:53557216	chr8:123813287	rare_both	6mer	nfe	eas
hsa-let-7f-2-3p	TMEM65	chrX:53557216	chr8:124306640	rare_both	6mer	nfe	afr
hsa-let-7f-2-3p	TMEM65	chrX:53557216	chr8:124310903	rare_both	6mer	nfe	amr
hsa-let-7f-2-3p	TMEM65	chrX:53557216	chr8:124310905	rare_both	6mer	nfe	amr
hsa-let-7f-2-3p	ASAP1	chrX:53557216	chr8:130054656	rare_both	6mer	nfe	nfe
hsa-let-7f-2-3p	EFR3A	chrX:53557216	chr8:132011242	rare_both	7mer-m8	nfe	mid
hsa-let-7f-2-3p	KCNQ3	chrX:53557216	chr8:132125746	rare_both	7mer-A1	nfe	.
hsa-let-7f-2-3p	PHF20L1	chrX:53557216	chr8:132848237	rare_both	6mer	nfe	nfe
hsa-let-7f-2-3p	KHDRBS3	chrX:53557216	chr8:135647132	rare_both	7mer-m8	nfe	nfe
hsa-let-7f-2-3p	JAK2	chrX:53557216	chr9:5127157	rare_both	7mer-A1	nfe	afr
hsa-let-7f-2-3p	JAK2	chrX:53557216	chr9:5127180	rare_both	6mer	nfe	nfe
hsa-let-7f-2-3p	JAK2	chrX:53557216	chr9:5127182	rare_both	6mer	nfe	nfe
hsa-let-7f-2-3p	JAK2	chrX:53557216	chr9:5127378	rare_both	6mer	nfe	afr
hsa-let-7f-2-3p	JAK2	chrX:53557216	chr9:5127447	rare_both	7mer-A1	nfe	nfe
hsa-let-7f-2-3p	RANBP6	chrX:53557216	chr9:6011489	rare_both	6mer	nfe	afr
hsa-let-7f-2-3p	TEK	chrX:53557216	chr9:27229422	rare_both	7mer-m8	nfe	nfe
hsa-let-7f-2-3p	DCAF12	chrX:53557216	chr9:34086540	rare_both	6mer	nfe	afr
hsa-let-7f-2-3p	DCAF12	chrX:53557216	chr9:34086542	rare_both	6mer	nfe	eas
hsa-let-7f-2-3p	ZBTB5	chrX:53557216	chr9:37439896	rare_both	6mer	nfe	nfe
hsa-let-7f-2-3p	APBA1	chrX:53557216	chr9:69427573	rare_both	7mer-m8	nfe	.
hsa-let-7f-2-3p	GDA	chrX:53557216	chr9:72249954	rare_both	6mer	nfe	nfe
hsa-let-7f-2-3p	RFK	chrX:53557216	chr9:76386694	rare_both	7mer-A1	nfe	afr
hsa-let-7f-2-3p	GNAQ	chrX:53557216	chr9:77716326	rare_both	6mer	nfe	nfe
hsa-let-7f-2-3p	GNAQ	chrX:53557216	chr9:77718692	rare_both	7mer-A1	nfe	nfe
hsa-let-7f-2-3p	GNAQ	chrX:53557216	chr9:77718696	rare_both	7mer-A1	nfe	nfe
hsa-let-7f-2-3p	SPIN1	chrX:53557216	chr9:88477787	rare_both	6mer	nfe	eas
hsa-let-7f-2-3p	SHC3	chrX:53557216	chr9:89008072	rare_both	6mer	nfe	amr
hsa-let-7f-2-3p	AUH	chrX:53557216	chr9:91214133	rare_both	7mer-A1	nfe	amr
hsa-let-7f-2-3p	AUH	chrX:53557216	chr9:91214135	rare_both	7mer-A1	nfe	nfe
hsa-let-7f-2-3p	NFIL3	chrX:53557216	chr9:91409156	rare_both	7mer-A1	nfe	afr
hsa-let-7f-2-3p	BICD2	chrX:53557216	chr9:92714451	rare_both	7mer-A1	nfe	nfe
hsa-let-7f-2-3p	TGFBR1	chrX:53557216	chr9:99153525	rare_both	6mer	nfe	nfe
hsa-let-7f-2-3p	TGFBR1	chrX:53557216	chr9:99153677	rare_both	6mer	nfe	sas
hsa-let-7f-2-3p	ABCA1	chrX:53557216	chr9:104781829	rare_both	7mer-m8	nfe	sas
hsa-let-7f-2-3p	PTBP3	chrX:53557216	chr9:112221227	rare_both	6mer	nfe	nfe
hsa-let-7f-2-3p	PTBP3	chrX:53557216	chr9:112221255	rare_both	6mer	nfe	nfe
hsa-let-7f-2-3p	PTBP3	chrX:53557216	chr9:112221257	rare_both	6mer	nfe	nfe
hsa-let-7f-2-3p	RBM18	chrX:53557216	chr9:122237995	rare_both	7mer-A1	nfe	nfe
hsa-let-7f-2-3p	RABGAP1	chrX:53557216	chr9:123103998	rare_both	6mer	nfe	afr
hsa-let-7f-2-3p	SCAI	chrX:53557216	chr9:124947650	rare_both	6mer	nfe	nfe
hsa-let-7f-2-3p	SCAI	chrX:53557216	chr9:124947652	rare_both	6mer	nfe	afr
hsa-let-7f-2-3p	SCAI	chrX:53557216	chr9:124947698	rare_both	6mer	nfe	nfe
hsa-let-7f-2-3p	SCAI	chrX:53557216	chr9:124952488	rare_both	6mer	nfe	.
hsa-let-7f-2-3p	PBX3	chrX:53557216	chr9:125966715	rare_both	6mer	nfe	nfe
hsa-let-7f-2-3p	PBX3	chrX:53557216	chr9:125967152	rare_both	7mer-m8	nfe	sas
hsa-let-7f-2-3p	SET	chrX:53557216	chr9:128695056	rare_both	7mer-m8	nfe	eas
hsa-let-7f-2-3p	SET	chrX:53557216	chr9:128696230	rare_both	6mer	nfe	amr
hsa-let-7f-2-3p	ABL1	chrX:53557216	chr9:130887595	rare_both	7mer-m8	nfe	nfe
hsa-let-7f-2-3p	BRD3	chrX:53557216	chr9:134032264	rare_both	7mer-A1	nfe	eas
hsa-let-7f-2-3p	BRD3	chrX:53557216	chr9:134032709	rare_both	6mer	nfe	eas
hsa-let-7f-2-3p	TRAPPC2	chrX:53557216	chrX:13714363	rare_both	6mer	nfe	afr
hsa-let-7f-2-3p	MOSPD2	chrX:53557216	chrX:14920249	rare_both	6mer	nfe	afr
hsa-let-7f-2-3p	MOSPD2	chrX:53557216	chrX:14920265	rare_both	6mer	nfe	nfe
hsa-let-7f-2-3p	TXLNG	chrX:53557216	chrX:16844489	rare_both	8mer	nfe	afr
hsa-let-7f-2-3p	REPS2	chrX:53557216	chrX:17153084	rare_both	6mer	nfe	nfe
hsa-let-7f-2-3p	KLHL15	chrX:53557216	chrX:23984013	rare_both	6mer	nfe	nfe
hsa-let-7f-2-3p	ZFX	chrX:53557216	chrX:24211465	rare_both	7mer-m8	nfe	afr
hsa-let-7f-2-3p	CYBB	chrX:53557216	chrX:37812529	rare_both	7mer-A1	nfe	afr
hsa-let-7f-2-3p	MED14	chrX:53557216	chrX:40651247	rare_both	6mer	nfe	nfe
hsa-let-7f-2-3p	MED14	chrX:53557216	chrX:40651251	rare_both	6mer	nfe	mid
hsa-let-7f-2-3p	NUDT11	chrX:53557216	chrX:51490049	rare_both	6mer	nfe	nfe
hsa-let-7f-2-3p	SMC1A	chrX:53557216	chrX:53374764	rare_both	6mer	nfe	nfe
hsa-let-7f-2-3p	ZMYM3	chrX:53557216	chrX:71239758	rare_both	6mer	nfe	sas
hsa-let-7f-2-3p	PHKA1	chrX:53557216	chrX:72580593	rare_both	6mer	nfe	nfe
hsa-let-7f-2-3p	PHKA1	chrX:53557216	chrX:72580595	rare_both	6mer	nfe	afr
hsa-let-7f-2-3p	BRWD3	chrX:53557216	chrX:80671108	rare_both	7mer-A1	nfe	afr
hsa-let-7f-2-3p	DCAF12L2	chrX:53557216	chrX:126163912	rare_both	7mer-A1	nfe	nfe
hsa-let-7f-2-3p	PHF6	chrX:53557216	chrX:134428674	rare_both	6mer	nfe	nfe
hsa-let-7f-2-3p	FMR1	chrX:53557216	chrX:147950401	rare_both	7mer-A1	nfe	nfe
hsa-let-7f-2-3p	IDS	chrX:53557216	chrX:149481653	rare_both	6mer	nfe	sas
hsa-let-7f-2-3p	HMGB3	chrX:53557216	chrX:150988485	rare_both	7mer-m8	nfe	afr
hsa-let-7f-2-3p	SLC6A8	chrX:53557216	chrX:153695963	rare_both	6mer	nfe	nfe
hsa-miR-105-3p	ABHD2	chrX:152394441	chr15:89197203	rare_both	6mer	eas	sas
hsa-miR-105-3p	NTNG1	chrX:152394441	chr1:107481010	rare_both	7mer-m8	eas	amr
hsa-miR-105-3p	NTNG1	chrX:152394441	chr1:107481014	rare_both	7mer-m8	eas	amr
hsa-miR-105-3p	ADCY2	chrX:152394441	chr5:7828852	rare_both	6mer	eas	nfe
hsa-miR-105-3p	ADCY2	chrX:152394441	chr5:7828853	mixed	6mer	eas	amr
hsa-miR-105-3p	HMGA1	chrX:152394441	chr6:34245893	rare_both	8mer	eas	sas
hsa-miR-105-3p	HMGA1	chrX:152394441	chr6:34245897	rare_both	8mer	eas	eas
hsa-miR-105-3p	MAP3K7	chrX:152394441	chr6:90515924	rare_both	7mer-A1	eas	.
hsa-miR-105-3p	MTPN	chrX:152394441	chr7:135926832	rare_both	7mer-m8	eas	afr
hsa-miR-105-3p	MTSS1	chrX:152394441	chr8:124552292	rare_both	6mer	eas	afr
hsa-miR-105-3p	APBA1	chrX:152394441	chr9:69429789	rare_both	6mer	eas	eas
hsa-miR-106b-3p	ZMIZ1	chr7:100094022	chr10:79313859	mixed	7mer-m8	sas	amr
hsa-miR-106b-3p	ZMIZ1	chr7:100094022	chr10:79313864	rare_both	7mer-m8	sas	afr
hsa-miR-106b-3p	CACUL1	chr7:100094022	chr10:118681438	rare_both	6mer	sas	nfe
hsa-miR-106b-3p	CHST15	chr7:100094022	chr10:124008323	rare_both	6mer	sas	mid
hsa-miR-106b-3p	CHST15	chr7:100094022	chr10:124008363	rare_both	7mer-m8	sas	eas
hsa-miR-106b-3p	CHST15	chr7:100094022	chr10:124008368	rare_both	7mer-m8	sas	nfe
hsa-miR-106b-3p	DUSP8	chr7:100094022	chr11:1556347	rare_both	8mer	sas	eas
hsa-miR-106b-3p	CREB3L1	chr7:100094022	chr11:46321247	rare_both	7mer-A1	sas	afr
hsa-miR-106b-3p	PHB2	chr7:100094022	chr12:6965457	rare_both	7mer-m8	sas	sas
hsa-miR-106b-3p	MED13L	chr7:100094022	chr12:115961026	rare_both	8mer	sas	mid
hsa-miR-106b-3p	MED13L	chr7:100094022	chr12:115961031	rare_both	8mer	sas	sas
hsa-miR-106b-3p	CSNK1G1	chr7:100094022	chr15:64171777	rare_both	8mer	sas	eas
hsa-miR-106b-3p	CD276	chr7:100094022	chr15:73713488	rare_both	8mer	sas	afr
hsa-miR-106b-3p	VAT1L	chr7:100094022	chr16:77977797	rare_both	7mer-m8	sas	afr
hsa-miR-106b-3p	DPH1	chr7:100094022	chr17:2043202	rare_both	6mer	sas	nfe
hsa-miR-106b-3p	SOCS7	chr7:100094022	chr17:38405482	rare_both	7mer-m8	sas	sas
hsa-miR-106b-3p	STAT5B	chr7:100094022	chr17:42200903	rare_both	6mer	sas	nfe
hsa-miR-106b-3p	STAT5B	chr7:100094022	chr17:42201566	rare_both	6mer	sas	amr
hsa-miR-106b-3p	PLEKHM1	chr7:100094022	chr17:45437176	rare_both	7mer-m8	sas	afr
hsa-miR-106b-3p	TWSG1	chr7:100094022	chr18:9400445	rare_both	7mer-m8	sas	nfe
hsa-miR-106b-3p	CACNA1E	chr7:100094022	chr1:181798901	rare_both	8mer	sas	afr
hsa-miR-106b-3p	CACNA1E	chr7:100094022	chr1:181798902	rare_both	8mer	sas	nfe
hsa-miR-106b-3p	CACNA1E	chr7:100094022	chr1:181798907	rare_both	8mer	sas	sas
hsa-miR-106b-3p	ACTN2	chr7:100094022	chr1:236762813	rare_both	6mer	sas	sas
hsa-miR-106b-3p	MAFB	chr7:100094022	chr20:40686435	rare_both	6mer	sas	afr
hsa-miR-106b-3p	ADRM1	chr7:100094022	chr20:62308801	rare_both	7mer-m8	sas	amr
hsa-miR-106b-3p	CENPO	chr7:100094022	chr2:24821396	rare_both	6mer	sas	eas
hsa-miR-106b-3p	TET3	chr7:100094022	chr2:74107166	rare_both	6mer	sas	sas
hsa-miR-106b-3p	PTP4A1	chr7:100094022	chr6:63581411	rare_both	6mer	sas	afr
hsa-miR-106b-3p	PDGFA	chr7:100094022	chr7:497811	rare_both	7mer-m8	sas	amr
hsa-miR-106b-3p	OSBPL3	chr7:100094022	chr7:24800027	rare_both	7mer-m8	sas	nfe
hsa-miR-106b-3p	HNRNPA2B1	chr7:100094022	chr7:26192015	rare_both	6mer	sas	amr
hsa-miR-106b-3p	UBN2	chr7:100094022	chr7:139305612	rare_both	6mer	sas	amr
hsa-miR-106b-3p	RAB2A	chr7:100094022	chr8:60622640	rare_both	6mer	sas	sas
hsa-miR-106b-3p	FAM83H	chr7:100094022	chr8:143725782	rare_both	6mer	sas	amr
hsa-miR-1181	SYNPO2L	chr19:10403524	chr10:73645861	rare_both	8mer	amr	afr
hsa-miR-1181	SYNPO2L	chr19:10403524	chr10:73645861	rare_both	8mer	afr	nfe
hsa-miR-1181	SYNPO2L	chr19:10403524	chr10:73645864	rare_both	8mer	amr	amr
hsa-miR-1181	ISLR	chr19:10403524	chr15:74176429	rare_both	7mer-m8	amr	afr
hsa-miR-1181	ISLR	chr19:10403524	chr15:74176432	rare_both	7mer-m8	amr	amr
hsa-miR-1181	ZBTB4	chr19:10403524	chr17:7459705	rare_both	7mer-m8	amr	nfe
hsa-miR-1181	ZBTB4	chr19:10403524	chr17:7459708	rare_both	7mer-m8	sas	nfe
hsa-miR-1181	STAT3	chr19:10403524	chr17:42314321	rare_both	6mer	amr	afr
hsa-miR-1181	STAT3	chr19:10403524	chr17:42314324	rare_both	6mer	amr	afr
hsa-miR-1181	CTIF	chr19:10403524	chr18:48860044	rare_both	7mer-m8	sas	amr
hsa-miR-1181	CTIF	chr19:10403524	chr18:48860044	rare_both	7mer-m8	amr	sas
hsa-miR-1181	CTIF	chr19:10403524	chr18:48860047	rare_both	7mer-m8	amr	eas
hsa-miR-1181	MAP2K2	chr19:10403524	chr19:4090389	rare_both	7mer-m8	afr	nfe
hsa-miR-1181	MAP2K2	chr19:10403524	chr19:4090391	rare_both	7mer-m8	amr	eas
hsa-miR-1181	MAP2K2	chr19:10403524	chr19:4090394	rare_both	7mer-m8	amr	afr
hsa-miR-1181	ZNF626	chr19:10403524	chr19:20621374	mixed	7mer-m8	amr	amr
hsa-miR-1181	PVR	chr19:10403524	chr19:44662123	rare_both	8mer	amr	eas
hsa-miR-1181	PVR	chr19:10403524	chr19:44662126	rare_both	8mer	amr	nfe
hsa-miR-1181	ZNF787	chr19:10403524	chr19:56087968	rare_both	6mer	amr	nfe
hsa-miR-1181	ZNF787	chr19:10403524	chr19:56087968	rare_both	6mer	afr	afr
hsa-miR-1181	ZNF787	chr19:10403524	chr19:56087968	rare_both	6mer	sas	afr
hsa-miR-1181	ZNF787	chr19:10403524	chr19:56087971	rare_both	6mer	amr	sas
hsa-miR-1181	ID3	chr19:10403524	chr1:23558213	rare_both	7mer-m8	afr	nfe
hsa-miR-1181	MAFB	chr19:10403524	chr20:40687721	rare_both	8mer	sas	nfe
hsa-miR-1181	MAFB	chr19:10403524	chr20:40687724	rare_both	8mer	amr	eas
hsa-miR-1181	SACM1L	chr19:10403524	chr3:45745343	rare_both	6mer	amr	sas
hsa-miR-1181	PRLR	chr19:10403524	chr5:35063764	rare_both	7mer-m8	amr	afr
hsa-miR-1185-5p	PDZD8	chr14:101044213	chr10:117283185	rare_both	6mer	nfe	afr
hsa-miR-1185-5p	OPCML	chr14:101044213	chr11:132419871	rare_both	7mer-A1	nfe	sas
hsa-miR-12135	TNKS2	chr15:73299963	chr10:91864495	rare_both	7mer-A1	amr	nfe
hsa-miR-122-5p	IFITM1	chr18:58451089	chr11:315139	rare_both	7mer-A1	nfe	nfe
hsa-miR-122-5p	RNF41	chr18:58451089	chr12:56206391	rare_both	7mer-A1	nfe	eas
hsa-miR-122-5p	CDK4	chr18:58451089	chr12:57747789	rare_both	7mer-A1	nfe	nfe
hsa-miR-122-5p	IKBIP	chr18:58451089	chr12:98624851	rare_both	7mer-A1	nfe	eas
hsa-miR-122-5p	MRPL52	chr18:58451089	chr14:22834811	rare_both	7mer-A1	nfe	amr
hsa-miR-122-5p	ORC6	chr18:58451089	chr16:46698078	rare_both	7mer-A1	nfe	nfe
hsa-miR-122-5p	P3H4	chr18:58451089	chr17:41802323	rare_both	7mer-A1	nfe	nfe
hsa-miR-122-5p	GTF2F1	chr18:58451089	chr19:6379621	rare_both	7mer-A1	nfe	afr
hsa-miR-122-5p	GYS1	chr18:58451089	chr19:48969108	rare_both	7mer-A1	nfe	afr
hsa-miR-122-5p	ZNF264	chr18:58451089	chr19:57215327	rare_both	6mer	nfe	afr
hsa-miR-122-5p	VAMP3	chr18:58451089	chr1:7779805	rare_both	7mer-A1	nfe	nfe
hsa-miR-122-5p	DFFA	chr18:58451089	chr1:10460955	rare_both	7mer-A1	nfe	afr
hsa-miR-122-5p	ABL2	chr18:58451089	chr1:179104015	rare_both	7mer-A1	nfe	nfe
hsa-miR-122-5p	PXMP4	chr18:58451089	chr20:33705972	rare_both	7mer-A1	nfe	amr
hsa-miR-122-5p	MTHFD2	chr18:58451089	chr2:74214269	rare_both	7mer-A1	nfe	amr
hsa-miR-122-5p	POLR2D	chr18:58451089	chr2:127844700	rare_both	7mer-A1	nfe	nfe
hsa-miR-122-5p	METTL8	chr18:58451089	chr2:171321392	rare_both	7mer-A1	nfe	amr
hsa-miR-122-5p	CHDH	chr18:58451089	chr3:53816892	rare_both	7mer-A1	nfe	afr
hsa-miR-122-5p	THAP6	chr18:58451089	chr4:75529016	rare_both	7mer-A1	nfe	nfe
hsa-miR-122-5p	ANKS1A	chr18:58451089	chr6:35090443	rare_both	6mer	nfe	nfe
hsa-miR-122-5p	CDC5L	chr18:58451089	chr6:44449016	rare_both	6mer	nfe	sas
hsa-miR-122-5p	ZKSCAN1	chr18:58451089	chr7:100037984	rare_both	7mer-A1	nfe	nfe
hsa-miR-1227-3p	RIC8A	chr19:2234080	chr11:214736	rare_both	6mer	afr	nfe
hsa-miR-1227-3p	RPL27A	chr19:2234080	chr11:8685875	rare_both	7mer-m8	afr	nfe
hsa-miR-1227-3p	RPL27A	chr19:2234080	chr11:8685877	rare_both	7mer-m8	afr	sas
hsa-miR-1227-3p	RPL27A	chr19:2234080	chr11:8686295	rare_both	8mer	afr	afr
hsa-miR-1227-3p	LRTOMT	chr19:2234080	chr11:72109420	rare_both	6mer	afr	nfe
hsa-miR-1227-3p	KMT2A	chr19:2234080	chr11:118522269	rare_both	7mer-m8	afr	eas
hsa-miR-1227-3p	KMT2A	chr19:2234080	chr11:118522272	rare_both	7mer-m8	afr	afr
hsa-miR-1227-3p	BTG1	chr19:2234080	chr12:92141532	rare_both	6mer	afr	amr
hsa-miR-1227-3p	BTG1	chr19:2234080	chr12:92142152	rare_both	6mer	afr	eas
hsa-miR-1227-3p	BTG1	chr19:2234080	chr12:92143962	rare_both	6mer	afr	sas
hsa-miR-1227-3p	NT5DC3	chr19:2234080	chr12:103774638	rare_both	7mer-A1	afr	afr
hsa-miR-1227-3p	LAMP1	chr19:2234080	chr13:113323210	rare_both	6mer	afr	nfe
hsa-miR-1227-3p	PCLAF	chr19:2234080	chr15:64364630	rare_both	7mer-m8	afr	afr
hsa-miR-1227-3p	TIPIN	chr19:2234080	chr15:66336512	rare_both	7mer-m8	afr	sas
hsa-miR-1227-3p	CHST6	chr19:2234080	chr16:75474946	rare_both	7mer-m8	afr	nfe
hsa-miR-1227-3p	CHST6	chr19:2234080	chr16:75474949	rare_both	7mer-m8	afr	afr
hsa-miR-1227-3p	GNB1	chr19:2234080	chr1:1785894	rare_both	7mer-m8	afr	nfe
hsa-miR-1227-3p	NMNAT1	chr19:2234080	chr1:9982977	rare_both	8mer	afr	afr
hsa-miR-1227-3p	TXLNA	chr19:2234080	chr1:32195318	rare_both	6mer	afr	amr
hsa-miR-1227-3p	RNF11	chr19:2234080	chr1:51272216	rare_both	7mer-m8	afr	afr
hsa-miR-1227-3p	ADAMTS4	chr19:2234080	chr1:161186671	rare_both	7mer-m8	afr	nfe
hsa-miR-1227-3p	C21orf58	chr19:2234080	chr21:46301467	rare_both	7mer-m8	afr	nfe
hsa-miR-1227-3p	C21orf58	chr19:2234080	chr21:46301469	rare_both	7mer-m8	afr	amr
hsa-miR-1227-3p	CCT4	chr19:2234080	chr2:61868306	rare_both	7mer-m8	afr	afr
hsa-miR-1227-3p	NOP14	chr19:2234080	chr4:2938463	rare_both	6mer	afr	eas
hsa-miR-1227-3p	NOP14	chr19:2234080	chr4:2938652	rare_both	8mer	afr	eas
[truncated: 64,842 more rows]
