# Supplementary material for: Genomic variation of human microRNAs and its association with functional features
Source: Cell Mol Life Sci. 2025 Nov 19;82(1):411. doi: 10.1007/s00018-025-05936-x (PMC12630522; doi:10.1007/s00018-025-05936-x)
Supplement: Supplementary file 3 — Supplementary file3 This table presents ClinVar records for all compensatory variant pairs in which at least one variant is reported in the ClinVar database. It includes the interaction partner where the variant was found (gene or miRNA), the miRNA name, the gene name, the aligning genomic locations of both, the ClinVar classification, and the list of phenotypes associated with the respective variant. (XLSX 42 KB) [file 18_2025_5936_MOESM3_ESM.xlsx]

## Sheet: clinvar_results
ClinVar_Name	Hit	Gene	Pos_Gene	miRNA	Pos_miRNA	ClinicalSignificance	PhenotypeList
NM_000278.5(PAX2):c.*224G>A	Gene	PAX2	chr10:100827843	hsa-miR-3180	chr16:2136093	Benign	not provided
NM_000278.5(PAX2):c.*224G>A	Gene	PAX2	chr10:100827843	hsa-miR-3180	chr16:15154966	Benign	not provided
NM_000278.5(PAX2):c.*224G>A	Gene	PAX2	chr10:100827843	hsa-miR-3196	chr20:63238789	Benign	not provided
NM_016169.4(SUFU):c.*1122C>T	Gene	SUFU	chr10:102631277	hsa-miR-4270	chr3:15496297	Benign	Medulloblastoma|not provided
NM_016169.4(SUFU):c.*2267G>T	Gene	SUFU	chr10:102632422	hsa-miR-4534	chr22:37988830	Uncertain significance	Medulloblastoma
NM_001351169.2(NT5C2):c.1662A>G (p.Glu554=)	Gene	CNNM2	chr10:103089696	hsa-miR-4709-3p	chr14:74480156	Likely benign	Hereditary spastic paraplegia 45
NM_004281.4(BAG3):c.*319C>T	Gene	BAG3	chr10:119677601	hsa-miR-3925-3p	chr6:36622465	Conflicting classifications of pathogenicity	Myofibrillar myopathy 6|Dilated cardiomyopathy 1HH
NM_014317.5(PDSS1):c.*40T>C	Gene	PDSS1	chr10:26746513	hsa-miR-4423-3p	chr1:85133843	Uncertain significance	Deafness-encephaloneuropathy-obesity-valvulopathy syndrome
NM_014317.5(PDSS1):c.*40T>C	Gene	PDSS1	chr10:26746513	hsa-miR-4423-3p	chr1:85133843	Uncertain significance	Deafness-encephaloneuropathy-obesity-valvulopathy syndrome
NM_021252.5(RAB18):c.*1842A>G	Gene	RAB18	chr10:27539893	hsa-miR-4801	chr4:37241931	Uncertain significance	Warburg micro syndrome 3
NM_000281.4(PCBD1):c.*253T>A	Gene	PCBD1	chr10:70883697	hsa-miR-518a-5p	chr19:53739349	Benign/Likely benign	Pterin-4 alpha-carbinolamine dehydratase 1 deficiency|not provided
NM_000281.4(PCBD1):c.*114G>A	Gene	PCBD1	chr10:70883836	hsa-miR-4505	chr14:73758750	Likely benign	Pterin-4 alpha-carbinolamine dehydratase 1 deficiency
NM_004273.5(CHST3):c.*57G>T	Gene	CHST3	chr10:72008528	hsa-miR-4656	chr7:4788629	Uncertain significance	Spondyloepiphyseal dysplasia with congenital joint dislocations|not provided
NM_004273.5(CHST3):c.*4886G>C	Gene	CHST3	chr10:72013357	hsa-miR-3652	chr12:103930426	Uncertain significance	Spondyloepiphyseal dysplasia with congenital joint dislocations
NM_004273.5(CHST3):c.*4886G>C	Gene	CHST3	chr10:72013357	hsa-miR-4505	chr14:73758750	Uncertain significance	Spondyloepiphyseal dysplasia with congenital joint dislocations
NM_004273.5(CHST3):c.*4886G>C	Gene	CHST3	chr10:72013357	hsa-miR-4656	chr7:4788629	Uncertain significance	Spondyloepiphyseal dysplasia with congenital joint dislocations
NM_014000.3(VCL):c.*1143A>G	Gene	VCL	chr10:74119312	hsa-miR-4446-3p	chr3:113594919	Uncertain significance	Dilated cardiomyopathy 1W
NM_012330.4(KAT6B):c.*230A>G	Gene	KAT6B	chr10:75031276	hsa-miR-3163	chr11:66934496	Likely benign	not provided
NM_033100.4(CDHR1):c.*245C>T	Gene	CDHR1	chr10:84214866	hsa-miR-542-5p	chrX:134541421	Uncertain significance	Cone-Rod Dystrophy, Recessive|not provided
NM_000314.8(PTEN):c.*106A>G	Gene	PTEN	chr10:87965578	hsa-miR-582-3p	chr5:59703650	Benign	Breast-ovarian cancer, familial, susceptibility to, 2
NM_001613.4(ACTA2):c.*122T>C	Gene	ACTA2	chr10:88935101	hsa-miR-4477a	chr9:41233803	Uncertain significance	Multisystemic smooth muscle dysfunction syndrome|Moyamoya disease|Familial thoracic aortic aneurysm and aortic dissection
NM_014391.3(ANKRD1):c.*319A>G	Gene	ANKRD1	chr10:90912547	hsa-miR-4511	chr15:65719317	Uncertain significance	Primary dilated cardiomyopathy|not provided
NM_000195.5(HPS1):c.*460C>T	Gene	HPS1	chr10:98417104	hsa-miR-4315	chr17:45475424	Benign	Hermansky-Pudlak syndrome 1|not provided
NM_000195.5(HPS1):c.*460C>T	Gene	HPS1	chr10:98417104	hsa-miR-4315	chr17:64822091	Benign	Hermansky-Pudlak syndrome 1|not provided
NM_001371904.1(APOA5):c.*172C>T	Gene	APOA5	chr11:116789956	hsa-miR-4768-3p	chrX:17425928	Likely benign	not provided
NM_001558.4(IL10RA):c.*543G>A	Gene	IL10RA	chr11:118000184	hsa-miR-4758-3p	chr20:62332511	Uncertain significance	Inflammatory bowel disease 28
NM_005188.4(CBL):c.*2423C>T	Gene	CBL	chr11:119302204	hsa-miR-3128	chr2:177256005	Benign	CBL-related disorder
NM_005188.4(CBL):c.*2423C>T	Gene	CBL	chr11:119302204	hsa-miR-4799-3p	chr4:147782640	Benign	CBL-related disorder
NM_005188.4(CBL):c.*3336A>G	Gene	CBL	chr11:119303117	hsa-miR-3163	chr11:66934496	Uncertain significance	CBL-related disorder
NM_005188.4(CBL):c.*3854G>A	Gene	CBL	chr11:119303635	hsa-miR-548v	chr8:17681608	Benign	CBL-related disorder
NM_005188.4(CBL):c.*5811C>T	Gene	CBL	chr11:119305592	hsa-miR-3128	chr2:177256005	Benign	CBL-related disorder
NM_005188.4(CBL):c.*5811C>T	Gene	CBL	chr11:119305592	hsa-miR-4799-3p	chr4:147782640	Benign	CBL-related disorder
NM_005188.4(CBL):c.*5907T>C	Gene	CBL	chr11:119305688	hsa-miR-4799-5p	chr4:147782605	Benign	CBL-related disorder|not provided
NM_005188.4(CBL):c.*6008T>C	Gene	CBL	chr11:119305789	hsa-miR-4423-3p	chr1:85133843	Benign	CBL-related disorder|not provided
NM_005188.4(CBL):c.*7761G>A	Gene	CBL	chr11:119307542	hsa-miR-938	chr10:29602331	Uncertain significance	CBL-related disorder
NM_001278431.2(C1QTNF5):c.470C>T (p.Ala157Val)	Gene	MFRP	chr11:119339593	hsa-miR-6786-5p	chr17:81693810	Uncertain significance	not provided
NM_001278431.2(C1QTNF5):c.276C>T (p.Thr92=)	Gene	MFRP	chr11:119339787	hsa-miR-6786-5p	chr17:81693810	Likely benign	not provided
NM_001278431.2(C1QTNF5):c.271C>T (p.Pro91Ser)	Gene	MFRP	chr11:119339792	hsa-miR-6786-5p	chr17:81693810	Uncertain significance	not provided
NM_031433.4(MFRP):c.*234C>A	Gene	MFRP	chr11:119341314	hsa-miR-6786-5p	chr17:81693810	Uncertain significance	Isolated microphthalmia 5|Late-onset retinal degeneration
NM_031433.4(MFRP):c.*178C>T	Gene	MFRP	chr11:119341370	hsa-miR-4270	chr3:15496297	Uncertain significance	Late-onset retinal degeneration|Isolated microphthalmia 5
NM_002855.5(NECTIN1):c.*2355C>T	Gene	NECTIN1	chr11:119662392	hsa-miR-1285-3p	chr7:92204047	Uncertain significance	Cleft lip/palate-ectodermal dysplasia syndrome
NM_001378964.1(CDON):c.*167A>G	Gene	CDON	chr11:125960775	hsa-miR-3163	chr11:66934496	Benign	Holoprosencephaly 11
NM_022725.4(FANCF):c.*624G>C	Gene	FANCF	chr11:22624062	hsa-miR-636	chr17:76736487	Uncertain significance	Fanconi anemia complementation group F
NM_022725.4(FANCF):c.*106T>C	Gene	FANCF	chr11:22624580	hsa-miR-4799-5p	chr4:147782605	Benign	Fanconi anemia complementation group F|not provided
NM_004356.4(CD81):c.*7G>A	Gene	CD81	chr11:2396873	hsa-miR-3160-3p	chr11:46451859	Likely benign	CD81-related disorder
NM_017841.4(SDHAF2):c.*49A>G	Gene	SDHAF2	chr11:61446120	hsa-miR-562	chr2:232172714	Benign/Likely benign	Hereditary pheochromocytoma-paraganglioma|not provided
NM_000543.5(SMPD1):c.*294G>C	Gene	SMPD1	chr11:6394901	hsa-miR-3180	chr16:2136093	Benign/Likely benign	Niemann-Pick disease, type A|not provided
NM_000543.5(SMPD1):c.*294G>C	Gene	SMPD1	chr11:6394901	hsa-miR-3180	chr16:15154966	Benign/Likely benign	Niemann-Pick disease, type A|not provided
NM_000543.5(SMPD1):c.*294G>C	Gene	SMPD1	chr11:6394901	hsa-miR-3196	chr20:63238789	Benign/Likely benign	Niemann-Pick disease, type A|not provided
NM_032193.4(RNASEH2C):c.*1621A>G	Gene	RNASEH2C	chr11:65718162	hsa-miR-4779	chr2:86193057	Benign	Aicardi-Goutieres syndrome 3
NM_000391.4(TPP1):c.*1118G>C	Gene	TPP1	chr11:6613428	hsa-miR-3652	chr12:103930426	Benign	Neuronal ceroid lipofuscinosis 2|not provided
NM_001360.3(DHCR7):c.*28G>T	Gene	DHCR7	chr11:71435347	hsa-miR-4758-3p	chr20:62332511	Conflicting classifications of pathogenicity	Smith-Lemli-Opitz syndrome|not provided
NM_001360.3(DHCR7):c.*25G>A	Gene	DHCR7	chr11:71435350	hsa-miR-4758-3p	chr20:62332511	Uncertain significance	Smith-Lemli-Opitz syndrome
NM_012193.4(FZD4):c.*1298C>T	Gene	FZD4	chr11:86949844	hsa-miR-199b-5p	chr9:128244804	Benign	Exudative vitreoretinopathy 1|not provided
NM_012193.4(FZD4):c.*1298C>T	Gene	FZD4	chr11:86949844	hsa-miR-3925-3p	chr6:36622465	Benign	Exudative vitreoretinopathy 1|not provided
NM_012193.4(FZD4):c.*538G>A	Gene	FZD4	chr11:86950604	hsa-miR-4771	chr2:111771089	Uncertain significance	Exudative vitreoretinopathy 1
NM_012193.4(FZD4):c.*128G>A	Gene	FZD4	chr11:86951014	hsa-miR-615-5p	chr12:54033968	Benign	Exudative vitreoretinopathy 1
NM_005591.4(MRE11):c.*672G>A	Gene	MRE11	chr11:94419453	hsa-miR-6795-5p	chr19:15179344	Uncertain significance	Ataxia-telangiectasia-like disorder 1
NM_005591.4(MRE11):c.*672G>A	Gene	MRE11	chr11:94419453	hsa-miR-6887-5p	chr19:35122706	Uncertain significance	Ataxia-telangiectasia-like disorder 1
NM_016156.6(MTMR2):c.*1089C>G	Gene	MTMR2	chr11:95834201	hsa-miR-759	chr13:52810074	Likely benign	Charcot-Marie-Tooth disease type 4B1
NM_016156.6(MTMR2):c.*17G>A	Gene	MTMR2	chr11:95835273	hsa-miR-4749-3p	chr19:49854633	Uncertain significance	Charcot-Marie-Tooth disease
NM_000618.5(IGF1):c.*5332G>T	Gene	IGF1	chr12:102397175	hsa-miR-4723-5p	chr17:28360661	Uncertain significance	Growth delay due to insulin-like growth factor type 1 deficiency
NM_000618.5(IGF1):c.*5332G>A	Gene	IGF1	chr12:102397175	hsa-miR-4723-5p	chr17:28360661	Uncertain significance	Growth delay due to insulin-like growth factor type 1 deficiency
NM_080911.3(UNG):c.*445C>T	Gene	UNG	chr12:109110414	hsa-miR-3128	chr2:177256005	Uncertain significance	Hyper-IgM syndrome type 5
NM_052845.4(MMAB):c.*1988C>T	Gene	MMAB	chr12:109555040	hsa-miR-1234-3p	chr8:144400108	Uncertain significance	Methylmalonic aciduria, cblB type
NM_052845.4(MMAB):c.*1988C>T	Gene	MMAB	chr12:109555040	hsa-miR-7107-5p	chr12:121444346	Uncertain significance	Methylmalonic aciduria, cblB type
NM_052845.4(MMAB):c.*1482C>T	Gene	MMAB	chr12:109555546	hsa-miR-1234-3p	chr8:144400108	Uncertain significance	Methylmalonic aciduria, cblB type
NM_052845.4(MMAB):c.*1482C>T	Gene	MMAB	chr12:109555546	hsa-miR-7107-5p	chr12:121444346	Uncertain significance	Methylmalonic aciduria, cblB type
NM_052845.4(MMAB):c.*716C>T	Gene	MMAB	chr12:109556312	hsa-miR-4270	chr3:15496297	Uncertain significance	Methylmalonic aciduria, cblB type
NM_052845.4(MMAB):c.*509C>T	Gene	MMAB	chr12:109556519	hsa-miR-6880-3p	chr12:124337200	Uncertain significance	Methylmalonic aciduria, cblB type
NM_000432.4(MYL2):c.*102C>A	Gene	MYL2	chr12:110910975	hsa-miR-4717-3p	chr16:2274662	Conflicting classifications of pathogenicity	Hypertrophic cardiomyopathy 10|not provided
NM_005996.4(TBX3):c.*1510A>G	Gene	TBX3	chr12:114670331	hsa-miR-4511	chr15:65719317	Benign	Ulnar-mammary syndrome|not provided
NM_015335.5(MED13L):c.*11A>G	Gene	MED13L	chr12:115961255	hsa-miR-520c-3p	chr19:53707507	Benign	not provided
NM_014365.3(HSPB8):c.*860T>C	Gene	HSPB8	chr12:119194718	hsa-miR-4795-3p	chr3:87226219	Uncertain significance	Neuronopathy, distal hereditary motor, type 2A|Charcot-Marie-Tooth disease axonal type 2L
NM_000545.8(HNF1A):c.*193C>A	Gene	C12orf43	chr12:121001385	hsa-miR-4651	chr7:75915207	Uncertain significance	Maturity-onset diabetes of the young type 3
NM_000545.8(HNF1A):c.*193C>T	Gene	C12orf43	chr12:121001385	hsa-miR-4651	chr7:75915207	Benign	Maturity onset diabetes mellitus in young
NM_019034.3(RHOF):c.583G>A (p.Ala195Thr)	Gene	TMEM120B	chr12:121779551	hsa-miR-6812-3p	chr20:45425554	Uncertain significance	not specified
NM_012463.4(ATP6V0A2):c.*577C>T	Gene	ATP6V0A2	chr12:123758609	hsa-miR-4768-3p	chrX:17425928	Uncertain significance	Cutis laxa with osteodystrophy
NM_005505.5(SCARB1):c.*72G>A	Gene	SCARB1	chr12:124778515	hsa-miR-4651	chr7:75915207	Benign	not provided|SCARB1-related disorder
NM_004064.5(CDKN1B):c.*980G>A	Gene	CDKN1B	chr12:12722007	hsa-miR-636	chr17:76736487	Uncertain significance	Multiple endocrine neoplasia type 4
NM_000900.5(MGP):c.*206A>G	Gene	MGP	chr12:14881933	hsa-miR-4781-3p	chr1:54054125	Benign/Likely benign	Keutel syndrome|not provided
NM_033360.4(KRAS):c.*1708T>C	Gene	KRAS	chr12:25208208	hsa-miR-4709-3p	chr14:74480156	Likely benign	Noonan syndrome|not provided
NM_033360.4(KRAS):c.*886A>G	Gene	KRAS	chr12:25209030	hsa-miR-3651	chr9:92292483	Uncertain significance	Noonan syndrome
NM_033360.4(KRAS):c.*314C>T	Gene	KRAS	chr12:25209602	hsa-miR-6506-5p	chr16:15611093	Uncertain significance	Noonan syndrome
NM_016123.4(IRAK4):c.*1668C>G	Gene	IRAK4	chr12:43788383	hsa-miR-759	chr13:52810074	Uncertain significance	Immunodeficiency 67
NM_000376.3(VDR):c.*1979C>G	Gene	VDR	chr12:47842767	hsa-miR-6749-5p	chr11:64902449	Benign	Vitamin D-dependent rickets type II with alopecia|not provided
NM_000376.3(VDR):c.*97G>A	Gene	VDR	chr12:47844649	hsa-miR-4651	chr7:75915207	Uncertain significance	Vitamin D-dependent rickets type II with alopecia
NM_001031698.3(PRPF40B):c.1502G>A (p.Arg501Gln)	Gene	FMNL3	chr12:49636791	hsa-miR-6746-5p	chr11:61878272	Uncertain significance	not specified
NM_001031698.3(PRPF40B):c.1841C>T (p.Ala614Val)	Gene	FMNL3	chr12:49641981	hsa-miR-3616-3p	chr20:47167027	Uncertain significance	not specified
NM_001031698.3(PRPF40B):c.1919G>A (p.Arg640Gln)	Gene	FMNL3	chr12:49642269	hsa-miR-6746-5p	chr11:61878272	Uncertain significance	not specified
NM_001031698.3(PRPF40B):c.1921G>A (p.Glu641Lys)	Gene	FMNL3	chr12:49642271	hsa-miR-6746-5p	chr11:61878272	Uncertain significance	not specified
NM_001031698.3(PRPF40B):c.2096G>A (p.Arg699Gln)	Gene	FMNL3	chr12:49642653	hsa-miR-6746-5p	chr11:61878272	Uncertain significance	not specified
NM_000617.3(SLC11A2):c.*1615T>C	Gene	SLC11A2	chr12:50986710	hsa-miR-4709-3p	chr14:74480156	Uncertain significance	Microcytic anemia with liver iron overload
NM_000424.4(KRT5):c.*263T>C	Gene	KRT5	chr12:52514679	hsa-miR-3122	chr1:212077623	Benign	Epidermolysis bullosa simplex
NM_002076.4(GNS):c.*425G>A	Gene	GNS	chr12:64716316	hsa-miR-548v	chr8:17681608	Uncertain significance	Mucopolysaccharidosis, MPS-III-D
NM_014319.5(LEMD3):c.*1880C>T	Gene	LEMD3	chr12:65248205	hsa-miR-4270	chr3:15496297	Benign	Dermatofibrosis lenticularis disseminata|not provided
NM_001920.5(DCN):c.*377T>C	Gene	DCN	chr12:91145681	hsa-miR-3671	chr1:65057782	Benign	Congenital stromal corneal dystrophy
NM_001920.5(DCN):c.*80C>T	Gene	DCN	chr12:91145978	hsa-miR-4712-5p	chr15:50360338	Uncertain significance	Congenital stromal corneal dystrophy
NM_207361.6(FREM2):c.*5733C>T	Gene	FREM2	chr13:38886520	hsa-miR-4768-3p	chrX:17425928	Benign	Fraser syndrome 2
NM_022489.4(INF2):c.*136C>T	Gene	INF2	chr14:104718929	hsa-miR-4707-5p	chr14:22957019	Benign	Focal segmental glomerulosclerosis 5|not provided
NM_000270.4(PNP):c.*372G>C	Gene	PNP	chr14:20476973	hsa-miR-4749-3p	chr19:49854633	Uncertain significance	Purine-nucleoside phosphorylase deficiency
NM_000270.4(PNP):c.*372G>A	Gene	PNP	chr14:20476973	hsa-miR-4749-3p	chr19:49854633	Uncertain significance	Purine-nucleoside phosphorylase deficiency
NM_001099274.3(TINF2):c.*33C>T	Gene	TINF2	chr14:24239764	hsa-miR-4768-3p	chrX:17425928	Benign/Likely benign	Revesz syndrome|Dyskeratosis congenita, autosomal dominant 3
NM_025152.3(NUBPL):c.*135T>G	Gene	NUBPL	chr14:31859315	hsa-miR-3671	chr1:65057782	Uncertain significance	Mitochondrial complex I deficiency, nuclear type 1
NM_138638.5(CFL2):c.*718A>G	Gene	CFL2	chr14:34712147	hsa-miR-4255	chr1:37161574	Uncertain significance	Nemaline myopathy 7
NM_182914.3(SYNE2):c.*145C>A	Gene	SYNE2	chr14:64225671	hsa-miR-4270	chr3:15496297	Uncertain significance	Emery-Dreifuss muscular dystrophy 5, autosomal dominant
NM_002382.5(MAX):c.*405G>A	Gene	MAX	chr14:65076071	hsa-miR-3616-3p	chr20:47167027	Likely benign	Pheochromocytoma|not provided
NM_000021.4(PSEN1):c.*2758T>G	Gene	PSEN1	chr14:73222047	hsa-miR-4423-3p	chr1:85133843	Uncertain significance	Dilated cardiomyopathy 1U|Alzheimer disease 3
NM_005589.4(ALDH6A1):c.*1367A>G	Gene	ALDH6A1	chr14:74059275	hsa-miR-186-5p	chr1:71067701	Uncertain significance	Methylmalonate semialdehyde dehydrogenase deficiency
NM_182894.3(VSX2):c.*670G>A	Gene	VSX2	chr14:74261589	hsa-miR-486-3p	chr8:41660462	Benign/Likely benign	Isolated microphthalmia 2|Microphthalmia, isolated, with coloboma 3
NM_182894.3(VSX2):c.*670G>A	Gene	VSX2	chr14:74261589	hsa-miR-486-3p	chr8:41660487	Benign/Likely benign	Isolated microphthalmia 2|Microphthalmia, isolated, with coloboma 3
NM_183387.3(EML5):c.5452C>T (p.Pro1818Ser)	Gene	ZC3H14	chr14:88618736	hsa-miR-4758-3p	chr20:62332511	Uncertain significance	not specified
NM_004239.4(TRIP11):c.*938A>G	Gene	TRIP11	chr14:91968735	hsa-miR-4728-3p	chr17:39726538	Uncertain significance	Achondrogenesis, type IA
NM_177438.3(DICER1):c.*3366C>T	Gene	DICER1	chr14:95087132	hsa-miR-4270	chr3:15496297	Uncertain significance	DICER1-related tumor predisposition
NM_177438.3(DICER1):c.*2309A>G	Gene	DICER1	chr14:95088189	hsa-miR-513c-3p	chrX:147189738	Benign	DICER1-related tumor predisposition
NM_177438.3(DICER1):c.*1550G>A	Gene	DICER1	chr14:95088948	hsa-miR-486-3p	chr8:41660462	Benign	DICER1-related tumor predisposition
NM_177438.3(DICER1):c.*1550G>A	Gene	DICER1	chr14:95088948	hsa-miR-486-3p	chr8:41660487	Benign	DICER1-related tumor predisposition
NM_144599.5(NIPA1):c.*3008C>T	Gene	NIPA1	chr15:22827247	hsa-miR-4257	chr1:150551988	Uncertain significance	Hereditary spastic paraplegia 6
NM_152594.3(SPRED1):c.*2117A>G	Gene	SPRED1	chr15:38353781	hsa-miR-3651	chr9:92292483	Uncertain significance	Legius syndrome
NM_174916.3(UBR1):c.*324A>G	Gene	UBR1	chr15:42945005	hsa-miR-3163	chr11:66934496	Benign	not provided
NM_205850.3(SLC24A5):c.558T>C (p.Val186=)	Gene	MYEF2	chr15:48134952	hsa-miR-148b-5p	chr12:54337241	Likely benign	not provided
NM_205850.3(SLC24A5):c.602C>T (p.Ala201Val)	Gene	MYEF2	chr15:48136694	hsa-miR-3119	chr1:170151453	Uncertain significance	not provided
NM_205850.3(SLC24A5):c.1442T>C (p.Leu481Ser)	Gene	MYEF2	chr15:48142290	hsa-miR-323a-3p	chr14:101025783	Conflicting classifications of pathogenicity	not provided
NM_007347.5(AP4E1):c.*136G>A	Gene	AP4E1	chr15:51002798	hsa-miR-15b-3p	chr3:160404646	Benign	not provided
NM_000942.5(PPIB):c.445G>A (p.Gly149Ser)	Gene	SNX22	chr15:64156808	hsa-miR-6741-3p	chr1:225922100	Uncertain significance	not provided
NM_022048.5(CSNK1G1):c.*26C>T	Gene	CSNK1G1	chr15:64171905	hsa-miR-4324	chr19:49308825	Benign	not provided
NM_016630.7(SPG21):c.*47T>C	Gene	SPG21	chr15:64963573	hsa-let-7f-2-3p	chrX:53557216	Uncertain significance	Mast syndrome
NM_005585.5(SMAD6):c.*23G>T	Gene	SMAD6	chr15:66781558	hsa-miR-4749-3p	chr19:49854633	Benign	not provided
NM_005902.4(SMAD3):c.*495C>A	Gene	SMAD3	chr15:67191031	hsa-miR-1285-3p	chr7:92204047	Uncertain significance	Familial thoracic aortic aneurysm and aortic dissection|Loeys-Dietz syndrome
NM_005902.4(SMAD3):c.*1790G>A	Gene	SMAD3	chr15:67192326	hsa-miR-3907	chr7:151433546	Conflicting classifications of pathogenicity	Aneurysm-osteoarthritis syndrome|Loeys-Dietz syndrome
NM_002474.3(MYH11):c.4227G>C (p.Glu1409Asp)	Gene	NDE1	chr16:15724299	hsa-miR-151b	chr14:100109454	Uncertain significance	not provided|Familial thoracic aortic aneurysm and aortic dissection
NM_002474.3(MYH11):c.4227G>A (p.Glu1409=)	Gene	NDE1	chr16:15724299	hsa-miR-151b	chr14:100109454	Likely benign	Aortic aneurysm, familial thoracic 4
NM_002474.3(MYH11):c.4225G>A (p.Glu1409Lys)	Gene	NDE1	chr16:15724301	hsa-miR-151b	chr14:100109454	Uncertain significance	Aortic aneurysm, familial thoracic 4|Familial thoracic aortic aneurysm and aortic dissection
NM_002474.3(MYH11):c.4060G>A (p.Glu1354Lys)	Gene	NDE1	chr16:15724703	hsa-miR-151b	chr14:100109454	Uncertain significance	Aortic aneurysm, familial thoracic 4|Familial thoracic aortic aneurysm and aortic dissection
NM_002474.3(MYH11):c.4060G>A (p.Glu1354Lys)	Gene	NDE1	chr16:15724703	hsa-miR-378a-3p	chr5:149732868	Uncertain significance	Aortic aneurysm, familial thoracic 4|Familial thoracic aortic aneurysm and aortic dissection
NM_002474.3(MYH11):c.4056G>T (p.Leu1352=)	Gene	NDE1	chr16:15724707	hsa-miR-378a-3p	chr5:149732868	Likely benign	Familial thoracic aortic aneurysm and aortic dissection|Aortic aneurysm, familial thoracic 4
NM_015161.3(ARL6IP1):c.*163A>G	Gene	ARL6IP1	chr16:18793089	hsa-miR-501-3p	chrX:50009773	Benign	not provided
NM_015161.3(ARL6IP1):c.*163A>G	Gene	ARL6IP1	chr16:18793089	hsa-miR-502-3p	chrX:50014650	Benign	not provided
NM_172167.3(NOXO1):c.562G>C (p.Asp188His)	Gene	TBL3	chr16:1980021	hsa-miR-378a-3p	chr5:149732868	Uncertain significance	not specified
NM_000294.3(PHKG2):c.*22C>T	Gene	PHKG2	chr16:30757119	hsa-miR-939-3p	chr8:144394180	Uncertain significance	Glycogen storage disease IXc
NM_004960.4(FUS):c.*132C>A	Gene	FUS	chr16:31191570	hsa-miR-4257	chr1:150551988	Likely benign	Amyotrophic lateral sclerosis type 6|not provided|Amyotrophic lateral sclerosis type 6;Tremor, hereditary essential, 4|FUS-related disorder|Inborn genetic diseases
NM_032575.3(GLIS2):c.*23G>A	Gene	GLIS2	chr16:4337547	hsa-miR-486-3p	chr8:41660462	Likely benign	Nephronophthisis 7
NM_032575.3(GLIS2):c.*23G>A	Gene	GLIS2	chr16:4337547	hsa-miR-486-3p	chr8:41660487	Likely benign	Nephronophthisis 7
NM_018206.6(VPS35):c.*422C>A	Gene	VPS35	chr16:46660050	hsa-miR-378e	chr5:170028546	Benign	Parkinson disease 17
NM_001378743.1(CYLD):c.*3739C>G	Gene	CYLD	chr16:50800247	hsa-miR-3140-5p	chr4:152489404	Benign	Brooke-Spiegler syndrome|Familial multiple trichoepitheliomata|Familial cylindromatosis
NM_019109.5(ALG1):c.*28G>A	Gene	ALG1	chr16:5084909	hsa-miR-615-5p	chr12:54033968	Likely benign	not provided
NM_004530.6(MMP2):c.*277G>A	Gene	MMP2	chr16:55505719	hsa-miR-4656	chr7:4788629	Uncertain significance	Multicentric osteolysis nodulosis arthropathy spectrum
NM_020312.4(COQ9):c.*565G>T	Gene	COQ9	chr16:57461189	hsa-miR-542-3p	chrX:134541384	Uncertain significance	Encephalopathy-hypertrophic cardiomyopathy-renal tubular disease syndrome
NM_201525.4(ADGRG1):c.*1156G>A	Gene	ADGRG1	chr16:57664738	hsa-miR-1236-5p	chr6:31956938	Uncertain significance	Bilateral frontoparietal polymicrogyria
NM_201525.4(ADGRG1):c.*1156G>A	Gene	ADGRG1	chr16:57664738	hsa-miR-4765	chr2:32635301	Uncertain significance	Bilateral frontoparietal polymicrogyria
NM_016284.5(CNOT1):c.*82G>A	Gene	CNOT1	chr16:58520876	hsa-miR-3160-3p	chr11:46451859	Benign	not provided
NM_004614.5(TK2):c.*773C>T	Gene	TK2	chr16:66511195	hsa-miR-4768-3p	chrX:17425928	Uncertain significance	Mitochondrial DNA depletion syndrome, myopathic form
NM_005861.4(STUB1):c.757G>A (p.Asp253Asn)	Gene	JMJD8	chr16:682252	hsa-miR-1307-5p	chr10:103394360	Uncertain significance	not provided
NM_004360.5(CDH1):c.*7C>T	Gene	CDH1	chr16:68833506	hsa-miR-3615	chr17:74748664	Benign/Likely benign	Hereditary cancer-predisposing syndrome|not provided|CDH1-related disorder|Hereditary diffuse gastric adenocarcinoma
NM_004360.5(CDH1):c.*7C>G	Gene	CDH1	chr16:68833506	hsa-miR-3615	chr17:74748664	Uncertain significance	Hereditary diffuse gastric adenocarcinoma
NM_004360.5(CDH1):c.*7C>T	Gene	CDH1	chr16:68833506	hsa-miR-3615	chr17:74748664	Benign/Likely benign	Hereditary cancer-predisposing syndrome|not provided|CDH1-related disorder|Hereditary diffuse gastric adenocarcinoma
NM_004360.5(CDH1):c.*7C>G	Gene	CDH1	chr16:68833506	hsa-miR-3615	chr17:74748664	Uncertain significance	Hereditary diffuse gastric adenocarcinoma
NM_001605.3(AARS1):c.*169C>G	Gene	AARS1	chr16:70252552	hsa-miR-1266-5p	chr15:52277187	Uncertain significance	Charcot-Marie-Tooth disease axonal type 2N
NM_021615.5(CHST6):c.*4238A>G	Gene	CHST6	chr16:75474403	hsa-miR-562	chr2:232172714	Uncertain significance	Macular corneal dystrophy
NM_021615.5(CHST6):c.*3814C>G	Gene	CHST6	chr16:75474827	hsa-miR-4315	chr17:45475424	Uncertain significance	Macular corneal dystrophy
NM_021615.5(CHST6):c.*3814C>G	Gene	CHST6	chr16:75474827	hsa-miR-4315	chr17:64822091	Uncertain significance	Macular corneal dystrophy
NM_000303.3(PMM2):c.*17G>A	Gene	PMM2	chr16:8847842	hsa-miR-4749-3p	chr19:49854633	Benign/Likely benign	PMM2-congenital disorder of glycosylation|not provided
NM_000303.3(PMM2):c.*19G>A	Gene	PMM2	chr16:8847844	hsa-miR-4749-3p	chr19:49854633	Likely benign	not specified
NM_000303.3(PMM2):c.*136A>C	Gene	PMM2	chr16:8847961	hsa-miR-509-5p	chrX:147258830	Benign	PMM2-congenital disorder of glycosylation|not provided
NM_000512.5(GALNS):c.*546C>T	Gene	GALNS	chr16:88813893	hsa-miR-4324	chr19:49308825	Likely benign	Mucopolysaccharidosis, MPS-IV-A
NM_000512.5(GALNS):c.*224C>G	Gene	GALNS	chr16:88814215	hsa-miR-151b	chr14:100109454	Benign/Likely benign	Adenine phosphoribosyltransferase deficiency|Morquio syndrome|Mucopolysaccharidosis, MPS-IV-A|not provided
NM_000512.5(GALNS):c.*186C>G	Gene	GALNS	chr16:88814253	hsa-miR-151b	chr14:100109454	Uncertain significance	Mucopolysaccharidosis, MPS-IV-A
NM_001113525.2(ZNF276):c.1832C>T (p.Pro611Leu)	Gene	FANCA	chr16:89738233	hsa-miR-4786-3p	chr2:239943043	Uncertain significance	not specified
NM_004589.4(SCO1):c.*285C>T	Gene	SCO1	chr17:10680834	hsa-miR-4258	chr1:154975704	Uncertain significance	Mitochondrial complex IV deficiency, nuclear type 1|Leigh syndrome
NM_004589.4(SCO1):c.*127A>G	Gene	SCO1	chr17:10680992	hsa-miR-5680	chr8:102125484	Uncertain significance	Mitochondrial complex IV deficiency, nuclear type 1|Leigh syndrome
NM_001303.4(COX10):c.*757T>C	Gene	COX10	chr17:14207970	hsa-miR-4477a	chr9:41233803	Benign	Leigh syndrome|Mitochondrial complex IV deficiency, nuclear type 1|not provided
NM_144997.7(FLCN):c.*340G>A	Gene	FLCN	chr17:17213315	hsa-miR-492	chr12:94834428	Uncertain significance	Familial spontaneous pneumothorax|Birt-Hogg-Dube syndrome
NM_144997.7(FLCN):c.*17G>T	Gene	FLCN	chr17:17213638	hsa-miR-3665	chr13:77698091	Benign/Likely benign	not specified
NM_000382.3(ALDH3A2):c.*1258A>C	Gene	ALDH3A2	chr17:19676830	hsa-miR-148b-5p	chr12:54337241	Uncertain significance	Sjögren-Larsson syndrome
NM_080822.3(OVCA2):c.278G>A (p.Arg93Lys)	Gene	DPH1	chr17:2042698	hsa-miR-4749-3p	chr19:49854633	Uncertain significance	not specified
NM_080822.3(OVCA2):c.281G>A (p.Gly94Asp)	Gene	DPH1	chr17:2042701	hsa-miR-4749-3p	chr19:49854633	Uncertain significance	not specified
NM_080669.6(SLC46A1):c.*90G>A	Gene	SARM1	chr17:28399566	hsa-miR-922	chr3:197674519	Uncertain significance	Congenital defect of folate absorption
NM_004937.3(CTNS):c.*1152A>G	Gene	CTNS	chr17:3661521	hsa-miR-4464	chr6:90312754	Benign	Nephropathic cystinosis|Ocular cystinosis|not provided
NM_004937.3(CTNS):c.*2569C>T	Gene	TAX1BP3	chr17:3662938	hsa-miR-34c-5p	chr11:111513452	Benign	Nephropathic cystinosis|not provided|Ocular cystinosis
NM_000458.4(HNF1B):c.*777G>A	Gene	HNF1B	chr17:37686595	hsa-miR-4749-3p	chr19:49854633	Benign/Likely benign	Renal cysts and diabetes syndrome|not provided|Maturity onset diabetes mellitus in young
NM_007144.3(PCGF2):c.*1063G>A	Gene	CISD3	chr17:38734160	hsa-miR-4780	chr2:88082548	Benign	not provided
NM_139276.3(STAT3):c.*1645C>T	Gene	STAT3	chr17:42314100	hsa-miR-542-5p	chrX:134541421	Uncertain significance	Hyper-IgE recurrent infection syndrome 1, autosomal dominant
NM_000342.4(SLC4A1):c.*1676A>G	Gene	SLC4A1	chr17:44248782	hsa-miR-4781-3p	chr1:54054125	Uncertain significance	Hereditary spherocytosis type 4|Hemolytic anemia|Autosomal dominant distal renal tubular acidosis
NM_002087.4(GRN):c.*30G>A	Gene	GRN	chr17:44352828	hsa-miR-3616-3p	chr20:47167027	Uncertain significance	GRN-related frontotemporal lobar degeneration with Tdp43 inclusions
NM_002087.4(GRN):c.*30G>A	Gene	GRN	chr17:44352828	hsa-miR-615-5p	chr12:54033968	Uncertain significance	GRN-related frontotemporal lobar degeneration with Tdp43 inclusions
NM_000088.4(COL1A1):c.*836C>T	Gene	COL1A1	chr17:50184666	hsa-miR-4258	chr1:154975704	Conflicting classifications of pathogenicity	Ehlers-Danlos syndrome, arthrochalasia type|Infantile cortical hyperostosis|Osteogenesis imperfecta
NM_000088.4(COL1A1):c.*744C>T	Gene	COL1A1	chr17:50184758	hsa-miR-4258	chr1:154975704	Benign	Osteogenesis imperfecta|Ehlers-Danlos syndrome, arthrochalasia type|Infantile cortical hyperostosis|not provided
NM_004035.7(ACOX1):c.*3628C>T	Gene	ACOX1	chr17:75943120	hsa-miR-4768-3p	chrX:17425928	Uncertain significance	Acyl-CoA oxidase deficiency
NM_001159773.2(CANT1):c.*157G>A	Gene	CANT1	chr17:78993393	hsa-miR-615-5p	chr12:54033968	Likely benign	Desbuquois dysplasia 1
NM_001614.5(ACTG1):c.*146A>G	Gene	ACTG1	chr17:81510544	hsa-miR-3074-3p	chr9:95086044	Benign	not provided
NM_004309.6(ARHGDIA):c.*208C>G	Gene	ARHGDIA	chr17:81868668	hsa-miR-4768-3p	chrX:17425928	Likely benign	ARHGDIA-related disorder
NM_001943.5(DSG2):c.*211A>G	Gene	DSG2	chr18:31546954	hsa-miR-3675-3p	chr1:16858978	Uncertain significance	Arrhythmogenic right ventricular dysplasia 10|Dilated cardiomyopathy 1BB;Arrhythmogenic right ventricular dysplasia 10
NM_001943.5(DSG2):c.*1803A>G	Gene	DSG2	chr18:31548546	hsa-miR-3529-3p	chr15:88611878	Uncertain significance	Arrhythmogenic right ventricular dysplasia 10
NM_005359.6(SMAD4):c.*17G>A	Gene	SMAD4	chr18:51078484	hsa-miR-4758-3p	chr20:62332511	Likely benign	not provided
NM_005359.6(SMAD4):c.*245T>C	Gene	SMAD4	chr18:51078712	hsa-miR-4709-3p	chr14:74480156	Uncertain significance	Generalized juvenile polyposis/juvenile polyposis coli|Juvenile polyposis/hereditary hemorrhagic telangiectasia syndrome|Myhre syndrome
NM_000455.5(STK11):c.*398C>T	Gene	STK11	chr19:1227974	hsa-miR-4768-3p	chrX:17425928	Likely benign	not provided
NM_000156.6(GAMT):c.*69G>A	Gene	GAMT	chr19:1397290	hsa-miR-3683	chr7:7067030	Uncertain significance	Deficiency of guanidinoacetate methyltransferase|not provided
NM_000435.3(NOTCH3):c.*463G>A	Gene	NOTCH3	chr19:15160199	hsa-miR-4758-3p	chr20:62332511	Benign	Cerebral arteriopathy, autosomal dominant, with subcortical infarcts and leukoencephalopathy, type 1
NM_173483.4(CYP4F22):c.*45C>T	Gene	CYP4F22	chr19:15551516	hsa-miR-3121-5p	chr1:180438378	Uncertain significance	Autosomal recessive congenital ichthyosis 5
NM_152363.6(ANKLE1):c.950G>A (p.Cys317Tyr)	Gene	ANKLE1	chr19:17283714	hsa-miR-3135b	chr6:32749972	Uncertain significance	not specified
NM_152363.6(ANKLE1):c.950G>A (p.Cys317Tyr)	Gene	ANKLE1	chr19:17283714	hsa-miR-3652	chr12:103930426	Uncertain significance	not specified
NM_152363.6(ANKLE1):c.1005G>T (p.Trp335Cys)	Gene	ANKLE1	chr19:17283769	hsa-miR-3688-5p	chr4:159128817	Uncertain significance	not specified
NM_001492.6(GDF1):c.1016C>A (p.Pro339His)	Gene	CERS1	chr19:18868700	hsa-miR-7112-5p	chr8:144262736	Uncertain significance	not provided
NM_001492.6(GDF1):c.1016C>T (p.Pro339Leu)	Gene	CERS1	chr19:18868700	hsa-miR-7112-5p	chr8:144262736	Uncertain significance	not specified
NM_001492.6(GDF1):c.987G>A (p.Pro329=)	Gene	CERS1	chr19:18868729	hsa-miR-3196	chr20:63238789	Likely benign	not provided
NM_001492.6(GDF1):c.665G>A (p.Arg222Gln)	Gene	CERS1	chr19:18869051	hsa-miR-1237-5p	chr11:64368652	Uncertain significance	GDF1-related disorder
NM_001492.6(GDF1):c.159C>T (p.Pro53=)	Gene	CERS1	chr19:18870149	hsa-miR-939-3p	chr8:144394180	Likely benign	not provided
NM_001395513.1(TMPRSS9):c.3214C>G (p.His1072Asp)	Gene	TIMM13	chr19:2426020	hsa-miR-4758-3p	chr20:62332511	Uncertain significance	not specified
NM_031448.6(C19orf12):c.*471G>A	Gene	C19orf12	chr19:29702241	hsa-miR-4656	chr7:4788629	Uncertain significance	Neurodegeneration with brain iron accumulation 4
NM_012398.3(PIP5K1C):c.*194G>C	Gene	PIP5K1C	chr19:3632973	hsa-miR-4651	chr7:75915207	Benign	not provided
NM_177417.3(KLC3):c.1370G>A (p.Gly457Glu)	Gene	ERCC2	chr19:45350738	hsa-miR-4768-3p	chrX:17425928	Uncertain significance	not specified
NM_000400.4(ERCC2):c.*224C>T	Gene	ERCC2	chr19:45351405	hsa-miR-4768-3p	chrX:17425928	Uncertain significance	Xeroderma pigmentosum, group D
NM_012099.3(POLR1G):c.305G>A (p.Gly102Glu)	Gene	ERCC1	chr19:45408273	hsa-miR-4768-3p	chrX:17425928	Uncertain significance	not specified
NM_025136.4(OPA3):c.*3570C>T	Gene	OPA3	chr19:45549944	hsa-miR-4324	chr19:49308825	Uncertain significance	Optic atrophy 3|3-Methylglutaconic aciduria type 3
NM_000554.6(CRX):c.*2704C>T	Gene	CRX	chr19:47842671	hsa-miR-199b-5p	chr9:128244804	Benign	Cone-rod dystrophy 2|Leber congenital amaurosis 7|Retinitis pigmentosa|not provided
NM_000146.4(FTL):c.*76G>A	Gene	FTL	chr19:48966811	hsa-miR-3652	chr12:103930426	Uncertain significance	Hereditary hyperferritinemia with congenital cataracts|Neuroferritinopathy
NM_000146.4(FTL):c.*76G>A	Gene	FTL	chr19:48966811	hsa-miR-4505	chr14:73758750	Uncertain significance	Hereditary hyperferritinemia with congenital cataracts|Neuroferritinopathy
NM_002691.4(POLD1):c.*22C>T	Gene	POLD1	chr19:50417969	hsa-miR-4258	chr1:154975704	Likely benign	not specified
NM_015629.4(PRPF31):c.*46G>A	Gene	PRPF31	chr19:54131478	hsa-miR-492	chr12:94834428	Benign	Retinitis pigmentosa
NM_016363.5(GP6):c.*604A>G	Gene	GP6	chr19:55014317	hsa-miR-4781-3p	chr1:54054125	Uncertain significance	Inborn genetic diseases
NM_176820.4(NLRP9):c.2944G>A (p.Glu982Lys)	Gene	EPN1	chr19:55708944	hsa-miR-151b	chr14:100109454	Uncertain significance	not specified
NM_001288962.2(TRIP10):c.*59C>T	Gene	TRIP10	chr19:6751270	hsa-miR-939-3p	chr8:144394180	Benign	not specified|not provided
NM_000208.4(INSR):c.*241G>A	Gene	INSR	chr19:7116815	hsa-miR-4758-3p	chr20:62332511	Uncertain significance	Insulin-resistant diabetes mellitus AND acanthosis nigricans|Rabson-Mendenhall syndrome|Leprechaunism syndrome
NM_001031.5(RPS28):c.*68G>A	Gene	RPS28	chr19:8322323	hsa-miR-4771	chr2:111771089	Benign	not provided
NM_001918.5(DBT):c.*389A>G	Gene	DBT	chr1:100195866	hsa-miR-4781-3p	chr1:54054125	Likely benign	not provided
NM_002524.5(NRAS):c.*536C>T	Gene	NRAS	chr1:114707558	hsa-miR-4328	chrX:78901219	Uncertain significance	Noonan syndrome 6
NM_138959.3(VANGL1):c.*2107A>G	Gene	VANGL1	chr1:115693486	hsa-miR-501-3p	chrX:50009773	Uncertain significance	Sacral defect with anterior meningocele|Neural tube defect
NM_138959.3(VANGL1):c.*2107A>G	Gene	VANGL1	chr1:115693486	hsa-miR-502-3p	chrX:50014650	Uncertain significance	Sacral defect with anterior meningocele|Neural tube defect
NM_014874.4(MFN2):c.*36G>A	Gene	MFN2	chr1:12011601	hsa-miR-4749-3p	chr19:49854633	Uncertain significance	Hereditary motor and sensory neuropathy with optic atrophy|Charcot-Marie-Tooth disease type 2
NM_014874.4(MFN2):c.*413C>T	Gene	MFN2	chr1:12011978	hsa-miR-1285-3p	chr7:92204047	Uncertain significance	Hereditary motor and sensory neuropathy with optic atrophy|Charcot-Marie-Tooth disease type 2
NM_014874.4(MFN2):c.*1562G>A	Gene	MFN2	chr1:12013127	hsa-miR-4749-3p	chr19:49854633	Benign	Charcot-Marie-Tooth disease type 2|Hereditary motor and sensory neuropathy with optic atrophy
NM_000702.4(ATP1A2):c.*1284C>A	Gene	ATP1A2	chr1:160142606	hsa-miR-1281	chr22:41092546	Uncertain significance	Alternating hemiplegia of childhood 1|Migraine, familial hemiplegic, 2
NM_000702.4(ATP1A2):c.*1284C>T	Gene	ATP1A2	chr1:160142606	hsa-miR-1281	chr22:41092546	Benign	Alternating hemiplegia of childhood 1|Migraine, familial hemiplegic, 2|not provided
NM_005149.3(TBX19):c.*809A>G	Gene	TBX19	chr1:168313811	hsa-miR-562	chr2:232172714	Uncertain significance	Congenital isolated adrenocorticotropic hormone deficiency
NM_001033044.4(GLUL):c.*2691C>G	Gene	GLUL	chr1:182381714	hsa-miR-6890-3p	chr3:49099872	Uncertain significance	Congenital brain dysgenesis due to glutamine synthetase deficiency
NM_024529.5(CDC73):c.*94A>G	Gene	CDC73	chr1:193250806	hsa-miR-3163	chr11:66934496	Uncertain significance	Parathyroid carcinoma|Hyperparathyroidism 2 with jaw tumors|Hyperparathyroidism 1
NM_001005337.3(PKP1):c.*1716C>T	Gene	PKP1	chr1:201331757	hsa-miR-3615	chr17:74748664	Uncertain significance	Epidermolysis bullosa simplex due to plakophilin deficiency
NM_001005337.3(PKP1):c.*1884G>A	Gene	PKP1	chr1:201331925	hsa-miR-4749-3p	chr19:49854633	Benign	Epidermolysis bullosa simplex due to plakophilin deficiency|not provided
NM_032409.3(PINK1):c.*490A>C	Gene	PINK1	chr1:20651181	hsa-miR-4760-3p	chr21:40212379	Benign/Likely benign	Parkinson Disease, Recessive|Congenital disorder of glycosylation|Autosomal recessive early-onset Parkinson disease 6|not provided
NM_005216.5(DDOST):c.*10G>A	Gene	DDOST	chr1:20652369	hsa-miR-3616-3p	chr20:47167027	Likely benign	DDOST-related disorder
NM_172351.3(CD46):c.*503A>G	Gene	CD46	chr1:207793980	hsa-miR-186-5p	chr1:71067701	Benign	Atypical hemolytic-uremic syndrome with MCP/CD46 anomaly|not provided
NM_005529.7(HSPG2):c.*650G>A	Gene	HSPG2	chr1:21822666	hsa-miR-3126-5p	chr2:69103692	Uncertain significance	Lethal Kniest-like syndrome|Schwartz-Jampel syndrome
NM_005529.7(HSPG2):c.*20G>A	Gene	HSPG2	chr1:21823296	hsa-miR-1289	chr5:133427636	Uncertain significance	Schwartz-Jampel syndrome|Lethal Kniest-like syndrome
NM_005529.7(HSPG2):c.13146C>G (p.Ala4382=)	Gene	LDLRAD2	chr1:21823346	hsa-miR-6762-5p	chr12:113291529	Likely benign	not provided
NM_005529.7(HSPG2):c.13146C>T (p.Ala4382=)	Gene	LDLRAD2	chr1:21823346	hsa-miR-6762-5p	chr12:113291529	Benign/Likely benign	not provided
NM_005529.7(HSPG2):c.13146C>G (p.Ala4382=)	Gene	LDLRAD2	chr1:21823346	hsa-miR-6845-5p	chr8:143837810	Likely benign	not provided
NM_005529.7(HSPG2):c.13146C>T (p.Ala4382=)	Gene	LDLRAD2	chr1:21823346	hsa-miR-6845-5p	chr8:143837810	Benign/Likely benign	not provided
NM_005529.7(HSPG2):c.13146C>G (p.Ala4382=)	Gene	LDLRAD2	chr1:21823346	hsa-miR-6845-5p	chr8:143837810	Likely benign	not provided
NM_005529.7(HSPG2):c.13146C>T (p.Ala4382=)	Gene	LDLRAD2	chr1:21823346	hsa-miR-6845-5p	chr8:143837810	Benign/Likely benign	not provided
NM_005529.7(HSPG2):c.13138G>A (p.Ala4380Thr)	Gene	LDLRAD2	chr1:21823354	hsa-miR-1292-3p	chr20:2652820	Uncertain significance	not provided
NM_005529.7(HSPG2):c.13136G>A (p.Arg4379His)	Gene	LDLRAD2	chr1:21823356	hsa-miR-1292-3p	chr20:2652820	Conflicting classifications of pathogenicity	not provided|Inborn genetic diseases
NM_000254.3(MTR):c.*2343A>G	Gene	MTR	chr1:236899987	hsa-miR-4519	chr16:30875317	Uncertain significance	Disorders of Intracellular Cobalamin Metabolism
NM_000254.3(MTR):c.*5297T>C	Gene	MTR	chr1:236902941	hsa-miR-4672	chr9:127869444	Uncertain significance	Disorders of Intracellular Cobalamin Metabolism
NM_001035.3(RYR2):c.*717G>C	Gene	RYR2	chr1:237833364	hsa-miR-3196	chr20:63238789	Uncertain significance	Arrhythmogenic right ventricular dysplasia 2|Catecholaminergic polymorphic ventricular tachycardia 1|not provided
NM_001035.3(RYR2):c.*723G>C	Gene	RYR2	chr1:237833370	hsa-miR-3196	chr20:63238789	Uncertain significance	Arrhythmogenic right ventricular dysplasia 2|Catecholaminergic polymorphic ventricular tachycardia 1|not provided
NM_015627.3(LDLRAP1):c.*506C>T	Gene	LDLRAP1	chr1:25567498	hsa-miR-4768-3p	chrX:17425928	Likely benign	Hypercholesterolemia, familial, 4
NM_033467.4(MMEL1):c.2296C>T (p.Arg766Trp)	Gene	PRXL2B	chr1:2591034	hsa-miR-486-3p	chr8:41660462	Uncertain significance	not specified
NM_033467.4(MMEL1):c.2296C>T (p.Arg766Trp)	Gene	PRXL2B	chr1:2591034	hsa-miR-486-3p	chr8:41660487	Uncertain significance	not specified
NM_004552.3(NDUFS5):c.*18G>A	Gene	NDUFS5	chr1:39034514	hsa-miR-3913-3p	chr12:69584764	Benign	not specified|not provided
NM_001852.4(COL9A2):c.*543G>A	Gene	COL9A2	chr1:40300639	hsa-miR-3160-3p	chr11:46451859	Benign	Epiphyseal dysplasia, multiple, 2
NM_006516.4(SLC2A1):c.*514G>T	Gene	SLC2A1	chr1:42926527	hsa-miR-486-3p	chr8:41660462	Uncertain significance	Dystonia 9|Encephalopathy due to GLUT1 deficiency
NM_006516.4(SLC2A1):c.*92G>A	Gene	SLC2A1	chr1:42926949	hsa-miR-3913-3p	chr12:69584764	Uncertain significance	Dystonia 9|Encephalopathy due to GLUT1 deficiency
NM_015506.3(MMACHC):c.*110A>G	Gene	MMACHC	chr1:45509325	hsa-miR-3675-3p	chr1:16858978	Uncertain significance	Disorders of Intracellular Cobalamin Metabolism
NM_181697.3(PRDX1):c.515-2A>T	Gene	MMACHC	chr1:45511416	hsa-miR-6516-5p	chr17:77089429	Pathogenic	METHYLMALONIC ACIDURIA AND HOMOCYSTINURIA, cblC TYPE, DIGENIC
NM_003579.4(RAD54L):c.2143C>A (p.Leu715Ile)	Gene	LRRC41	chr1:46278181	hsa-miR-185-3p	chr22:20033189	Uncertain significance	not specified
NM_152268.4(PARS2):c.*217G>A	Gene	PARS2	chr1:54757517	hsa-miR-3622b-5p	chr8:27701744	Benign	not provided
NM_014762.4(DHCR24):c.*221C>T	Gene	DHCR24	chr1:54852012	hsa-miR-542-5p	chrX:134541421	Benign	Desmosterolosis|not provided
NM_002353.3(TACSTD2):c.*637G>A	Gene	TACSTD2	chr1:58575548	hsa-miR-34c-5p	chr11:111513452	Benign	Gelatinous droplike corneal dystrophy|not provided
NM_001385641.1(SAMD11):c.1896G>T (p.Ser632=)	Gene	SAMD11	chr1:942901	hsa-miR-4771	chr2:111771089	Likely benign	not provided
NM_001385641.1(SAMD11):c.1968G>C (p.Gly656=)	Gene	SAMD11	chr1:942973	hsa-miR-4771	chr2:111771089	Likely benign	not provided
NM_001385641.1(SAMD11):c.1970C>G (p.Ala657Gly)	Gene	SAMD11	chr1:942975	hsa-miR-922	chr3:197674519	Uncertain significance	not specified
NM_130811.4(SNAP25):c.*271C>T	Gene	SNAP25	chr20:10306468	hsa-miR-151b	chr14:100109454	Likely benign	not provided
NM_005461.5(MAFB):c.*155C>T	Gene	MAFB	chr20:40687724	hsa-miR-1181	chr19:10403524	Benign	Multicentric carpo-tarsal osteolysis with or without nephropathy|not provided
NM_006420.3(ARFGEF2):c.*2692C>T	Gene	ARFGEF2	chr20:49035891	hsa-miR-4270	chr3:15496297	Uncertain significance	Periventricular heterotopia with microcephaly, autosomal recessive
NM_001282531.3(ADNP):c.*50A>C	Gene	ADNP	chr20:50891355	hsa-miR-3074-3p	chr9:95086044	Benign	ADNP-related multiple congenital anomalies - intellectual disability - autism spectrum disorder|not provided
NM_004738.5(VAPB):c.*1295T>C	Gene	VAPB	chr20:58445530	hsa-miR-4795-3p	chr3:87226219	Uncertain significance	Adult-onset proximal spinal muscular atrophy, autosomal dominant|Amyotrophic lateral sclerosis type 8
NM_004738.5(VAPB):c.*2733G>A	Gene	VAPB	chr20:58446968	hsa-miR-486-3p	chr8:41660462	Uncertain significance	Amyotrophic lateral sclerosis type 8|Adult-onset proximal spinal muscular atrophy, autosomal dominant
NM_004738.5(VAPB):c.*2733G>A	Gene	VAPB	chr20:58446968	hsa-miR-486-3p	chr8:41660487	Uncertain significance	Amyotrophic lateral sclerosis type 8|Adult-onset proximal spinal muscular atrophy, autosomal dominant
NM_001001433.3(STX16):c.*17G>A	Gene	STX16	chr20:58676308	hsa-miR-570-3p	chr3:195699461	Likely benign	Pseudohypoparathyroidism type 1B
NM_001001433.3(STX16):c.*17G>A	Gene	STX16	chr20:58676308	hsa-miR-570-3p	chr3:195699461	Likely benign	Pseudohypoparathyroidism type 1B
NM_025219.3(DNAJC5):c.*80A>G	Gene	DNAJC5	chr20:63931648	hsa-miR-3675-3p	chr1:16858978	Uncertain significance	Neuronal Ceroid-Lipofuscinosis, Recessive|Ceroid lipofuscinosis, neuronal, 4 (Kufs type)
NM_025219.3(DNAJC5):c.*486G>A	Gene	DNAJC5	chr20:63932054	hsa-miR-4505	chr14:73758750	Uncertain significance	Ceroid lipofuscinosis, neuronal, 4 (Kufs type)
NM_001377142.1(PLCB4):c.*1003A>C	Gene	PLCB4	chr20:9480012	hsa-miR-4760-3p	chr21:40212379	Benign	Auriculocondylar syndrome 2|not provided
NM_000484.4(APP):c.*18C>T	Gene	APP	chr21:25881652	hsa-miR-4257	chr1:150551988	Uncertain significance	not provided
NM_001848.3(COL6A1):c.*182A>G	Gene	COL6A1	chr21:46004195	hsa-miR-4446-3p	chr3:113594919	Uncertain significance	Collagen 6-related myopathy
NM_001848.3(COL6A1):c.*343G>A	Gene	COL6A1	chr21:46004356	hsa-miR-4651	chr7:75915207	Uncertain significance	Collagen 6-related myopathy
NM_001848.3(COL6A1):c.*343G>C	Gene	COL6A1	chr21:46004356	hsa-miR-4651	chr7:75915207	Uncertain significance	Collagen 6-related myopathy
NM_001849.4(COL6A2):c.*45G>A	Gene	COL6A2	chr21:46132597	hsa-miR-4651	chr7:75915207	Benign/Likely benign	Myosclerosis|Collagen 6-related myopathy
NM_014339.7(IL17RA):c.*434C>T	Gene	IL17RA	chr22:17110254	hsa-miR-199b-5p	chr9:128244804	Benign	Familial Candidiasis, Recessive|not provided
NM_000407.5(GP1BB):c.*77G>C	Gene	GP1BB	chr22:19724541	hsa-miR-4749-3p	chr19:49854633	Uncertain significance	not specified|not provided
NM_000754.4(COMT):c.*604G>A	Gene	COMT	chr22:19969340	hsa-miR-3907	chr7:151433546	drug response	Tramadol response
NM_000268.4(NF2):c.*335C>T	Gene	NF2	chr22:29695137	hsa-miR-1285-3p	chr7:92204047	Uncertain significance	Neurofibromatosis, type 2
NM_000268.4(NF2):c.*2365C>T	Gene	NF2	chr22:29697167	hsa-miR-4768-3p	chrX:17425928	Uncertain significance	Neurofibromatosis, type 2
NM_000362.5(TIMP3):c.*541T>A	Gene	TIMP3	chr22:32859918	hsa-miR-3122	chr1:212077623	Uncertain significance	Sorsby fundus dystrophy
NM_000362.5(TIMP3):c.*541T>C	Gene	TIMP3	chr22:32859918	hsa-miR-3122	chr1:212077623	Uncertain significance	Sorsby fundus dystrophy
NM_002473.6(MYH9):c.*1193A>G	Gene	MYH9	chr22:36281475	hsa-miR-3074-3p	chr9:95086044	Uncertain significance	MYH9-related disorder|Autosomal dominant nonsyndromic hearing loss 17
NM_002473.6(MYH9):c.*329C>T	Gene	MYH9	chr22:36282339	hsa-miR-4707-5p	chr14:22957019	Benign/Likely benign	Autosomal dominant nonsyndromic hearing loss 17|MYH9-related disorder
NM_002473.6(MYH9):c.*8C>T	Gene	MYH9	chr22:36282660	hsa-miR-4768-3p	chrX:17425928	Conflicting classifications of pathogenicity	not specified|MYH9-related disorder|Autosomal dominant nonsyndromic hearing loss 17|not provided
NM_012407.4(PICK1):c.*8G>A	Gene	PICK1	chr22:38075140	hsa-miR-486-3p	chr8:41660462	Benign	PICK1-related disorder
NM_012407.4(PICK1):c.*8G>A	Gene	PICK1	chr22:38075140	hsa-miR-486-3p	chr8:41660487	Benign	PICK1-related disorder
NM_012407.4(PICK1):c.*8G>A	Gene	PICK1	chr22:38075140	hsa-miR-486-3p	chr8:41660462	Benign	PICK1-related disorder
NM_003560.4(PLA2G6):c.*541C>T	Gene	PLA2G6	chr22:38111620	hsa-miR-1285-3p	chr7:92204047	Uncertain significance	PLA2G6-associated neurodegeneration
NM_022098.4(XPNPEP3):c.*5294C>T	Gene	XPNPEP3	chr22:40931729	hsa-miR-3925-3p	chr6:36622465	Uncertain significance	Nephronophthisis-like nephropathy 1
NM_001318895.3(FHL2):c.74G>A (p.Ser25Asn)	Gene	FHL2	chr2:105386443	hsa-miR-3652	chr12:103930426	Uncertain significance	Primary dilated cardiomyopathy
NM_003466.4(PAX8):c.*1000T>C	Gene	PAX8	chr2:113217533	hsa-let-7f-2-3p	chrX:53557216	Benign	not provided|Hypothyroidism, congenital, nongoitrous, 2
NM_000122.2(ERCC3):c.*177A>G	Gene	ERCC3	chr2:127257419	hsa-miR-3163	chr11:66934496	Benign	Xeroderma pigmentosum group B|not provided
NM_001206744.2(TPO):c.*37T>C	Gene	TPO	chr2:1542511	hsa-miR-3122	chr1:212077623	Uncertain significance	Deficiency of iodide peroxidase
NM_012293.3(PXDN):c.*158C>T	Gene	PXDN	chr2:1634046	hsa-miR-5193	chr3:49806185	Likely benign	not provided
NM_012293.3(PXDN):c.*158C>T	Gene	PXDN	chr2:1634046	hsa-miR-660-3p	chrX:50013293	Likely benign	not provided
NM_001040142.2(SCN2A):c.*1433A>G	Gene	SCN2A	chr2:165391257	hsa-miR-3163	chr11:66934496	Uncertain significance	Seizures, benign familial infantile, 3
NM_004482.4(GALNT3):c.*143G>A	Gene	GALNT3	chr2:165748638	hsa-miR-548v	chr8:17681608	Uncertain significance	Tumoral calcinosis, hyperphosphatemic, familial, 1
NM_000090.4(COL3A1):c.*43A>G	Gene	COL3A1	chr2:189011817	hsa-miR-4802-5p	chr4:40502106	Benign	Ehlers-Danlos syndrome, type 4|not provided
NM_000393.5(COL5A2):c.*1961T>C	Gene	COL5A2	chr2:189032109	hsa-let-7f-2-3p	chrX:53557216	Uncertain significance	Ehlers-Danlos syndrome type 7A
NM_020779.4(WDR35):c.*1681A>G	Gene	WDR35	chr2:19911877	hsa-miR-3163	chr11:66934496	Likely benign	Short-rib thoracic dysplasia 7 with or without polydactyly|Cranioectodermal dysplasia 2
NM_032977.4(CASP10):c.*1654C>T	Gene	CASP10	chr2:201219395	hsa-miR-199b-5p	chr9:128244804	Uncertain significance	Autoimmune lymphoproliferative syndrome type 2A
NM_032977.4(CASP10):c.*2618G>A	Gene	CASP10	chr2:201220359	hsa-miR-34c-5p	chr11:111513452	Benign	Autoimmune lymphoproliferative syndrome type 2A
NM_001044385.3(TMEM237):c.*74T>C	Gene	TMEM237	chr2:201624181	hsa-let-7f-2-3p	chrX:53557216	Uncertain significance	Joubert syndrome 14
NM_001204.7(BMPR2):c.*1499C>T	Gene	BMPR2	chr2:202561445	hsa-miR-4257	chr1:150551988	Uncertain significance	Pulmonary hypertension, primary, 1
NM_001204.7(BMPR2):c.*6820T>C	Gene	BMPR2	chr2:202566766	hsa-miR-514b-3p	chrX:147250180	Uncertain significance	Pulmonary hypertension, primary, 1
NM_001204.7(BMPR2):c.*7496T>C	Gene	BMPR2	chr2:202567442	hsa-let-7f-2-3p	chrX:53557216	Benign	Pulmonary hypertension, primary, 1
NM_015040.4(PIKFYVE):c.*3324A>G	Gene	PIKFYVE	chr2:208358629	hsa-miR-562	chr2:232172714	Benign	Fleck corneal dystrophy
NM_015488.5(PNKD):c.*1193C>T	Gene	PNKD	chr2:218346174	hsa-miR-551a	chr1:3560729	Benign	Paroxysmal nonkinesigenic dyskinesia 1|not provided
NM_004544.4(NDUFA10):c.*1486C>T	Gene	NDUFA10	chr2:239959632	hsa-miR-4270	chr3:15496297	Uncertain significance	Mitochondrial complex I deficiency, nuclear type 1|Leigh syndrome
NM_001244008.2(KIF1A):c.*1776C>T	Gene	KIF1A	chr2:240715588	hsa-miR-3615	chr17:74748664	Uncertain significance	Hereditary spastic paraplegia 30
NM_000379.4(XDH):c.*823A>G	Gene	XDH	chr2:31335135	hsa-miR-520c-3p	chr19:53707507	Uncertain significance	Hereditary xanthinuria type 1
NM_014946.4(SPAST):c.*765A>C	Gene	SPAST	chr2:32155261	hsa-miR-509-5p	chrX:147258830	Benign	Hereditary spastic paraplegia 4
NM_014946.4(SPAST):c.*2504A>G	Gene	SPAST	chr2:32157000	hsa-miR-3074-3p	chr9:95086044	Uncertain significance	Hereditary spastic paraplegia 4
NM_000104.4(CYP1B1):c.*981T>C	Gene	CYP1B1	chr2:38069741	hsa-miR-4795-3p	chr3:87226219	Uncertain significance	Irido-corneo-trabecular dysgenesis|Glaucoma 3A
NM_000104.4(CYP1B1):c.*945C>T	Gene	CYP1B1	chr2:38069777	hsa-miR-3140-5p	chr4:152489404	Uncertain significance	Irido-corneo-trabecular dysgenesis|Glaucoma 3A
NM_016008.4(DYNC2LI1):c.*16T>C	Gene	DYNC2LI1	chr2:43809783	hsa-let-7f-2-3p	chrX:53557216	Benign	not provided
NM_000341.4(SLC3A1):c.1921G>T (p.Asp641Tyr)	Gene	PREPL	chr2:44320502	hsa-miR-378a-3p	chr5:149732868	Uncertain significance	Cystinuria
NM_001171613.2(PREPL):c.1882G>T (p.Val628Phe)	Gene	SLC3A1	chr2:44321391	hsa-miR-199b-5p	chr9:128244804	Uncertain significance	Myasthenic syndrome, congenital, 22
NM_139279.6(MCFD2):c.*1354G>T	Gene	MCFD2	chr2:46904109	hsa-miR-3665	chr13:77698091	Uncertain significance	Factor 5 and Factor VIII, combined deficiency of, 2
NM_139279.6(MCFD2):c.*354C>T	Gene	MCFD2	chr2:46905109	hsa-miR-4258	chr1:154975704	Likely benign	Factor 5 and Factor VIII, combined deficiency of, 2
NM_003108.4(SOX11):c.*314T>C	Gene	SOX11	chr2:5694361	hsa-miR-520a-5p	chr19:53690896	Likely benign	not provided
NM_001244710.2(GFPT1):c.*5713T>C	Gene	GFPT1	chr2:69320476	hsa-let-7f-2-3p	chrX:53557216	Uncertain significance	Congenital myasthenic syndrome 12
NM_001244710.2(GFPT1):c.*2310A>G	Gene	GFPT1	chr2:69323879	hsa-miR-4781-3p	chr1:54054125	Benign	Congenital myasthenic syndrome 12|not provided
NM_212552.3(BOLA3):c.*134T>C	Gene	BOLA3	chr2:74135459	hsa-let-7f-2-3p	chrX:53557216	Uncertain significance	Multiple mitochondrial dysfunctions syndrome 2
NM_013247.5(HTRA2):c.1365G>A (p.Glu455=)	Gene	LOXL3	chr2:74532973	hsa-miR-4324	chr19:49308825	Likely benign	not provided
NM_017849.4(TMEM127):c.*3049T>C	Gene	TMEM127	chr2:96250759	hsa-miR-3157-3p	chr10:96064341	Uncertain significance	Pheochromocytoma
NM_017849.4(TMEM127):c.*2086C>T	Gene	TMEM127	chr2:96251722	hsa-miR-542-5p	chrX:134541421	Benign	Pheochromocytoma
NM_017849.4(TMEM127):c.*1723C>T	Gene	TMEM127	chr2:96252085	hsa-miR-4768-3p	chrX:17425928	Benign	Pheochromocytoma
NM_017849.4(TMEM127):c.*502C>T	Gene	TMEM127	chr2:96253306	hsa-miR-4707-5p	chr14:22957019	Benign	Pheochromocytoma
NM_000551.4(VHL):c.*1222A>G	Gene	VHL	chr3:10151187	hsa-miR-4728-3p	chr17:39726538	Benign	Von Hippel-Lindau syndrome
NM_000551.4(VHL):c.*1691A>G	Gene	VHL	chr3:10151656	hsa-miR-320a-3p	chr8:22244995	Uncertain significance	Von Hippel-Lindau syndrome
NM_000373.4(UMPS):c.*1326C>A	Gene	UMPS	chr3:124745410	hsa-miR-3925-3p	chr6:36622465	Benign	Oroticaciduria
NM_000373.4(UMPS):c.*4638G>A	Gene	UMPS	chr3:124748722	hsa-miR-4437	chr2:181305612	Uncertain significance	Oroticaciduria
NM_004637.6(RAB7A):c.*1219C>T	Gene	RAB7A	chr3:128814641	hsa-miR-6817-5p	chr22:25455652	Uncertain significance	Charcot-Marie-Tooth disease type 2B
NM_006218.4(PIK3CA):c.*29T>C	Gene	PIK3CA	chr3:179234393	hsa-miR-520a-5p	chr19:53690896	Benign	Cowden syndrome|not provided|PIK3CA-related disorder
NM_001163677.2(KCNMB3):c.473G>C (p.Arg158Thr)	Gene	PIK3CA	chr3:179240045	hsa-miR-759	chr13:52810074	Likely benign	not provided
NM_003242.6(TGFBR2):c.*1507A>G	Gene	TGFBR2	chr3:30693106	hsa-miR-3163	chr11:66934496	Likely benign	Marfan syndrome|Familial thoracic aortic aneurysm and aortic dissection|Loeys-Dietz syndrome 2|not provided
NM_006371.5(CRTAP):c.*69G>T	Gene	CRTAP	chr3:33142517	hsa-miR-4741	chr18:22933408	Uncertain significance	Osteogenesis imperfecta type 7
NM_001106.4(ACVR2B):c.*483C>T	Gene	ACVR2B	chr3:38483815	hsa-miR-4257	chr1:150551988	Benign	Heterotaxy, visceral, 4, autosomal
NM_001106.4(ACVR2B):c.*4650A>C	Gene	ACVR2B	chr3:38487982	hsa-miR-548ag	chr4:60922624	Uncertain significance	Heterotaxy, visceral, 4, autosomal
NM_182760.4(SUMF1):c.*398C>T	Gene	SUMF1	chr3:4361746	hsa-miR-4257	chr1:150551988	Benign	Multiple sulfatase deficiency|not provided
NM_024513.4(FYCO1):c.*431A>G	Gene	FYCO1	chr3:45921334	hsa-miR-301a-3p	chr17:59151170	Uncertain significance	Cataract 18
NM_015175.3(NBEAL2):c.*263C>T	Gene	NBEAL2	chr3:47009583	hsa-miR-4258	chr1:154975704	Uncertain significance	Gray platelet syndrome
NM_014043.4(CHMP2B):c.*231T>C	Gene	CHMP2B	chr3:87254053	hsa-miR-4672	chr9:127869444	Benign/Likely benign	Frontotemporal dementia and/or amyotrophic lateral sclerosis 7|not provided
NM_000320.3(QDPR):c.*31C>T	Gene	QDPR	chr4:17487100	hsa-miR-3128	chr2:177256005	Uncertain significance	Dihydropteridine reductase deficiency
NM_000320.3(QDPR):c.*31C>T	Gene	QDPR	chr4:17487100	hsa-miR-4799-3p	chr4:147782640	Uncertain significance	Dihydropteridine reductase deficiency
NM_022346.5(NCAPG):c.2872G>C (p.Val958Leu)	Gene	LCORL	chr4:17842327	hsa-miR-4328	chrX:78901219	Uncertain significance	not specified
NM_001122681.2(SH3BP2):c.*4098G>A	Gene	SH3BP2	chr4:2837932	hsa-miR-3652	chr12:103930426	Benign	Fibrous dysplasia of jaw|not provided
NM_001122681.2(SH3BP2):c.*4098G>A	Gene	SH3BP2	chr4:2837932	hsa-miR-4505	chr14:73758750	Benign	Fibrous dysplasia of jaw|not provided
NM_001122681.2(SH3BP2):c.*5996C>T	Gene	SH3BP2	chr4:2839830	hsa-miR-4530	chr19:39409645	Benign	Fibrous dysplasia of jaw
NM_000232.5(SGCB):c.*23A>T	Gene	SGCB	chr4:52023934	hsa-miR-4781-3p	chr1:54054125	Uncertain significance	Limb-girdle muscular dystrophy, recessive|Qualitative or quantitative defects of beta-sarcoglycan
NM_006206.6(PDGFRA):c.*39C>T	Gene	PDGFRA	chr4:54295311	hsa-miR-4257	chr1:150551988	Conflicting classifications of pathogenicity	Gastrointestinal stromal tumor|Idiopathic hypereosinophilic syndrome|PDGFRA-related disorder
NM_006206.6(PDGFRA):c.*1137G>A	Gene	PDGFRA	chr4:54296409	hsa-miR-615-5p	chr12:54033968	Benign	Gastrointestinal stromal tumor|Idiopathic hypereosinophilic syndrome|not provided
NM_153717.3(EVC):c.*1277A>C	Gene	EVC	chr4:5812314	hsa-miR-4446-3p	chr3:113594919	Uncertain significance	Ellis-van Creveld syndrome
NM_006005.3(WFS1):c.*300A>G	Gene	WFS1	chr4:6302768	hsa-miR-520c-3p	chr19:53707507	Conflicting classifications of pathogenicity	WFS1-Related Spectrum Disorders|Autosomal dominant nonsyndromic hearing loss 6|Wolfram syndrome 1
NM_006005.3(WFS1):c.*604G>C	Gene	WFS1	chr4:6303072	hsa-miR-3135b	chr6:32749972	Benign	WFS1-Related Spectrum Disorders|Autosomal dominant nonsyndromic hearing loss 6|not provided
NM_001098484.3(SLC4A4):c.*552A>C	Gene	SLC4A4	chr4:71568303	hsa-miR-4464	chr6:90312754	Uncertain significance	Autosomal recessive proximal renal tubular acidosis
NM_058172.6(ANTXR2):c.*4856C>T	Gene	ANTXR2	chr4:79902573	hsa-miR-759	chr13:52810074	Likely benign	Hyaline fibromatosis syndrome|not provided
NM_058172.6(ANTXR2):c.*947T>C	Gene	ANTXR2	chr4:79906482	hsa-miR-4709-3p	chr14:74480156	Likely benign	Hyaline fibromatosis syndrome
NM_001042616.3(PIGY):c.151A>G (p.Ile51Val)	Gene	PYURF	chr4:88521639	hsa-miR-5579-5p	chr11:79422225	Uncertain significance	Hyperphosphatasia with intellectual disability syndrome 6|not provided
NM_000038.6(APC):c.*1098T>C	Gene	APC	chr5:112845224	hsa-miR-4477a	chr9:41233803	Benign	Familial colorectal cancer|APC-Associated Polyposis Disorders
NM_000414.4(HSD17B4):c.*235T>C	Gene	HSD17B4	chr5:119542229	hsa-miR-4709-3p	chr14:74480156	Uncertain significance	Perrault syndrome|Bifunctional peroxisomal enzyme deficiency
NM_017415.3(KLHL3):c.*1034C>T	Gene	KLHL3	chr5:137621064	hsa-miR-3925-3p	chr6:36622465	Uncertain significance	Autosomal dominant pseudohypoaldosteronism type 1|Pseudohypoaldosteronism type 2D
NM_001903.5(CTNNA1):c.*7C>T	Gene	CTNNA1	chr5:138934096	hsa-miR-1285-3p	chr7:92204047	Benign	Hereditary diffuse gastric adenocarcinoma
NM_001903.5(CTNNA1):c.*8C>T	Gene	CTNNA1	chr5:138934097	hsa-miR-1285-3p	chr7:92204047	Benign	Hereditary diffuse gastric adenocarcinoma
NM_024577.4(SH3TC2):c.*44G>A	Gene	SH3TC2	chr5:149004667	hsa-miR-615-5p	chr12:54033968	Uncertain significance	Susceptibility to mononeuropathy of the median nerve, mild|Charcot-Marie-Tooth disease type 4C
NM_000112.4(SLC26A2):c.*300C>T	Gene	SLC26A2	chr5:149982113	hsa-miR-4768-3p	chrX:17425928	Uncertain significance	Achondrogenesis, type IB|Multiple epiphyseal dysplasia type 4|Atelosteogenesis type II|Diastrophic dysplasia|Sulfate transporter-related osteochondrodysplasia
NM_002520.7(NPM1):c.*81A>T	Gene	NPM1	chr5:171410646	hsa-miR-3163	chr11:66934496	Uncertain significance	Acute myeloid leukemia
NM_001017995.3(SH3PXD2B):c.*589C>T	Gene	SH3PXD2B	chr5:172337780	hsa-miR-199b-5p	chr9:128244804	Uncertain significance	Frank-Ter Haar syndrome
NM_003900.5(SQSTM1):c.*786G>A	Gene	SQSTM1	chr5:179837379	hsa-miR-4515	chr15:83067350	Likely benign	Paget disease of bone 3
NM_003664.5(AP3B1):c.*141T>C	Gene	AP3B1	chr5:78002761	hsa-miR-4799-5p	chr4:147782605	Uncertain significance	Hermansky-Pudlak syndrome 2
NM_007214.5(SEC63):c.*1705G>A	Gene	SEC63	chr6:107869999	hsa-miR-1227-3p	chr19:2234080	Benign	Polycystic liver disease 2
NM_000165.5(GJA1):c.*243A>G	Gene	GJA1	chr6:121448239	hsa-miR-148b-5p	chr12:54337241	Conflicting classifications of pathogenicity	Oculodentodigital dysplasia|Syndactyly type 3|Hypoplastic left heart syndrome 1|not provided
NM_001358530.2(MOCS1):c.*1884G>A	Gene	DAAM2	chr6:39904473	hsa-miR-4768-3p	chrX:17425928	Uncertain significance	Sulfite oxidase deficiency due to molybdenum cofactor deficiency type A
NM_000322.5(PRPH2):c.*1299C>T	Gene	PRPH2	chr6:42696996	hsa-miR-4257	chr1:150551988	Uncertain significance	Patterned macular dystrophy 1|Pigmentary retinal dystrophy|Cone-rod dystrophy|Choroidal dystrophy, central areolar 2|Retinitis pigmentosa|Adult-onset foveomacular vitelliform dystrophy
NM_012120.3(CD2AP):c.*2705A>G	Gene	CD2AP	chr6:47626932	hsa-miR-664a-3p	chr1:220200570	Uncertain significance	Focal segmental glomerulosclerosis 3, susceptibility to
NM_018100.4(EFHC1):c.*1023A>C	Gene	EFHC1	chr6:52493364	hsa-miR-6758-5p	chr12:57512694	Benign	not provided
NM_018100.4(EFHC1):c.*1027A>C	Gene	EFHC1	chr6:52493368	hsa-miR-5011-5p	chr18:67081608	Benign	not provided
NM_016277.5(RAB23):c.*2319T>C	Gene	RAB23	chr6:57188142	hsa-let-7f-2-3p	chrX:53557216	Uncertain significance	RAB23-related Carpenter syndrome
NM_183050.4(BCKDHB):c.*395G>T	Gene	BCKDHB	chr6:80344199	hsa-miR-542-3p	chrX:134541384	Benign	Maple syrup urine disease
NM_014165.4(NDUFAF4):c.*119T>C	Gene	NDUFAF4	chr6:96890985	hsa-miR-4633-5p	chr5:129097703	Uncertain significance	Mitochondrial complex I deficiency, nuclear type 1
NM_000602.5(SERPINE1):c.*508C>A	Gene	SERPINE1	chr7:101137950	hsa-miR-3921	chr3:99964346	Uncertain significance	Congenital plasminogen activator inhibitor type 1 deficiency
NM_000602.5(SERPINE1):c.*508C>A	Gene	SERPINE1	chr7:101137950	hsa-miR-4653-5p	chr7:101159483	Uncertain significance	Congenital plasminogen activator inhibitor type 1 deficiency
NM_006348.5(COG5):c.*867A>G	Gene	COG5	chr7:107202649	hsa-miR-4779	chr2:86193057	Uncertain significance	COG5-congenital disorder of glycosylation
NM_000245.4(MET):c.*786C>T	Gene	MET	chr7:116796910	hsa-miR-1285-3p	chr7:92204047	Uncertain significance	Papillary renal cell carcinoma type 1
NM_000245.4(MET):c.*787G>A	Gene	MET	chr7:116796911	hsa-miR-4505	chr14:73758750	Benign	Papillary renal cell carcinoma type 1
NM_000883.4(IMPDH1):c.*228G>A	Gene	IMPDH1	chr7:128392779	hsa-miR-4437	chr2:181305612	Benign/Likely benign	Retinitis pigmentosa|Leber congenital amaurosis 11|not provided
NM_014141.6(CNTNAP2):c.*3928C>T	Gene	CNTNAP2	chr7:148419544	hsa-miR-4768-3p	chrX:17425928	Benign	Cortical dysplasia-focal epilepsy syndrome|Pitt-Hopkins-like syndrome|not provided
NM_005431.2(XRCC2):c.*3T>C	Gene	XRCC2	chr7:152648639	hsa-miR-568	chr3:114316553	Uncertain significance	not provided
NM_005431.2(XRCC2):c.*1T>C	Gene	XRCC2	chr7:152648641	hsa-miR-568	chr3:114316553	Benign	Hereditary cancer-predisposing syndrome|not provided|not specified
NM_000193.4(SHH):c.*25C>G	Gene	SHH	chr7:155802875	hsa-miR-1292-3p	chr20:2652820	Likely benign	not provided
NM_022458.4(LMBR1):c.*2080C>T	Gene	LMBR1	chr7:156681998	hsa-miR-922	chr3:197674519	Uncertain significance	Polydactyly of a triphalangeal thumb
NM_018719.5(CDCA7L):c.*1144C>T	Gene	CDCA7L	chr7:21901178	hsa-miR-378a-3p	chr5:149732868	Uncertain significance	Primary ciliary dyskinesia 7
NM_020223.4(FAM20C):c.*41C>G	Gene	FAM20C	chr7:260021	hsa-miR-1281	chr22:41092546	Benign	not provided|Lethal osteosclerotic bone dysplasia
NM_000162.5(GCK):c.*92C>A	Gene	GCK	chr7:44145044	hsa-miR-4258	chr1:154975704	Benign/Likely benign	Maturity-onset diabetes of the young type 2|Permanent neonatal diabetes mellitus|Transient Neonatal Diabetes, Recessive|Hyperinsulinism due to glucokinase deficiency|not provided|Maturity onset diabetes mellitus in young
NM_006303.4(AIMP2):c.861G>C (p.Gln287His)	Gene	EIF2AK1	chr7:6023589	hsa-miR-922	chr3:197674519	Uncertain significance	not provided
NM_001395413.1(POR):c.*240C>T	Gene	POR	chr7:75986721	hsa-miR-4257	chr1:150551988	Uncertain significance	Congenital adrenal hyperplasia due to cytochrome P450 oxidoreductase deficiency
NM_005918.4(MDH2):c.*180A>G	Gene	MDH2	chr7:76066590	hsa-miR-3163	chr11:66934496	Benign	not provided
NM_194454.3(KRIT1):c.*182A>G	Gene	KRIT1	chr7:92200554	hsa-miR-4781-3p	chr1:54054125	Uncertain significance	Angiokeratoma corporis diffusum with arteriovenous fistulas|Cerebral cavernous malformation
NM_002546.4(TNFRSF11B):c.*412A>G	Gene	TNFRSF11B	chr8:118923962	hsa-miR-4255	chr1:37161574	Uncertain significance	Hyperphosphatasemia with bone disease
NM_001024678.4(LRRC24):c.1292G>A (p.Arg431Lys)	Gene	LRRC14	chr8:144522725	hsa-miR-6886-5p	chr19:11113480	Uncertain significance	not specified
NM_177924.5(ASAH1):c.*1073C>T	Gene	ASAH1	chr8:18056461	hsa-miR-199b-5p	chr9:128244804	Benign	Farber lipogranulomatosis|not provided
NM_006129.5(BMP1):c.*350C>T	Gene	BMP1	chr8:22212078	hsa-miR-4707-5p	chr14:22957019	Likely benign	Osteogenesis imperfecta type 13|not provided
NM_000742.4(CHRNA2):c.*602T>C	Gene	CHRNA2	chr8:27461027	hsa-miR-520a-5p	chr19:53690896	Benign	Autosomal dominant nocturnal frontal lobe epilepsy 4|not provided
NM_023110.3(FGFR1):c.*112C>T	Gene	FGFR1	chr8:38413516	hsa-miR-6741-3p	chr1:225922100	Uncertain significance	Osteoglophonic dysplasia|Craniosynostosis syndrome|Hypogonadotropic hypogonadism 2 with or without anosmia|Trigonocephaly 1|7 conditions
NM_003816.3(ADAM9):c.*218G>A	Gene	ADAM9	chr8:39103918	hsa-miR-4261	chr2:10192638	Uncertain significance	Cone-rod dystrophy 9
NM_017780.4(CHD7):c.*190A>G	Gene	CHD7	chr8:60866123	hsa-miR-501-3p	chrX:50009773	Uncertain significance	Hypogonadotropic hypogonadism 5 with or without anosmia
NM_017780.4(CHD7):c.*190A>G	Gene	CHD7	chr8:60866123	hsa-miR-502-3p	chrX:50014650	Uncertain significance	Hypogonadotropic hypogonadism 5 with or without anosmia
NM_024596.5(MCPH1):c.*129C>T	Gene	MCPH1	chr8:6643178	hsa-miR-4717-3p	chr16:2274662	Uncertain significance	Microcephaly 1, primary, autosomal recessive
NM_018972.4(GDAP1):c.*1289T>C	Gene	GDAP1	chr8:74365656	hsa-miR-4477a	chr9:41233803	Uncertain significance	Charcot-Marie-Tooth disease, axonal, with vocal cord paresis, autosomal recessive|Charcot-Marie-Tooth disease recessive intermediate A
NM_002677.5(PMP2):c.*12T>C	Gene	PMP2	chr8:81443386	hsa-miR-4709-3p	chr14:74480156	Benign	not provided|Charcot-Marie-Tooth disease, demyelinating, type 1G
NM_005502.4(ABCA1):c.*2486T>C	Gene	ABCA1	chr9:104781829	hsa-let-7f-2-3p	chrX:53557216	Conflicting classifications of pathogenicity	Hypoalphalipoproteinemia, primary, 1|Tangier disease
NM_005502.4(ABCA1):c.*329T>C	Gene	ABCA1	chr9:104783986	hsa-miR-4672	chr9:127869444	Uncertain significance	Tangier disease|Hypoalphalipoproteinemia, primary, 1
NM_001174147.2(LMX1B):c.*451C>T	Gene	LMX1B	chr9:126696902	hsa-miR-4257	chr1:150551988	Benign	Nail-patella syndrome|not provided
NM_001174147.2(LMX1B):c.*547C>T	Gene	LMX1B	chr9:126696998	hsa-miR-1281	chr22:41092546	Uncertain significance	Nail-patella syndrome
NM_001174147.2(LMX1B):c.*1304G>A	Gene	LMX1B	chr9:126697755	hsa-miR-548v	chr8:17681608	Benign	Nail-patella syndrome|not provided
NM_001174147.2(LMX1B):c.*3346G>T	Gene	LMX1B	chr9:126699797	hsa-miR-4758-3p	chr20:62332511	Uncertain significance	Nail-patella syndrome
NM_001174147.2(LMX1B):c.*3346G>A	Gene	LMX1B	chr9:126699797	hsa-miR-4758-3p	chr20:62332511	Benign	Nail-patella syndrome|not provided
NM_001114753.3(ENG):c.*438G>A	Gene	ENG	chr9:127815244	hsa-miR-1909-3p	chr19:1816189	Uncertain significance	Telangiectasia, hereditary hemorrhagic, type 1
NM_004435.2(ENDOG):c.854G>A (p.Arg285Gln)	Gene	SPOUT1	chr9:128822570	hsa-miR-7112-5p	chr8:144262736	Uncertain significance	not specified
NM_000113.3(TOR1A):c.*149G>A	Gene	TOR1A	chr9:129813823	hsa-miR-4261	chr2:10192638	Uncertain significance	Early-onset generalized limb-onset dystonia
NM_015046.7(SETX):c.*2016G>A	Gene	SETX	chr9:132262223	hsa-miR-4470	chr8:61714833	Uncertain significance	Spinocerebellar ataxia, autosomal recessive, with axonal neuropathy 2|Amyotrophic lateral sclerosis type 4
NM_015046.7(SETX):c.*1433A>T	Gene	SETX	chr9:132262806	hsa-miR-501-3p	chrX:50009773	Uncertain significance	Spinocerebellar ataxia, autosomal recessive, with axonal neuropathy 2|Amyotrophic lateral sclerosis type 4
NM_015046.7(SETX):c.*1433A>T	Gene	SETX	chr9:132262806	hsa-miR-502-3p	chrX:50014650	Uncertain significance	Spinocerebellar ataxia, autosomal recessive, with axonal neuropathy 2|Amyotrophic lateral sclerosis type 4
NM_000368.5(TSC1):c.*1251C>T	Gene	TSC1	chr9:132894984	hsa-miR-3615	chr17:74748664	Uncertain significance	Isolated focal cortical dysplasia type II|Tuberous sclerosis 1
NM_000368.5(TSC1):c.*499C>T	Gene	TSC1	chr9:132895736	hsa-miR-4315	chr17:45475424	Uncertain significance	Isolated focal cortical dysplasia type II|Tuberous sclerosis 1
NM_000368.5(TSC1):c.*499C>T	Gene	TSC1	chr9:132895736	hsa-miR-4315	chr17:64822091	Uncertain significance	Isolated focal cortical dysplasia type II|Tuberous sclerosis 1
NM_000787.4(DBH):c.*390G>A	Gene	DBH	chr9:133658837	hsa-miR-3180	chr16:15154966	Benign	Orthostatic hypotension 1|not provided
NM_000787.4(DBH):c.*390G>A	Gene	DBH	chr9:133658837	hsa-miR-3196	chr20:63238789	Benign	Orthostatic hypotension 1|not provided
NM_000093.5(COL5A1):c.*9G>A	Gene	COL5A1	chr9:134842312	hsa-miR-4437	chr2:181305612	Likely benign	COL5A1-related disorder
NM_000093.5(COL5A1):c.*190G>A	Gene	COL5A1	chr9:134842493	hsa-miR-3196	chr20:63238789	Likely benign	Ehlers-Danlos syndrome type 7A|not provided
NM_178138.6(LHX3):c.*780C>T	Gene	LHX3	chr9:136196545	hsa-miR-4270	chr3:15496297	Uncertain significance	Non-acquired combined pituitary hormone deficiency with spine abnormalities
NM_178138.6(LHX3):c.*773G>A	Gene	LHX3	chr9:136196552	hsa-miR-3616-3p	chr20:47167027	Uncertain significance	Non-acquired combined pituitary hormone deficiency with spine abnormalities
NM_178138.6(LHX3):c.*437G>A	Gene	LHX3	chr9:136196888	hsa-miR-4651	chr7:75915207	Uncertain significance	Non-acquired combined pituitary hormone deficiency with spine abnormalities
NM_016219.5(MAN1B1):c.*489G>A	Gene	MAN1B1	chr9:137109080	hsa-miR-3196	chr20:63238789	Uncertain significance	Rafiq syndrome
NM_003070.5(SMARCA2):c.*138C>T	Gene	SMARCA2	chr9:2192877	hsa-miR-3128	chr2:177256005	Benign	Nicolaides-Baraitser syndrome
NM_003070.5(SMARCA2):c.*138C>T	Gene	SMARCA2	chr9:2192877	hsa-miR-4799-3p	chr4:147782640	Benign	Nicolaides-Baraitser syndrome
NM_003383.5(VLDLR):c.*281G>C	Gene	VLDLR	chr9:2654149	hsa-miR-3119	chr1:170151453	Uncertain significance	Cerebellar ataxia, intellectual disability, and dysequilibrium syndrome 1
NM_003383.5(VLDLR):c.*281G>C	Gene	VLDLR	chr9:2654149	hsa-miR-3160-5p	chr11:46451876	Uncertain significance	Cerebellar ataxia, intellectual disability, and dysequilibrium syndrome 1
NM_004170.6(SLC1A1):c.*1805A>G	Gene	SLC1A1	chr9:4587363	hsa-miR-582-3p	chr5:59703650	Uncertain significance	Dicarboxylic aminoaciduria
NM_203447.4(DOCK8):c.*204C>A	Gene	DOCK8	chr9:464423	hsa-miR-4258	chr1:154975704	Uncertain significance	Combined immunodeficiency due to DOCK8 deficiency
NM_004972.4(JAK2):c.*1337T>C	Gene	JAK2	chr9:5128128	hsa-miR-568	chr3:114316553	Uncertain significance	Budd-Chiari syndrome
NM_138691.3(TMC1):c.*15G>A	Gene	TMC1	chr9:72835988	hsa-miR-4437	chr2:181305612	not provided	not specified
NM_006415.4(SPTLC1):c.*445A>G	Gene	SPTLC1	chr9:92032020	hsa-miR-4781-3p	chr1:54054125	Likely benign	Neuropathy, hereditary sensory and autonomic, type 1A|not provided
NM_006415.4(SPTLC1):c.*200G>T	Gene	SPTLC1	chr9:92032265	hsa-miR-3119	chr1:170151453	Uncertain significance	Neuropathy, hereditary sensory and autonomic, type 1A
NM_000136.3(FANCC):c.*1045C>T	Gene	FANCC	chr9:95100662	hsa-miR-6812-3p	chr20:45425554	Uncertain significance	Fanconi anemia complementation group C
NM_004612.4(TGFBR1):c.*1697C>T	Gene	TGFBR1	chr9:99151002	hsa-miR-542-5p	chrX:134541421	Benign	not provided
NM_004612.4(TGFBR1):c.*4293A>G	Gene	TGFBR1	chr9:99153598	hsa-miR-4255	chr1:37161574	Uncertain significance	Loeys-Dietz syndrome 1
NM_001167.4(XIAP):c.*4024C>T	Gene	XIAP	chrX:123911205	hsa-miR-1292-3p	chr20:2652820	Benign	X-linked lymphoproliferative disease due to XIAP deficiency
NM_001167.4(XIAP):c.*6220C>T	Gene	XIAP	chrX:123913401	hsa-miR-1281	chr22:41092546	Uncertain significance	X-linked lymphoproliferative disease due to XIAP deficiency
NM_000284.4(PDHA1):c.*321C>T	Gene	PDHA1	chrX:19359974	hsa-miR-4258	chr1:154975704	Uncertain significance	Pyruvate dehydrogenase E1-alpha deficiency
NM_000527.5(LDLR):c.1359-23G>A	miRNA	SLC16A9	chr10:59651801	hsa-miR-6886-3p	chr19:11113512	Likely benign	Hypercholesterolemia, familial, 1
NM_000527.5(LDLR):c.1359-23G>A	miRNA	ROBO4	chr11:124884031	hsa-miR-6886-3p	chr19:11113512	Likely benign	Hypercholesterolemia, familial, 1
NM_000527.5(LDLR):c.1359-23G>A	miRNA	B4GALNT3	chr12:563400	hsa-miR-6886-3p	chr19:11113512	Likely benign	Hypercholesterolemia, familial, 1
NM_000527.5(LDLR):c.1359-23G>A	miRNA	SPPL3	chr12:120762913	hsa-miR-6886-3p	chr19:11113512	Likely benign	Hypercholesterolemia, familial, 1
NM_000527.5(LDLR):c.1359-23G>A	miRNA	SCAMP2	chr15:74844110	hsa-miR-6886-3p	chr19:11113512	Likely benign	Hypercholesterolemia, familial, 1
NM_000527.5(LDLR):c.1359-23G>A	miRNA	NUBP1	chr16:10769302	hsa-miR-6886-3p	chr19:11113512	Likely benign	Hypercholesterolemia, familial, 1
NM_000527.5(LDLR):c.1359-23G>A	miRNA	NUBP1	chr16:10769303	hsa-miR-6886-3p	chr19:11113512	Likely benign	Hypercholesterolemia, familial, 1
NM_000527.5(LDLR):c.1359-23G>A	miRNA	ZNF442	chr19:12347786	hsa-miR-6886-3p	chr19:11113512	Likely benign	Hypercholesterolemia, familial, 1
NM_000527.5(LDLR):c.1359-23G>A	miRNA	NOL9	chr1:6523280	hsa-miR-6886-3p	chr19:11113512	Likely benign	Hypercholesterolemia, familial, 1
NM_000527.5(LDLR):c.1359-23G>A	miRNA	BSDC1	chr1:32365677	hsa-miR-6886-3p	chr19:11113512	Likely benign	Hypercholesterolemia, familial, 1
NM_000527.5(LDLR):c.1359-23G>A	miRNA	EDN2	chr1:41478912	hsa-miR-6886-3p	chr19:11113512	Likely benign	Hypercholesterolemia, familial, 1
NM_000527.5(LDLR):c.1359-23G>A	miRNA	VAV3	chr1:107572468	hsa-miR-6886-3p	chr19:11113512	Likely benign	Hypercholesterolemia, familial, 1
NM_000527.5(LDLR):c.1359-23G>A	miRNA	VAV3	chr1:107572469	hsa-miR-6886-3p	chr19:11113512	Likely benign	Hypercholesterolemia, familial, 1
NM_000527.5(LDLR):c.1359-23G>A	miRNA	ETV3	chr1:157124544	hsa-miR-6886-3p	chr19:11113512	Likely benign	Hypercholesterolemia, familial, 1
NM_000527.5(LDLR):c.1359-23G>A	miRNA	ETV3	chr1:157124545	hsa-miR-6886-3p	chr19:11113512	Likely benign	Hypercholesterolemia, familial, 1
NM_000527.5(LDLR):c.1359-23G>A	miRNA	POU2F1	chr1:167418634	hsa-miR-6886-3p	chr19:11113512	Likely benign	Hypercholesterolemia, familial, 1
NM_000527.5(LDLR):c.1359-23G>A	miRNA	POU2F1	chr1:167420832	hsa-miR-6886-3p	chr19:11113512	Likely benign	Hypercholesterolemia, familial, 1
NM_000527.5(LDLR):c.1359-23G>A	miRNA	POU2F1	chr1:167420833	hsa-miR-6886-3p	chr19:11113512	Likely benign	Hypercholesterolemia, familial, 1
NM_000527.5(LDLR):c.1359-23G>A	miRNA	MGAT5	chr2:134452231	hsa-miR-6886-3p	chr19:11113512	Likely benign	Hypercholesterolemia, familial, 1
NM_000527.5(LDLR):c.1359-23G>A	miRNA	NCL	chr2:231455039	hsa-miR-6886-3p	chr19:11113512	Likely benign	Hypercholesterolemia, familial, 1
NM_000527.5(LDLR):c.1359-23G>A	miRNA	MGLL	chr3:127689870	hsa-miR-6886-3p	chr19:11113512	Likely benign	Hypercholesterolemia, familial, 1
NM_000527.5(LDLR):c.1359-23G>A	miRNA	MGLL	chr3:127692146	hsa-miR-6886-3p	chr19:11113512	Likely benign	Hypercholesterolemia, familial, 1
NM_000527.5(LDLR):c.1359-23G>A	miRNA	MGLL	chr3:127692147	hsa-miR-6886-3p	chr19:11113512	Likely benign	Hypercholesterolemia, familial, 1
NM_000527.5(LDLR):c.1359-23G>A	miRNA	OCIAD1	chr4:48861026	hsa-miR-6886-3p	chr19:11113512	Likely benign	Hypercholesterolemia, familial, 1
NM_000527.5(LDLR):c.1359-23G>A	miRNA	EMCN	chr4:100397599	hsa-miR-6886-3p	chr19:11113512	Likely benign	Hypercholesterolemia, familial, 1
NM_000527.5(LDLR):c.1359-23G>A	miRNA	SOX4	chr6:21595978	hsa-miR-6886-3p	chr19:11113512	Likely benign	Hypercholesterolemia, familial, 1
NM_000527.5(LDLR):c.1359-23G>A	miRNA	SOX4	chr6:21595981	hsa-miR-6886-3p	chr19:11113512	Likely benign	Hypercholesterolemia, familial, 1
NM_000527.5(LDLR):c.1359-23G>A	miRNA	TRIM10	chr6:30153682	hsa-miR-6886-3p	chr19:11113512	Likely benign	Hypercholesterolemia, familial, 1
NM_000527.5(LDLR):c.1359-23G>A	miRNA	TRIM10	chr6:30153683	hsa-miR-6886-3p	chr19:11113512	Likely benign	Hypercholesterolemia, familial, 1
NM_000527.5(LDLR):c.1359-23G>A	miRNA	TRIM10	chr6:30153684	hsa-miR-6886-3p	chr19:11113512	Likely benign	Hypercholesterolemia, familial, 1
NM_000527.5(LDLR):c.1359-23G>A	miRNA	MICB	chr6:31510362	hsa-miR-6886-3p	chr19:11113512	Likely benign	Hypercholesterolemia, familial, 1
NM_000527.5(LDLR):c.1359-23G>A	miRNA	MRPL18	chr6:159798374	hsa-miR-6886-3p	chr19:11113512	Likely benign	Hypercholesterolemia, familial, 1
NM_000527.5(LDLR):c.1359-23G>A	miRNA	MRPL18	chr6:159798375	hsa-miR-6886-3p	chr19:11113512	Likely benign	Hypercholesterolemia, familial, 1
NM_000527.5(LDLR):c.1359-23G>A	miRNA	MRPL18	chr6:159798376	hsa-miR-6886-3p	chr19:11113512	Likely benign	Hypercholesterolemia, familial, 1
NM_000527.5(LDLR):c.1359-23G>A	miRNA	TRAF2	chr9:136926335	hsa-miR-6886-3p	chr19:11113512	Likely benign	Hypercholesterolemia, familial, 1
NM_015937.6(PIGT):c.1485-20C>T	miRNA	TMEM120B	chr12:121779546	hsa-miR-6812-3p	chr20:45425554	Likely benign	Multiple congenital anomalies-hypotonia-seizures syndrome 3
NM_015937.6(PIGT):c.1485-20C>T	miRNA	TMEM120B	chr12:121779551	hsa-miR-6812-3p	chr20:45425554	Likely benign	Multiple congenital anomalies-hypotonia-seizures syndrome 3
NM_015937.6(PIGT):c.1485-20C>T	miRNA	TMEM120B	chr12:121781457	hsa-miR-6812-3p	chr20:45425554	Likely benign	Multiple congenital anomalies-hypotonia-seizures syndrome 3
NM_015937.6(PIGT):c.1485-20C>T	miRNA	SLC4A1	chr17:44248891	hsa-miR-6812-3p	chr20:45425554	Likely benign	Multiple congenital anomalies-hypotonia-seizures syndrome 3
NM_015937.6(PIGT):c.1485-20C>T	miRNA	CBX2	chr17:79785352	hsa-miR-6812-3p	chr20:45425554	Likely benign	Multiple congenital anomalies-hypotonia-seizures syndrome 3
NM_015937.6(PIGT):c.1485-20C>T	miRNA	MED29	chr19:39397762	hsa-miR-6812-3p	chr20:45425554	Likely benign	Multiple congenital anomalies-hypotonia-seizures syndrome 3
NM_015937.6(PIGT):c.1485-20C>T	miRNA	PPP6R1	chr19:55230231	hsa-miR-6812-3p	chr20:45425554	Likely benign	Multiple congenital anomalies-hypotonia-seizures syndrome 3
NM_015937.6(PIGT):c.1485-20C>T	miRNA	ZBTB8A	chr1:32601461	hsa-miR-6812-3p	chr20:45425554	Likely benign	Multiple congenital anomalies-hypotonia-seizures syndrome 3
NM_015937.6(PIGT):c.1485-20C>T	miRNA	ZBTB8A	chr1:32605691	hsa-miR-6812-3p	chr20:45425554	Likely benign	Multiple congenital anomalies-hypotonia-seizures syndrome 3
NM_015937.6(PIGT):c.1485-20C>T	miRNA	PTGFRN	chr1:116988288	hsa-miR-6812-3p	chr20:45425554	Likely benign	Multiple congenital anomalies-hypotonia-seizures syndrome 3
NM_015937.6(PIGT):c.1485-20C>T	miRNA	ATP9A	chr20:51597524	hsa-miR-6812-3p	chr20:45425554	Likely benign	Multiple congenital anomalies-hypotonia-seizures syndrome 3
NM_015937.6(PIGT):c.1485-20C>T	miRNA	FANCC	chr9:95100662	hsa-miR-6812-3p	chr20:45425554	Likely benign	Multiple congenital anomalies-hypotonia-seizures syndrome 3
NM_015937.6(PIGT):c.1485-20C>T	miRNA	KIAA1958	chr9:112663022	hsa-miR-6812-3p	chr20:45425554	Likely benign	Multiple congenital anomalies-hypotonia-seizures syndrome 3
NM_001379500.1(COL18A1):c.1222-20G>T	miRNA	NODAL	chr10:70432718	hsa-miR-6815-3p	chr21:45478307	Likely benign	not provided
NM_001379500.1(COL18A1):c.1222-20G>T	miRNA	ESPL1	chr12:53293502	hsa-miR-6815-3p	chr21:45478307	Likely benign	not provided
NM_001379500.1(COL18A1):c.1222-20G>T	miRNA	SESN2	chr1:28281096	hsa-miR-6815-3p	chr21:45478307	Likely benign	not provided
NM_001379500.1(COL18A1):c.1222-20G>T	miRNA	USP46	chr4:52593137	hsa-miR-6815-3p	chr21:45478307	Likely benign	not provided
NM_005051.3(QARS1):c.1296-19C>G	miRNA	UEVLD	chr11:18530803	hsa-miR-6890-3p	chr3:49099872	Likely benign	Diffuse cerebral and cerebellar atrophy - intractable seizures - progressive microcephaly syndrome
NM_005051.3(QARS1):c.1296-19C>T	miRNA	UEVLD	chr11:18530803	hsa-miR-6890-3p	chr3:49099872	Likely benign	Diffuse cerebral and cerebellar atrophy - intractable seizures - progressive microcephaly syndrome
NM_005051.3(QARS1):c.1296-19C>G	miRNA	FAM180B	chr11:47588706	hsa-miR-6890-3p	chr3:49099872	Likely benign	Diffuse cerebral and cerebellar atrophy - intractable seizures - progressive microcephaly syndrome
NM_005051.3(QARS1):c.1296-19C>T	miRNA	FAM180B	chr11:47588706	hsa-miR-6890-3p	chr3:49099872	Likely benign	Diffuse cerebral and cerebellar atrophy - intractable seizures - progressive microcephaly syndrome
NM_005051.3(QARS1):c.1296-19C>G	miRNA	SIK2	chr11:111728864	hsa-miR-6890-3p	chr3:49099872	Likely benign	Diffuse cerebral and cerebellar atrophy - intractable seizures - progressive microcephaly syndrome
NM_005051.3(QARS1):c.1296-19C>T	miRNA	SIK2	chr11:111728864	hsa-miR-6890-3p	chr3:49099872	Likely benign	Diffuse cerebral and cerebellar atrophy - intractable seizures - progressive microcephaly syndrome
NM_005051.3(QARS1):c.1296-19C>G	miRNA	IGSF6	chr16:21641480	hsa-miR-6890-3p	chr3:49099872	Likely benign	Diffuse cerebral and cerebellar atrophy - intractable seizures - progressive microcephaly syndrome
NM_005051.3(QARS1):c.1296-19C>T	miRNA	IGSF6	chr16:21641480	hsa-miR-6890-3p	chr3:49099872	Likely benign	Diffuse cerebral and cerebellar atrophy - intractable seizures - progressive microcephaly syndrome
NM_005051.3(QARS1):c.1296-19C>G	miRNA	CYB561	chr17:63433110	hsa-miR-6890-3p	chr3:49099872	Likely benign	Diffuse cerebral and cerebellar atrophy - intractable seizures - progressive microcephaly syndrome
NM_005051.3(QARS1):c.1296-19C>T	miRNA	CYB561	chr17:63433110	hsa-miR-6890-3p	chr3:49099872	Likely benign	Diffuse cerebral and cerebellar atrophy - intractable seizures - progressive microcephaly syndrome
NM_005051.3(QARS1):c.1296-19C>G	miRNA	USP14	chr18:212544	hsa-miR-6890-3p	chr3:49099872	Likely benign	Diffuse cerebral and cerebellar atrophy - intractable seizures - progressive microcephaly syndrome
NM_005051.3(QARS1):c.1296-19C>T	miRNA	USP14	chr18:212544	hsa-miR-6890-3p	chr3:49099872	Likely benign	Diffuse cerebral and cerebellar atrophy - intractable seizures - progressive microcephaly syndrome
NM_005051.3(QARS1):c.1296-19C>G	miRNA	TXNL1	chr18:56598667	hsa-miR-6890-3p	chr3:49099872	Likely benign	Diffuse cerebral and cerebellar atrophy - intractable seizures - progressive microcephaly syndrome
NM_005051.3(QARS1):c.1296-19C>T	miRNA	TXNL1	chr18:56598667	hsa-miR-6890-3p	chr3:49099872	Likely benign	Diffuse cerebral and cerebellar atrophy - intractable seizures - progressive microcephaly syndrome
NM_005051.3(QARS1):c.1296-19C>G	miRNA	STK11	chr19:1227783	hsa-miR-6890-3p	chr3:49099872	Likely benign	Diffuse cerebral and cerebellar atrophy - intractable seizures - progressive microcephaly syndrome
NM_005051.3(QARS1):c.1296-19C>T	miRNA	STK11	chr19:1227783	hsa-miR-6890-3p	chr3:49099872	Likely benign	Diffuse cerebral and cerebellar atrophy - intractable seizures - progressive microcephaly syndrome
NM_005051.3(QARS1):c.1296-19C>G	miRNA	ZNF333	chr19:14719872	hsa-miR-6890-3p	chr3:49099872	Likely benign	Diffuse cerebral and cerebellar atrophy - intractable seizures - progressive microcephaly syndrome
NM_005051.3(QARS1):c.1296-19C>T	miRNA	ZNF333	chr19:14719872	hsa-miR-6890-3p	chr3:49099872	Likely benign	Diffuse cerebral and cerebellar atrophy - intractable seizures - progressive microcephaly syndrome
NM_005051.3(QARS1):c.1296-19C>G	miRNA	DFFA	chr1:10461192	hsa-miR-6890-3p	chr3:49099872	Likely benign	Diffuse cerebral and cerebellar atrophy - intractable seizures - progressive microcephaly syndrome
NM_005051.3(QARS1):c.1296-19C>T	miRNA	DFFA	chr1:10461192	hsa-miR-6890-3p	chr3:49099872	Likely benign	Diffuse cerebral and cerebellar atrophy - intractable seizures - progressive microcephaly syndrome
NM_005051.3(QARS1):c.1296-19C>G	miRNA	FNDC5	chr1:32863653	hsa-miR-6890-3p	chr3:49099872	Likely benign	Diffuse cerebral and cerebellar atrophy - intractable seizures - progressive microcephaly syndrome
NM_005051.3(QARS1):c.1296-19C>T	miRNA	FNDC5	chr1:32863653	hsa-miR-6890-3p	chr3:49099872	Likely benign	Diffuse cerebral and cerebellar atrophy - intractable seizures - progressive microcephaly syndrome
NM_005051.3(QARS1):c.1296-19C>G	miRNA	MRPS21	chr1:150308387	hsa-miR-6890-3p	chr3:49099872	Likely benign	Diffuse cerebral and cerebellar atrophy - intractable seizures - progressive microcephaly syndrome
NM_005051.3(QARS1):c.1296-19C>T	miRNA	MRPS21	chr1:150308387	hsa-miR-6890-3p	chr3:49099872	Likely benign	Diffuse cerebral and cerebellar atrophy - intractable seizures - progressive microcephaly syndrome
NM_005051.3(QARS1):c.1296-19C>G	miRNA	TAGLN2	chr1:159918733	hsa-miR-6890-3p	chr3:49099872	Likely benign	Diffuse cerebral and cerebellar atrophy - intractable seizures - progressive microcephaly syndrome
NM_005051.3(QARS1):c.1296-19C>T	miRNA	TAGLN2	chr1:159918733	hsa-miR-6890-3p	chr3:49099872	Likely benign	Diffuse cerebral and cerebellar atrophy - intractable seizures - progressive microcephaly syndrome
NM_005051.3(QARS1):c.1296-19C>G	miRNA	KIAA1614	chr1:180949160	hsa-miR-6890-3p	chr3:49099872	Likely benign	Diffuse cerebral and cerebellar atrophy - intractable seizures - progressive microcephaly syndrome
NM_005051.3(QARS1):c.1296-19C>T	miRNA	KIAA1614	chr1:180949160	hsa-miR-6890-3p	chr3:49099872	Likely benign	Diffuse cerebral and cerebellar atrophy - intractable seizures - progressive microcephaly syndrome
NM_005051.3(QARS1):c.1296-19C>G	miRNA	GLUL	chr1:182381714	hsa-miR-6890-3p	chr3:49099872	Likely benign	Diffuse cerebral and cerebellar atrophy - intractable seizures - progressive microcephaly syndrome
NM_005051.3(QARS1):c.1296-19C>T	miRNA	GLUL	chr1:182381714	hsa-miR-6890-3p	chr3:49099872	Likely benign	Diffuse cerebral and cerebellar atrophy - intractable seizures - progressive microcephaly syndrome
NM_005051.3(QARS1):c.1296-19C>G	miRNA	COX20	chr1:244844327	hsa-miR-6890-3p	chr3:49099872	Likely benign	Diffuse cerebral and cerebellar atrophy - intractable seizures - progressive microcephaly syndrome
NM_005051.3(QARS1):c.1296-19C>T	miRNA	COX20	chr1:244844327	hsa-miR-6890-3p	chr3:49099872	Likely benign	Diffuse cerebral and cerebellar atrophy - intractable seizures - progressive microcephaly syndrome
NM_005051.3(QARS1):c.1296-19C>G	miRNA	ZDHHC8	chr22:20147298	hsa-miR-6890-3p	chr3:49099872	Likely benign	Diffuse cerebral and cerebellar atrophy - intractable seizures - progressive microcephaly syndrome
NM_005051.3(QARS1):c.1296-19C>T	miRNA	ZDHHC8	chr22:20147298	hsa-miR-6890-3p	chr3:49099872	Likely benign	Diffuse cerebral and cerebellar atrophy - intractable seizures - progressive microcephaly syndrome
NM_005051.3(QARS1):c.1296-19C>G	miRNA	MRPS25	chr3:15051924	hsa-miR-6890-3p	chr3:49099872	Likely benign	Diffuse cerebral and cerebellar atrophy - intractable seizures - progressive microcephaly syndrome
NM_005051.3(QARS1):c.1296-19C>T	miRNA	MRPS25	chr3:15051924	hsa-miR-6890-3p	chr3:49099872	Likely benign	Diffuse cerebral and cerebellar atrophy - intractable seizures - progressive microcephaly syndrome
NM_005051.3(QARS1):c.1296-19C>G	miRNA	PANK3	chr5:168552547	hsa-miR-6890-3p	chr3:49099872	Likely benign	Diffuse cerebral and cerebellar atrophy - intractable seizures - progressive microcephaly syndrome
NM_005051.3(QARS1):c.1296-19C>T	miRNA	PANK3	chr5:168552547	hsa-miR-6890-3p	chr3:49099872	Likely benign	Diffuse cerebral and cerebellar atrophy - intractable seizures - progressive microcephaly syndrome
NM_005051.3(QARS1):c.1296-19C>G	miRNA	PPP1R14C	chr6:150249674	hsa-miR-6890-3p	chr3:49099872	Likely benign	Diffuse cerebral and cerebellar atrophy - intractable seizures - progressive microcephaly syndrome
NM_005051.3(QARS1):c.1296-19C>T	miRNA	PPP1R14C	chr6:150249674	hsa-miR-6890-3p	chr3:49099872	Likely benign	Diffuse cerebral and cerebellar atrophy - intractable seizures - progressive microcephaly syndrome
NM_005051.3(QARS1):c.1296-19C>G	miRNA	TMEM168	chr7:112764887	hsa-miR-6890-3p	chr3:49099872	Likely benign	Diffuse cerebral and cerebellar atrophy - intractable seizures - progressive microcephaly syndrome
NM_005051.3(QARS1):c.1296-19C>T	miRNA	TMEM168	chr7:112764887	hsa-miR-6890-3p	chr3:49099872	Likely benign	Diffuse cerebral and cerebellar atrophy - intractable seizures - progressive microcephaly syndrome
NM_005051.3(QARS1):c.1296-19C>G	miRNA	TRAF1	chr9:120902534	hsa-miR-6890-3p	chr3:49099872	Likely benign	Diffuse cerebral and cerebellar atrophy - intractable seizures - progressive microcephaly syndrome
NM_005051.3(QARS1):c.1296-19C>T	miRNA	TRAF1	chr9:120902534	hsa-miR-6890-3p	chr3:49099872	Likely benign	Diffuse cerebral and cerebellar atrophy - intractable seizures - progressive microcephaly syndrome
